# Supplementary material for: A diagnostic prediction model for cardiovascular diseases (CVDs) in patients with psoriasis
Source: Front Cardiovasc Med. 2025 May 26;12:1584305. doi: 10.3389/fcvm.2025.1584305 (PMC12146384; doi:10.3389/fcvm.2025.1584305)
Supplement: Supplementary file 2 [file Datasheet1.csv]

ID	CVD	Gender	Age	Smoking	Drinking	SBP	HBP	Hypertension	Diabetes	Hyperuricemia	Dyslipidemia	NAFLD	WBC	PLT	Hb	RBC	Mono	Neut	Lymph	NLR	SII	MCV	RDW_CV	Hct	PDW	PLT_PCT	MPV	MCHC	FBG	GA	apoE	apoB	apoAI	LPa	LDH	��_HBDH	CK	CK_MB	Ca	P	K	TP	PA	ALB	GLO	GGT	TBIL	DBIL	TBA
1	0	0	60	0	0	120	85	0	0	0	0	0	3.43	199	105	3.44	0.25	2.3	0.78	2.948717949	586.7948718	92.6	12.5	31.8	16.3	0.15	7.6	330	4.79	14.9	48.7	0.75	1.92	30.9	87.8	76.5	77.9	13.7	2.22	1.38	4.02	65.7	235.8	37.4	28.3	15	7.6	2.1	1
2	0	1	55	0	1	162	110	1	0	0	0	1	7.78	346	130	3.97	0.57	5.99	0.66	9.075757576	3140.212121	100.5	15.1	39.8	16.7	0.27	7.8	325	6.27	13.5	30.2	0.83	0.96	577	198.1	142.3	49.9	2.3	2.24	0.97	5.12	59.8	152.6	35.2	24.6	17.3	12.7	3.9	4
3	1	1	69	0	1	123	70	0	1	0	1	0	7.2	230	130	4.3	0.63	5.52	0.6	9.2	2116	91.9	14.1	39.6	16.9	0.19	8.4	329	13.17	21.3	39	0.48	1.11	3.2	133.8	109	60.5	1.7	2.33	1.2	4.24	59.6	302.1	38.7	20.9	12.5	10.6	4.2	1.9
4	0	1	60	1	1	140	100	0	0	0	0	0	9.05	293	143	4.72	0.67	5.52	2.61	2.114942529	619.6781609	92.3	13.3	43.5	15.9	0.22	7.6	327	5.03	12.5	48.5	1.38	1.12	28.4	161.4	117.3	115.6	8.3	2.38	1.38	4.59	67	143.5	43.4	23.6	26.8	11	2.8	3.2
5	0	0	58	0	0	100	60	0	0	0	0	0	5.34	174	128	4.23	0.44	3.07	1.59	1.93081761	335.9622642	91.2	12.3	38.6	16.2	0.16	9.5	332	4.7	14.8	33.2	0.91	1.26	81.9	123.2	85.6	42.8	3.5	2.2	1.42	3.79	63.7	248.7	34.9	28.8	23.4	14.3	3.3	2.4
6	0	1	64	1	1	120	80	0	0	0	0	0	5.96	169	129	4.1	0.71	4.4	0.79	5.569620253	941.2658228	96.6	13.2	39.7	16.9	0.13	7.5	325	5.85	14.3	36.7	0.6	0.66	124.5	191.6	155	62.2	11.7	2.15	1.05	3.95	59.1	139.1	34	25.1	31.3	11.1	4.2	1.6
7	0	1	40	0	1	120	75	0	0	0	0	0	6.06	179	120	3.87	0.46	4.21	1.21	3.479338843	622.8016529	94.5	13.6	36.6	16.3	0.15	8.5	329	4.49	11.9	30.1	0.72	1.25	67.2	185.8	166.4	112.6	31.1	2.16	1.48	4.26	61.6	277.8	37.6	24.8	13.7	9	2	1.1
8	0	0	31	0	0	116	78	0	0	0	0	0	6.5	244	120	3.81	0.58	3.71	2.08	1.783653846	435.2115385	92.3	12.5	35.2	16.3	0.2	8	342	4.28	12.5	27.9	0.69	1.07	112.5	149	104.6	78.8	8.6	2.24	1.54	3.82	64.3	230	35.9	28.4	9.5	15.7	4.6	2.4
9	0	0	77	0	0	150	90	0	0	0	0	0	2.87	149	107	3.49	0.34	1.21	1.27	0.952755906	141.9606299	92.2	13.9	32.1	16.3	0.11	7.7	334	4.66	12.7	47.1	0.88	1.15	400.7	143.7	89.5	43.2	11.8	2.11	2	3.99	66.4	200.4	35.8	30.4	13	7.4	1.7	1.4
10	0	1	43	1	0	150	110	1	0	0	0	0	8.02	255	164	5.28	0.43	5.47	1.71	3.198830409	815.7017544	94.6	13.6	49.9	17.2	0.2	7.9	329	5.27	10.7	41.6	1.24	1.06	184.2	171.9	112.7	143.2	13.5	2.3	1.27	3.98	66.3	274.7	40.2	26.1	57.3	8.7	2.5	3.8
11	0	1	28	1	0	100	80	0	0	0	0	0	2.97	297	124	4.05	1.65	0.17	0.46	0.369565217	109.7608696	91.6	14.2	37.1	17	0.26	8.9	334	6.47	11.6	55.9	1.08	0.42	44.7	345.1	261	329.2	25.9	1.87	0.53	3.8	48.2	142.5	23.9	24.3	34.5	10.7	5.6	6.1
12	0	0	70	0	0	120	80	1	0	0	1	0	5.93	244	131	4.5	0.29	3.44	1.94	1.773195876	432.6597938	89.5	15	40.3	16.9	0.21	8.7	325	4.7	12.2	67.4	1.08	1.22	113.8	166.6	133	56.6	11.2	2.23	1.1	3.82	67.8	248.4	40.2	27.5	13	10.5	2.3	3.7
13	0	0	47	0	1	122	87	0	0	0	0	0	10.07	259	135	4.14	0.56	7.1	2.29	3.100436681	803.0131004	95.8	13.1	39.7	15.9	0.21	8	340	4.97	11.9	44.2	1.18	1.24	155.8	200.2	154.1	83	10.7	2.34	1.31	4.02	63.3	221	38.5	24.8	16.9	11.5	3.2	9.8
14	1	0	77	0	1	120	80	1	0	0	0	1	5.65	225	133	4.52	0.31	3.2	2.01	1.592039801	358.2089552	89.6	13.6	40.5	14.4	0.26	11.4	328	4.91	10.8	36.5	1.16	0.96	494.6	151.8	107.7	90	9	2.43	1.2	4.27	75.7	221.4	41.3	32.7	12.7	5.7	1.3	3.1
15	0	1	63	1	1	120	80	0	0	0	0	0	11.58	548	134	4.15	0.81	8.49	2.03	4.18226601	2291.881773	91.1	13.5	37.8	11.4	0.56	10.2	354	6.93	11.7	35	0.95	0.96	114.2	292	219	86.8	17.7	2.3	1.62	4.5	62.7	240	33.7	29	102.7	7.1	2	1.3
16	0	1	42	0	0	130	60	0	0	0	0	0	6.67	279	122	4.14	0.61	4.63	1.08	4.287037037	1196.083333	90.1	12.7	37.3	11.9	0.29	10.4	327	4.6	12.7	33.5	0.71	0.78	140.2	149	145	61	12.1	2.26	1.22	3.6	59.8	136.7	32.8	25.9	9	10.11	2.74	7.7
17	0	1	42	1	1	130	90	0	0	0	0	1	7.35	238	145	4.74	0.49	3.91	2.56	1.52734375	363.5078125	91.8	12.9	43.6	16.6	0.21	8.8	334	4.76	11.5	57.9	1.13	1.08	136.6	269.6	170.1	528.9	13.5	2.26	1.39	3.78	65.9	133.4	38.8	27.1	37.9	13.2	3.8	3.9
18	0	1	33	1	1	115	90	0	0	0	0	0	5.91	228	152	5.17	0.53	3.64	1.45	2.510344828	572.3586207	85	12.7	44	16.7	0.19	8.2	346	5.33	14.2	41.5	0.95	0.9	161	189.2	132.7	119.6	7.8	2.36	1.31	4.17	66.1	232.6	36.3	30.6	26.5	10.3	4.1	1.4
19	0	0	74	0	1	130	85	1	0	0	0	0	8.13	221	148	5.05	0.75	4.93	2.13	2.314553991	511.5164319	90	13.7	45.4	16.2	0.22	9.8	325	4.37	11.8	63.9	1.11	1.23	165.9	159.9	122.8	142.1	11.7	2.35	1.3	4.3	77	207.4	40.4	36.6	30.9	11.7	2.7	10.5
20	0	1	33	1	0	135	93	0	1	1	0	1	7.41	239	151	5.21	0.49	4.2	2.43	1.728395062	413.0864198	86.6	12.1	45.2	17.1	0.25	10.3	334	8.24	24	29.1	1.06	1.24	243.2	193	118.1	101.3	8	2.44	1.16	4.03	72.9	242.9	46.8	26.1	64.7	11.9	4.1	1.4
21	1	0	87	1	0	110	60	1	1	0	0	0	3.98	252	122	3.94	0.27	2.03	1.48	1.371621622	345.6486486	99.2	14.8	39.1	14	0.29	11.5	312	5.69	13.3	66.3	1.15	1.04	166.4	154	164	29	8.1	1.99	1.22	3.3	59.4	54.6	24.6	35.1	14	10.91	4.44	10.2
22	0	1	69	1	1	145	85	0	0	0	0	0	4.6	166	123	3.84	0.42	2.72	1.17	2.324786325	385.9145299	98.2	15.3	37.7	16.8	0.14	8.5	327	4.87	15.9	27.2	0.57	1.15	27	126.5	113.9	48.7	20.4	2.13	1.15	3.44	55.9	146.9	36.1	20.2	13.8	9.8	3	5.5
23	1	0	83	0	1	140	70	1	1	1	1	0	8.23	225	97	3.32	0.63	4.81	2.35	2.046808511	460.5319149	88.1	14.5	29.3	16.4	0.19	8.4	331	5.48	13.4	53.5	1.22	1.27	151.1	222.4	152.1	61.5	16.3	2.16	1.28	4.9	67.2	275.5	41.3	25.9	15.8	3.2	1	7.8
24	0	0	64	0	1	128	76	0	0	0	0	0	5.43	312	110	3.33	0.38	2.5	2.36	1.059322034	330.5084746	96	13.7	31.9	16.5	0.26	8.2	344	5.15	12.9	29.6	0.86	1.59	42.5	164.5	121.6	57.1	11.3	2.22	1.26	3.74	61.2	191.5	37.5	23.7	13.8	6.8	0.7	2.5
25	0	1	37	0	1	129	86	1	0	1	0	0	6.11	187	158	4.77	0.39	4.08	1.55	2.632258065	492.2322581	95.4	12.8	45.5	17.3	0.16	8.8	348	5.2	12.8	47.8	1.17	0.93	142.1	178.1	148.5	126.5	6	2.29	1.15	3.85	61.3	252.7	39.8	21.5	30.9	26.9	5.7	6.9
26	0	1	37	1	0	120	80	0	0	0	1	1	13.37	251	182	5.34	0.89	5.65	4.43	1.275395034	320.1241535	99.8	12.5	53.3	16.3	0.26	10.2	341	4.12	11.7	73.6	0.98	1.15	21	161.6	138.7	40.3	10	2.44	1.61	3.98	71	241.5	44.3	26.5	38.5	10.1	3.6	7.6
27	0	0	30	0	0	130	70	0	0	0	0	0	4.53	239	122	4.06	0.49	2.24	1.64	1.365853659	326.4390244	91.9	13.4	37.3	15.5	0.2	8.4	327	4.27	11.5	25.1	0.68	1.35	159.6	126.8	95.1	61.6	15	2.26	1.58	4.19	67.4	175.9	42.7	25	8.4	12.1	2.7	2.2
28	1	1	96	1	0	160	80	1	0	0	1	0	4.17	176	112	3.66	0.35	2.21	1.21	1.826446281	321.4545455	87.4	13.4	32	11.4	0.18	9.9	350	4.58	10.2	29.8	0.64	1.18	669	411	121	30	11	2.25	1.22	4.2	59.7	145.4	36.8	23	40	6.1	2.89	9.9
29	0	1	59	1	0	120	75	0	1	0	0	0	7.92	241	146	4.59	0.58	4.45	2.63	1.692015209	407.7756654	94.3	13	43.3	16.5	0.19	8.1	337	6.36	14.8	51.5	0.66	1.25	56.3	176.3	144.3	77.7	11	2.19	1.2	3.55	69.8	262.2	46.8	23.2	70.7	22	7.2	1.6
30	0	1	70	1	1	110	70	0	0	0	1	1	8.78	253	137	4.15	0.57	4.61	3.16	1.458860759	369.0917722	96.4	12.6	40	11.9	0.26	10.4	343	5.53	13.3	48.4	1.15	1.13	64.9	127	124	80	9.8	2.35	1.16	3.7	73.3	178.6	37.6	34.4	33	12.9	3.2	7.6
31	0	1	46	1	1	145	100	0	0	0	0	1	6.59	198	157	5.18	0.38	4.31	1.67	2.580838323	511.005988	89.6	13.5	46.5	17.1	0.2	9.9	337	4.95	11.3	62.5	1.06	1.02	119.5	187.6	118.1	87.6	18.1	2.36	1.33	4.21	71.3	193.4	39.9	31.4	61.7	15	4.4	10.8
32	0	0	55	0	1	110	76	0	0	0	0	0	4.86	239	127	4.09	0.27	2.81	1.71	1.643274854	392.7426901	93.4	13.5	38.1	16.5	0.21	8.7	334	9.31	11.1	50.9	0.63	1.73	57.2	143.3	117.8	70	1	2.37	1.44	3.91	60	161.7	36.9	23.1	10.7	14.4	4.2	4
33	0	1	44	1	0	130	85	0	0	0	0	0	6.14	188	138	4.54	0.41	3.36	1.98	1.696969697	319.030303	94.6	13	43	16.4	0.17	9	322	4.41	11.2	42.4	0.89	0.99	241.5	202.2	130.9	83.7	11.1	2.2	1.29	3.87	57.4	275.2	40.5	16.9	14	6.4	1.8	1.6
34	0	0	76	0	1	120	70	0	0	0	0	0	3.79	180	125	4.41	0.33	2.37	1.04	2.278846154	410.1923077	86.7	13.8	38.2	16	0.17	9.3	327	4.94	10.9	45.1	1.35	1.11	323.2	195.1	123.3	102.7	14.2	2.2	1.28	3.75	56.8	161.6	32.6	24.2	12.1	9.6	2.3	1.5
35	0	1	59	0	1	124	88	1	1	1	1	0	5.22	186	155	5.21	0.64	2.53	1.58	1.601265823	297.835443	85.5	13.4	44.5	17.1	0.16	8.6	349	9.35	16	34.2	1.05	1.13	661.5	189	167.1	68.9	12.3	2.25	1.21	4.23	66	288.4	44.1	21.9	14.9	13.1	3.3	1.4
36	1	0	66	0	0	160	90	1	1	0	1	0	9.59	226	114	3.91	0.62	6.64	2.21	3.004524887	679.0226244	87.5	15.1	34.2	15.9	0.2	8.7	332	5.51	15.5	41.7	0.8	1.41	153.3	185.1	125.6	65.3	0.36	2.28	1.09	3.43	67.3	142.8	34.4	32.9	30	10.3	2.5	1.5
37	0	1	54	1	1	135	90	1	0	0	0	0	6.15	155	148	4.82	0.7	2.94	2.34	1.256410256	194.7435897	90.5	12.5	43.6	17.3	0.11	7.1	339	4.69	12.1	28.4	0.68	0.97	10.5	191.6	134.4	48.3	17.6	2.11	1.43	3.46	70.7	265	43.7	27.6	20.3	13.1	3.6	1.5
38	0	1	51	0	1	120	83	0	0	1	0	1	5.54	198	145	5.11	0.45	2.83	1.92	1.473958333	291.84375	85.8	14	43.9	18.1	0.2	9.9	331	4.88	12	43.2	0.94	1.78	81.2	165.5	124.2	146.4	13.7	2.45	1.18	4.33	67.4	322.7	44.9	22.5	31.4	16.7	4.6	3.6
39	0	0	33	0	1	122	70	0	0	0	0	0	5.47	346	136	4.42	0.37	3.5	1.46	2.397260274	829.4520548	89.7	12.2	39.6	16.2	0.27	7.8	343	7.54	13	31.4	0.67	1.38	45.7	172.2	127.7	93.3	10.9	2.26	1.32	3.68	68.8	211.8	44.8	24	20.7	10	3.4	2.4
40	1	1	69	0	1	150	80	1	1	0	1	0	6.15	247	127	4.1	0.53	3.86	1.66	2.325301205	574.3493976	93	13.4	38.1	16.2	0.2	8.2	335	6.04	14.1	24.2	0.79	0.92	6.9	105.8	87.8	60	6	2.44	1.37	3.84	67.4	222.4	38.6	28.9	19.2	8.6	2.4	6
41	0	1	59	1	0	121	80	1	0	0	0	0	13.23	196	167	5.72	0.59	8.44	3.89	2.16966581	425.2544987	83.7	12.9	47.9	14.6	0.22	11.1	349	5.59	10.8	95.4	0.8	0.88	79	192	148	90	6.7	2.31	1.25	3.6	62.7	283.9	39.5	22.6	23	6.24	1.25	11.9
42	0	1	38	1	0	110	80	0	0	0	0	1	6.59	226	154	5.07	0.5	3.1	2.7	1.148148148	259.4814815	89.3	12.9	45.2	16.6	0.19	8.2	340	4.82	10.5	27	0.95	1.36	363.9	163.1	127.2	151.1	10.1	2.25	1.18	3.87	58.3	275.5	38.1	20.2	28.8	13.2	3.3	3.1
43	0	1	24	0	0	120	80	0	0	0	0	0	5.77	298	143	4.58	0.49	3.23	1.75	1.845714286	550.0228571	94.7	15.1	43.4	16.4	0.19	6.4	328	4.39	12.5	36.7	0.9	1.01	1247.4	197	129.2	93.2	13.8	2.34	1.3	3.91	65.9	186.3	41.2	24.7	13.6	27.6	8	2.6
44	0	1	37	1	0	158	112	1	0	0	0	0	6.53	162	149	4.87	0.5	3.25	2.56	1.26953125	205.6640625	91.4	13	44.5	17	0.14	8.4	334	4.65	14.4	58	1.08	1	67.9	145	105.3	153.9	6.5	2.36	1.25	3.83	65.8	398.8	39.3	26.5	27.2	11.6	3	4.8
45	0	0	59	0	0	120	70	0	0	0	1	0	7	178	117	4.25	0.49	4.66	1.55	3.006451613	535.1483871	83.4	13.5	35.4	17.8	0.15	8.4	329	4.64	15.7	89.5	1.12	1.15	223.3	177.9	120.9	48.2	13	2.35	1.46	3.9	68.2	165.6	36.1	32.1	12.5	8.2	2.1	1.7
46	0	1	33	1	0	100	60	0	0	0	0	0	7.49	255	137	4.72	0.39	5.17	1.74	2.971264368	757.6724138	87.9	13.8	41.5	17.4	0.23	9.2	331	4.92	14.6	26.3	0.82	0.9	109.1	144.2	103.2	94.1	8.2	2.21	1.35	4.35	65.7	252.7	41	24.7	75.8	11.7	3.3	4.5
47	0	1	40	0	0	120	80	0	0	0	0	0	7.7	198	143	4.84	0.56	4.3	2.19	1.96347032	388.7671233	90.4	13.4	43.7	16.5	0.19	9.4	328	4.79	13.8	56.5	1.22	1.07	393.7	137.6	94.4	82.7	7.6	2.37	1.31	4.02	67.3	213.2	36.7	30.6	18.1	6.9	1.9	4.3
48	0	0	37	0	1	95	68	0	0	0	0	0	4.3	296	127	4.08	0.31	2.38	1.57	1.515923567	448.7133758	91.2	12.7	37.2	16.3	0.23	7.7	341	4.59	12.1	28.5	0.84	1.11	29.8	155.5	125.1	86	12.4	2.38	1.57	3.73	63.9	237.6	42.8	21.1	23.9	21	7.1	7.1
49	0	0	35	0	0	90	60	0	0	0	0	0	7.09	239	133	4.55	0.59	4.32	1.88	2.29787234	549.1914894	87.5	13.9	39.9	16.9	0.29	11.9	333	5.71	12.9	41.1	0.94	1.37	168	132.1	107.3	65.3	4.2	2.38	1.21	4.29	70.4	190.4	41.3	29.1	24.8	6.4	2.3	5.7
50	1	1	90	1	1	130	70	1	0	0	0	0	15.9	219	105	2.83	0.5	4.7	0.8	5.875	1286.625	107.9	16.6	30.6	16.7	0.15	7	343	3.98	11.1	59.3	0.6	0.59	564.6	618.9	392.5	59	11	2.31	1.48	4.1	54.8	47.2	29.8	24.7	12.2	9.3	3.4	1.4
51	0	1	48	1	1	125	85	0	0	0	0	0	4.01	167	155	4.91	0.42	2.04	1.5	1.36	227.12	89.1	12.4	43.7	16.7	0.12	7.4	353	6.48	12.1	28.4	0.75	1.16	56.29	190.5	157	95.8	1.41	2.4	1.54	3.79	62.2	266.7	39.7	22.5	25.7	12.7	4.2	4.1
52	0	0	41	0	0	120	80	0	0	0	0	0	12.12	370	117	4.05	0.79	8.16	1.95	4.184615385	1548.307692	89.3	13.6	36.1	16.1	0.27	7.2	325	4.59	14.5	39.9	0.44	0.9	11.1	181.3	121.3	57.7	8.3	2.17	1.08	4.07	66.4	143.8	39.8	26.6	15.7	10.8	3.8	0.6
53	0	0	69	0	0	125	75	1	1	1	1	0	6.49	236	127	4.15	0.61	3.79	2.04	1.857843137	438.4509804	91.8	14.6	38.1	15.8	0.21	8.9	332	6.42	12.4	57.3	0.92	1.31	54	154.9	119.2	83.2	5	2.34	1.27	3.69	67.8	228.5	41.3	26.7	39.9	14.1	2.8	2.5
54	0	1	69	1	0	126	78	0	0	0	0	0	6.38	212	83	2.93	0.59	4.46	0.91	4.901098901	1039.032967	88	16.8	25.7	17.2	0.16	7.7	322	3.79	21.3	32.7	0.62	0.8	176.1	135.3	98.3	42.9	9.3	2.11	1.06	4.57	63.1	184.1	26.6	36.5	24.7	7.3	2.7	2.5
55	0	0	70	0	0	130	90	0	0	0	0	0	4.55	156	127	3.87	0.28	3.04	1.14	2.666666667	416	98.8	13	38.2	16.3	0.15	9.7	332	5.7	14	31.8	0.93	1.66	80.8	172.9	145.3	60.7	10.6	2.28	1.22	4.16	60.7	247.4	38.6	22.7	11.7	15.1	3.4	3.5
56	0	1	73	1	1	125	75	0	1	0	0	0	4.28	213	117	3.7	0.67	2.73	0.84	3.25	692.25	93	16.6	34.4	12.8	0.24	11	340	7.99	15.5	75.9	1.02	1.05	390.7	294.7	218	49.1	24.4	2.03	1.41	3.6	59.4	143	29.1	30.3	66.8	5.8	1.8	4.4
57	0	0	69	0	1	140	80	1	0	0	0	0	9.83	272	124	3.83	0.74	7.38	1.47	5.020408163	1365.55102	100.5	14.5	38.5	15.8	0.21	7.6	323	5.57	12.1	51.6	1.04	1.42	208.3	222.7	175.5	75.2	5.6	2.26	1.13	3.52	66.1	118.3	37.6	28.5	42.6	16.9	5	3
58	0	1	54	1	1	110	70	0	0	0	0	0	6.02	260	126	4.25	0.52	3.54	1.54	2.298701299	597.6623377	91	13.1	38.7	15.5	0.22	8.4	326	5.49	14.4	24.3	0.48	0.91	48.4	137.5	87.5	82.8	15.6	2.11	1.24	4.14	58.9	211.4	34	24.9	16.9	11.7	4	5.2
59	0	0	34	0	1	100	60	0	0	0	0	0	5.08	228	143	4.61	0.31	3.59	1.12	3.205357143	730.8214286	92.6	12.3	42.7	16.3	0.22	9.6	336	4.65	14	50.4	0.75	1.83	134.5	190.3	133.4	118.1	12	2.36	1.13	4.35	74.3	384.1	46.6	27.7	12.1	15.1	3.5	0.5
60	0	0	65	0	1	123	63	0	0	0	1	0	6.46	249	126	4.45	0.42	4.09	1.77	2.310734463	575.3728814	85.5	13.7	38	16.5	0.21	8.3	332	5.55	14.6	49.5	1.03	1.38	178.6	183.9	135.5	109.3	2.94	2.42	1.25	4.15	69.6	217.3	39.7	29.9	21.2	12.9	3.6	1.7
61	0	1	64	1	1	120	84	0	0	0	0	0	4.42	218	128	4.07	0.29	2	1.81	1.104972376	240.8839779	95.3	13.4	38.8	16.3	0.16	7.2	331	4.52	12.6	36.4	0.98	0.92	338.5	132.8	91.4	44.9	8.7	2.25	0.95	3.29	63.3	123	37	26.3	42.6	22.8	5.5	2.1
62	0	0	72	0	0	110	70	0	0	0	0	0	4.41	219	126	4.08	0.2	2.59	1.54	1.681818182	368.3181818	90.7	12.6	37	11.5	0.23	10.3	341	4.25	15.2	37.5	0.97	1.12	249.7	121	122	90	3.7	2.29	1.22	3.8	65.5	187	38.1	27	10	9.56	2.05	9.2
63	0	1	68	1	1	110	70	1	0	0	0	0	5.6	211	120	3.76	0.3	3.4	1.8	1.888888889	398.5555556	92	13.4	34.6	16	0.16	7.4	348	6.28	17	30.2	0.8	1.03	217.2	120.3	96.9	68	8	2.29	1.18	3.8	73.1	147	40.6	33.5	25.5	11.7	3.6	5.2
64	0	1	67	0	1	137	71	0	1	0	0	0	17.47	168	125	4.17	0.94	14.7	1.73	8.497109827	1427.514451	92.5	13.8	38.6	16.3	0.14	8.5	324	9.45	12.5	49.8	0.71	0.47	144.8	430.7	288.8	66.2	19.8	2.07	0.64	3.97	50.4	51.7	22.3	28.1	37.2	19.5	10.1	16.4
65	0	1	70	1	0	151	87	1	1	0	0	0	9.03	282	149	4.87	0.62	6.23	1.94	3.211340206	905.5979381	86.7	13	42.2	17.7	0.28	10.1	352	5.08	18.7	28.3	0.84	1.09	168.2	159.7	116.3	70	15.2	2.49	1.16	3.66	70.1	243.6	39.1	31	39.3	13.8	3.8	9
66	1	1	69	1	1	145	80	1	1	0	1	0	3.97	182	126	3.98	0.47	2.44	0.99	2.464646465	448.5656566	92.2	13.1	36.7	17.4	0.16	8.8	343	6.27	16	26	0.65	0.89	92	112	47	31.1	1.3	2.21	1.11	3.86	63.9	211.6	38	25.9	16.9	6.3	2.3	2.5
67	0	1	75	0	0	118	75	0	1	0	1	0	7.7	200	124	4.03	0.6	5.8	1.24	4.677419355	935.483871	91.9	13.2	36.9	16.4	0.16	8.3	336	4.88	16.8	35.3	1.04	0.91	512	129.4	93.6	64	8.7	2.21	0.97	4.15	68.8	139.2	32.9	35.6	21.8	11.8	2.7	3
68	0	1	30	0	1	100	71	0	0	0	0	0	7.21	278	129	4.22	0.52	2.93	2.08	1.408653846	391.6057692	91.7	13.4	38.7	16.1	0.23	8.4	334	4.53	10.2	27.2	0.67	0.93	201	216.4	156.1	41	10.2	2.25	1.39	3.84	55	139.9	35.6	19.4	11.2	9	3.3	2.1
69	0	0	69	0	0	110	75	0	0	0	0	0	4.76	219	128	4.51	0.28	3.31	1.05	3.152380952	690.3714286	89.4	13.5	40.3	11.2	0.22	10	318	5.41	14.8	39.6	0.85	0.94	544	166	138	78	9.8	2.29	1.45	4	62.1	142.3	38.2	24	26	10	4.6	6
70	0	0	45	0	0	105	70	0	0	0	0	0	6.2	183	122	3.81	0.46	4.7	0.96	4.895833333	895.9375	97.4	12.5	37.2	15.7	0.16	8.7	328	4.15	13.4	40.6	0.79	1.35	22	156.8	127.1	52.2	16.1	2.2	1.46	3.57	61.4	175.9	37.7	23.8	6.5	16.5	3.8	1.4
71	0	1	54	1	1	130	80	0	0	0	0	0	5.88	213	144	4.68	0.35	3.22	1.83	1.759562842	374.7868852	89.1	12.2	41.7	13.6	0.24	11.1	345	5.29	12.3	34.2	0.95	0.87	73	191	150	62	5.7	2.22	1.37	3.8	56.6	130.7	41.8	15.5	40	14.75	2.25	3.3
72	0	1	30	0	0	110	60	0	0	0	0	0	6.47	172	140	4.99	0.54	4.27	1.53	2.790849673	480.0261438	85.4	12.7	42.6	16.7	0.18	10.4	328	4.59	11.9	38.7	0.74	1.01	207.9	191.3	133.8	122.3	22.5	2.2	1.07	3.99	68.7	202.4	39.3	29.4	27.1	13.7	3.8	1.6
73	0	0	64	0	1	120	80	0	0	0	0	0	4.07	219	126	4.36	0.12	1.95	1.89	1.031746032	225.952381	89.2	12.4	38.9	14.3	0.25	11.5	324	5.59	13	59.1	0.91	1.72	440	187	133	46	5	2.27	1.24	3.9	69.4	185.7	42.3	27.5	11	14.7	5.6	9
74	1	1	64	1	1	120	75	1	0	1	0	0	7.18	272	137	4.39	0.57	4.76	1.69	2.816568047	766.1065089	92.5	12.7	40.7	16	0.23	8.3	337	6.44	14.2	27	0.55	0.99	54	135.4	85.6	123.9	12	2.34	1.28	3.51	64.8	208.2	38.7	26.1	37.2	14.4	5.1	18.6
75	0	1	60	1	1	120	80	0	0	0	0	0	6.54	516	82	3.06	0.51	4.1	1.54	2.662337662	1373.766234	82.3	14.6	25.2	16.3	0.38	7.4	325	9.45	22.5	22.3	1.25	1.07	999.5	266.2	169.5	33.9	31	1.84	0.87	3.85	52.6	53.6	18.5	34.1	29.2	6.4	3.7	3
76	0	1	60	0	1	168	80	0	0	0	0	0	4.41	149	140	4.53	0.31	3.26	0.75	4.346666667	647.6533333	92	13.3	41.6	17.3	0.13	8.5	335	5.07	12.7	28.9	0.78	1.03	187.1	110	92.8	69.7	1.14	2.25	1.58	3.81	69.2	205.3	43.6	25.8	25.6	16.6	5.3	7.5
77	0	0	40	0	0	140	100	0	0	0	0	1	7.42	264	144	5	0.52	4.4	1.95	2.256410256	595.6923077	89.2	13.6	44.6	16.1	0.23	8.9	323	5.07	11.8	79.4	1.32	2.05	484.6	363.2	236.7	105.5	27.4	2.48	1.32	4.21	71.2	262.4	43.7	28.3	140.4	18.3	6.9	3.8
78	1	1	75	0	1	135	79	0	1	0	1	0	4.85	191	133	4.31	0.4	3.24	0.98	3.306122449	631.4693878	93.7	13.8	40.4	16.5	0.18	9.5	329	14.92	19.8	30.1	0.69	0.94	218.2	208.5	144	187.4	4.51	2.32	1.04	4.1	61.8	123	36	25.8	27.2	18.1	6.6	1.2
79	0	1	53	1	1	121	72	1	0	0	0	0	6.98	306	153	4.99	0.52	3.33	2.96	1.125	344.25	92.3	12.9	46	16	0.24	7.9	333	6.5	12.3	40.7	1.46	2.12	727.55	163.4	131	97.4	11.9	2.5	1.33	4.43	68.8	331.8	47.4	21.4	83.7	16.6	4.3	5.1
80	0	0	83	0	0	150	80	0	0	0	0	0	3.25	136	136	4.46	0.21	1.32	1.65	0.8	108.8	89.5	13.1	39.9	12.4	0.14	10.5	341	5.27	14.6	52	0.87	1.09	53.1	173.8	138.9	159	17.5	2.33	1.17	4.11	67.2	234.5	40.3	26.9	16.7	13	3.8	5.7
81	0	0	53	0	1	90	60	0	0	0	0	0	4.62	222	117	3.8	0.41	2.04	1.99	1.025125628	227.5778894	95.1	15.4	36.1	15.8	0.2	8.9	324	4.01	12.8	43.2	0.81	1.21	165.5	156.2	120.3	43.5	8.7	2.09	1.35	4.34	55.3	137.7	30.4	24.8	18.4	6.7	1.5	2.7
82	1	1	63	1	1	145	80	1	1	0	1	0	6.5	130	144	4.55	0.54	3.39	2.43	1.395061728	181.3580247	94.5	12.7	43	16.8	0.13	10.3	335	7.03	16.3	117.9	1.16	1.84	80.8	193.3	121.2	130.8	14.7	2.28	1.45	3.71	69.9	283.9	43.5	26.4	346.9	19.3	5.7	7.1
83	0	1	37	0	0	120	80	0	0	0	0	0	7.1	248	141	4.61	0.29	4.46	2.1	2.123809524	526.7047619	88.5	12.5	40.8	13.6	0.27	11.1	346	5.34	12.2	32.2	0.64	1.16	0	130	94	78	5.5	2.34	1.18	3.7	64.8	266.7	44.1	20.4	16	6.35	2.41	12
84	0	1	58	0	0	135	80	0	0	0	0	0	6.58	204	125	3.99	0.32	4.86	0.86	5.651162791	1152.837209	96.7	13.5	38.6	16.2	0.17	8.1	325	3.6	13.1	46.6	0.93	1.3	222.3	271.2	205.5	57.4	18.4	2.21	1.23	3.87	62	287.3	38.6	23.5	23.6	5.5	1.4	2.6
85	0	1	54	0	1	122	76	1	1	0	0	0	10.95	233	150	5.06	0.59	8.85	1.39	6.366906475	1483.489209	89.4	13.3	45.3	16.4	0.19	8.2	332	6.02	18.8	33.5	0.57	1.62	57.6	139.2	95.1	56.4	1.7	2.53	1.09	4.21	54.1	231	37.9	16.2	12.5	11.7	3.6	1.9
86	0	0	45	0	1	120	80	0	0	0	0	0	8.1	185	159	4.42	0.61	5.35	1.96	2.729591837	504.9744898	109.7	12.3	47.5	16.5	0.21	10.1	337	6.64	16	43.2	1.2	0.87	220.9	203.6	155.5	93.2	16.5	2.41	1.33	3.7	65.3	136.7	36	28.7	81.1	18.8	6	1.2
87	0	0	73	0	1	125	77	1	0	0	1	0	8.39	277	128	4.34	0.04	7.71	0.61	12.63934426	3501.098361	89.6	12.7	38.9	16.2	0.26	9.3	329	5.72	10.1	32.9	1.07	1.6	58	241.8	186.4	215.9	16.3	2.54	1.1	4.22	70.7	252.2	39.2	31.5	20.5	15.1	2.2	1.7
88	0	1	52	1	0	95	60	0	0	0	0	0	5.9	365	108	3.68	0.3	3.8	1.7	2.235294118	815.8823529	92.4	14.8	34	16.7	0.26	7.1	319	4.46	14.9	28.8	0.64	0.89	141.8	120.3	92.6	58	8	2.29	1.21	4.31	65.7	184.9	37.2	28.3	9.6	6.3	2.1	4.1
89	0	0	65	0	0	120	70	1	0	0	0	0	8.7	278	97	4.04	0.6	6.3	1.6	3.9375	1094.625	73.9	18.5	29.9	16.9	0.25	9.1	325	4.67	13.5	51.7	1.08	1.06	318.4	155	124.5	28	10	2.37	1.67	4.89	72.6	165.4	35.2	36.8	13	6.6	0.7	2.5
90	0	1	54	1	0	125	75	0	0	0	1	0	4.54	218	148	4.59	0.43	2.33	1.66	1.403614458	305.9879518	98.8	13.9	45.3	16.5	0.18	8.5	327	4.63	13	42.2	1.06	1.26	158.3	148	115.7	94.4	12.5	2.23	1.1	3.97	62.2	286.7	40.2	21.9	25.8	10.5	3	7.2
91	0	1	76	1	1	145	75	0	0	0	0	0	11.22	469	107	3.66	1.09	8.05	1.1	7.318181818	3432.227273	87.2	14	31.9	10.3	0.45	9.5	335	6.2	12	37.2	0.6	0.72	169.3	274.7	175	98.5	18.4	2.31	1.14	4.6	65.5	103.5	35.8	29.7	28.7	10.1	3.5	10.6
92	0	1	68	1	0	130	90	1	1	0	0	0	9.3	377	107	3.45	0.8	6.3	1.6	3.9375	1484.4375	91.2	13	31.4	15.9	0.32	8.4	341	4.29	12.9	23.6	0.88	1.13	310.6	222.5	173.1	58	15	2.29	1.06	4.43	56.2	99.8	33.1	23.8	16.6	13	3.4	3.5
93	0	0	65	0	0	125	70	0	0	0	0	1	5.22	127	129	4.03	0.2	3.19	1.81	1.762430939	223.8287293	94.3	12.6	38	10.8	0.13	9.9	339	6.44	22.1	45.7	1.04	0.95	55.2	571	153	84	14	3.01	0.68	4.6	67.7	312.5	37.2	29.9	17	6.79	1.18	8
94	0	1	56	1	0	120	80	0	0	1	0	0	7.13	368	129	4.58	0.43	4.91	1.55	3.167741935	1165.729032	89.7	14.9	41.1	12.2	0.39	10.5	314	4.39	11.7	52	0.94	0.83	165	135	97	49	6.4	2.3	1.17	4.3	68.8	117.3	35.8	32.7	14	8.94	1.83	9.4
95	0	0	36	1	0	120	80	0	0	0	0	0	6.42	180	116	3.97	0.7	3.4	1.95	1.743589744	313.8461538	87.1	12.8	34.6	15.7	0.16	8.7	335	4.7	12.6	32	0.79	1.38	661.5	182.6	136.9	98.2	11	2.18	1.6	3.96	62.3	285.6	38.4	23.7	14.2	5.3	1.6	4.9
96	0	1	71	0	0	120	60	0	0	0	0	0	6.59	179	135	4.41	0.41	4.35	1.3	3.346153846	598.9615385	92.9	13.2	40.9	16.7	0.15	8.5	329	4.49	10.1	46	1.3	1.42	174.6	200.5	163.4	49	9.9	2.06	1.33	4.32	54.2	217.3	31.8	21.7	35.3	10.6	1.8	2.7
97	0	1	40	0	1	120	90	0	0	0	1	0	8.86	256	136	4.86	0.7	5.3	2.62	2.022900763	517.8625954	86.7	13.7	42.1	16.5	0.22	8.4	322	5.06	11.8	53.7	1.16	1.18	74.5	145.3	101.2	85.4	8	2.32	1.01	4.42	71.9	185.2	36.5	35.4	58.4	9.6	2.5	2.6
98	0	1	26	1	1	120	75	0	0	0	0	0	6.64	242	152	5.15	0.47	3.12	2.93	1.064846416	257.6928328	91	13.6	46.9	16.2	0.21	8.8	324	4.79	12.1	23.6	0.57	1.49	165.2	138.9	106.2	87	10.9	2.37	1.65	4.1	65.4	324.1	41.8	23.4	16	8.5	2.4	12.5
99	0	1	36	0	1	120	88	0	0	0	0	0	5.83	207	150	4.83	0.47	3.48	1.62	2.148148148	444.6666667	94.2	12.4	45.4	16.4	0.19	9.1	329	4.59	12.8	47.9	0.93	1.5	40.5	180	128.3	221.4	13.3	2.35	1.6	4.45	66.5	294.1	41	25.5	17	12.1	2.9	4.7
100	0	1	49	0	1	130	80	0	0	1	0	0	6.28	161	143	4.6	0.53	3.76	1.77	2.124293785	342.0112994	94	13	43.3	17.3	0.16	10.2	331	5.03	13.1	40	1.14	1.11	48.3	135.9	112.6	159.4	9.9	2.34	1.21	4.03	65.5	239.5	41.6	23.9	37.5	9.7	2.9	1.9
101	0	0	68	0	0	130	60	1	0	0	0	0	7.36	348	85	3.03	0.44	4.87	1.8	2.705555556	941.5333333	84.6	13.2	25.6	16.5	0.24	6.8	332	4.99	10.5	43.6	1.54	1.57	301.1	187.8	122.6	57.4	11.9	2.29	1.51	4.24	77.4	197.7	32.8	44.6	14.7	11.8	2.5	1.7
102	0	1	64	0	0	120	90	0	0	0	0	0	6.76	382	141	4.83	0.33	3.57	2.2	1.622727273	619.8818182	90.3	13.3	43.6	10.3	0.36	9.4	323	3.94	12.8	28.6	1.1	1.43	237	180	131	73	33.6	2.39	1.35	4.6	62.1	233.7	39.7	23.1	8	11.16	2.89	7.3
103	0	0	33	0	1	107	70	0	0	0	0	0	6.1	233	122	4.01	0.32	3.96	1.74	2.275862069	530.2758621	91.2	13.7	36.6	16.1	0.18	7.7	334	4.82	13.7	34.7	0.85	1.32	59.6	120.5	82.2	46.4	1.2	2.27	1.17	3.96	61.1	175.6	41.3	19.8	11.4	14.3	3.5	8.6
104	0	1	59	0	1	108	65	1	0	1	0	1	5.51	213	142	4.69	0.47	3.03	1.76	1.721590909	366.6988636	90.3	12.7	42.3	17.3	0.21	9.8	334	5.78	12.4	35.1	0.88	1.08	255.2	190	133.7	91.8	7.4	2.23	1.27	4.15	59.6	168.7	38.4	21.2	24.8	12.9	4.4	2.5
105	0	0	80	1	0	140	75	1	0	0	0	0	9.69	426	93	3.13	0.49	7.29	1.7	4.288235294	1826.788235	92.3	14.8	28.9	9.8	0.39	9.1	322	8.46	13.7	49.8	1.02	1.05	153	362	116	20	14	2.25	1.05	4.8	63.5	96.2	25.8	37.8	18	5.18	1.49	4.8
106	1	1	71	1	1	134	96	1	1	0	0	0	11.3	198	147	4.74	0.84	6.92	3.09	2.239482201	443.4174757	94	13.2	44.6	17.3	0.19	9.8	331	4.94	16.5	38.3	1.07	1.31	241	277.1	193.9	118.4	1.3	2.51	1.29	3.74	65.8	398.8	43	22.8	40.6	9	2.8	1.3
107	0	0	59	0	0	100	65	0	0	0	0	0	5.4	288	101	3.37	0.6	3.1	1.3	2.384615385	686.7692308	92.4	12.8	31.1	15.6	0.26	9	325	3.89	11.9	26.3	0.95	0.99	780	161.2	134.2	43	11	2.32	1.44	3.99	63.9	133.1	34.9	27.9	43.7	6.8	1.8	4.1
108	0	1	76	0	0	110	80	1	1	0	0	0	7.07	137	126	3.67	0.89	4.44	1.32	3.363636364	460.8181818	101.9	15.2	37.4	16.8	0.12	8.8	336	5.21	15.8	39.8	0.49	1.28	15.8	206.3	148.1	110.9	12.6	2.07	1.05	3.85	67.3	180.3	34.8	32.5	24	8.7	3.4	4.2
109	0	0	28	0	0	110	65	0	0	0	0	0	8.2	214	128	4.59	0.3	6.16	1.54	4	856	83.7	14.8	38.4	17.2	0.19	8.8	333	6.49	14.4	38.9	0.95	1.07	413	190.3	120.8	62.6	0.8	2.48	1.44	3.55	69.2	136.6	35.9	33	19	14.4	3.6	6
110	0	1	47	1	1	140	100	0	0	0	0	0	3.48	268	154	4.44	0.27	2.16	0.88	2.454545455	657.8181818	101.1	12.7	44.8	16.5	0.18	6.7	343	8.41	13.2	51.5	1.02	2.1	285.9	236.2	177	140.8	17.7	2.22	1.32	3.93	71.6	330.1	45.4	26.2	459.9	18.7	6	3.2
111	0	1	58	0	0	110	72	0	0	1	0	0	12.9	218	79	3.14	0.79	10.15	1.84	5.516304348	1202.554348	77.6	17.6	24.4	16.9	0.13	6.1	323	3.79	17	40.5	0.79	1	324	117.8	79.7	41.4	8.4	2.32	1.32	4	82.6	87.9	30.1	52.5	60.4	5.7	2	3.3
112	0	1	67	1	1	133	69	0	0	0	0	0	5.29	208	136	3.94	0.58	2.98	1.52	1.960526316	407.7894737	103.3	13.1	40.7	16.6	0.17	8.2	335	4.5	13.7	66	1.03	1.21	139.8	170.6	141.2	75.9	1.5	2.15	1.25	4.13	56.9	237.8	35.2	21.7	25.5	8.3	2.7	5.5
113	0	1	23	0	1	110	70	0	0	0	0	0	9.48	401	138	4.47	0.72	7.33	1.09	6.724770642	2696.633028	92.9	12.6	41.6	15.6	0.31	7.9	332	6.2	11.2	36.7	0.75	1.08	238.5	181.3	126.7	49.7	14.3	2.26	1.58	3.71	57.8	125.1	38.6	20.4	16.7	7.1	2.3	4.9
114	0	0	29	0	0	115	65	0	0	0	0	0	5.3	210	119	3.81	0.45	2.83	1.85	1.52972973	321.2432432	92.5	11.7	35.2	16.4	0.19	8.8	339	4.82	10.1	52.9	0.92	1.03	283.3	162	115.3	32.8	7	2.27	1.21	3.8	63.5	187.9	38	25.5	18.6	16.8	3.7	3.1
115	0	0	30	0	1	130	84	0	0	0	0	0	5.49	221	132	4.29	0.4	3.24	1.7	1.905882353	421.2	94.1	13	40.3	16.7	0.2	9.1	328	4.19	15.6	38.5	0.56	1.45	45.7	174.1	134.3	57.1	0.8	2.48	1.56	4.36	69.4	271.4	39.1	29.9	8.4	15.7	5.2	1.7
116	0	0	80	0	0	135	85	1	0	0	1	0	5.99	234	134	4.7	0.36	3.3	1.97	1.675126904	391.9796954	86.6	13.5	40.7	16.7	0.19	8.1	329	5.78	11.6	70.8	1.28	1.64	225.1	147.8	97.2	97.7	7.6	2.26	1.15	3.96	71	253.5	40.6	30.4	28.2	16.3	3.2	5.5
117	0	1	60	1	0	125	75	0	0	0	0	0	3.66	209	146	4.33	0.28	1.99	1.33	1.496240602	312.7142857	102.4	14	44.3	16.3	0.15	7.2	330	5.08	11.3	39	1.06	1.12	329.7	190.2	148.1	80.2	11.8	2.13	1.19	3.69	59.2	205.3	38.5	20.8	17.4	14.9	3.7	2.5
118	0	1	52	1	1	103	60	0	0	0	0	0	6.13	223	126	4.4	0.37	3.84	1.86	2.064516129	460.3870968	86.4	12.2	38	10.2	0.21	9.3	332	5.46	14.6	46.2	0.94	0.84	214.58	69	71	32	3.7	2.24	0.97	4	70.3	189	36.1	33.4	25	9.69	5.04	6.2
119	0	0	33	0	1	112	76	0	0	0	0	0	6.16	287	129	4.57	0.55	4.06	1.34	3.029850746	869.5671642	86.2	13	39.4	16.9	0.27	9.6	327	3.99	14.2	39	0.46	1.11	34.5	247	195.6	79	13.6	2.4	1.5	4.02	62.9	184.9	36.2	27.3	7.5	8.1	3.1	1.7
120	0	1	37	1	0	130	90	0	0	0	0	1	9.11	196	162	5.34	0.91	5.27	2.21	2.384615385	467.3846154	92.6	13	49.4	16.7	0.18	9.5	327	5.85	12.1	114.2	0.75	1.25	93.7	193.3	133.5	82.8	8.9	2.3	1.08	4.14	65.9	277.3	40.1	25.8	61.8	16.3	4.4	20.5
121	0	0	37	0	0	103	84	0	0	0	0	0	4.39	196	116	3.7	0.46	2.5	1.29	1.937984496	379.8449612	92.7	13.5	34.3	16.1	0.15	7.6	338	4.63	14	36	0.77	1.18	25.2	108	86.2	51.3	7.5	2.21	1.51	3.47	71.5	268.9	38.4	33.1	9.2	13.9	4.3	1.6
122	0	1	35	1	1	110	60	0	0	0	0	0	6.67	196	134	4.28	0.71	4.16	1.68	2.476190476	485.3333333	96.1	13.5	41.2	15.6	0.17	8.6	326	4.77	13	43.8	0.72	1.1	31.9	215.8	166.2	147.5	12	2.17	1.23	3.63	57.6	91.9	34.5	22.9	12.4	15.5	4.7	1.1
123	0	1	65	1	1	120	85	0	1	0	0	1	9.08	200	154	4.73	0.52	5.33	2.95	1.806779661	361.3559322	94.7	13.6	44.8	12.1	0.21	10.6	344	7.01	13.4	63.9	1.46	1.08	87.32	170	174	91	7.2	2.21	1.16	3.6	70.3	280.5	42	27.9	33	13.9	3.76	7.5
124	0	0	65	0	0	135	80	0	0	0	0	0	8.26	215	120	4.07	0.33	5.95	1.39	4.28057554	920.323741	90.3	13.5	36.7	16.6	0.18	8.6	327	4.17	13.2	35.4	0.88	1.09	25.8	226.5	183.7	41.7	11.5	2.15	1.45	3.61	67.8	153.6	35.7	32.5	11.6	12.1	2.3	11.2
125	0	1	35	1	1	120	60	0	0	0	0	0	5.12	274	153	4.9	0.37	2.48	2.1	1.180952381	323.5809524	96.7	14.1	47.4	16.7	0.23	8.4	324	4.57	12.7	34.4	0.96	0.92	189.1	156.6	112	128.7	12.5	2.28	1.46	4.44	66.7	390.8	43.6	23.1	16.9	13.8	4	1.3
126	0	1	62	1	0	110	70	0	0	0	0	0	7.7	199	126	4.25	0.49	5.3	1.7	3.117647059	620.4117647	91.4	12.9	38.9	16.3	0.18	8.9	325	7.05	14.8	38.6	0.7	1.17	56.6	215	148	82	10.1	2.18	1.49	3.74	51.7	134.7	32.8	19.3	13.1	8.9	2.3	3.3
127	0	1	56	1	1	120	60	0	0	0	0	1	4.81	227	157	4.95	0.33	3.2	1.11	2.882882883	654.4144144	95.7	13.8	47.4	16	0.17	7.5	332	5.26	13.4	54.4	1.19	1.37	309.2	169.1	130.7	384.5	39.3	2.32	0.9	3.6	69	271.9	43.1	25.9	21.5	16.8	3.7	3.1
128	0	1	45	1	1	144	89	1	0	0	0	0	5.66	166	155	5.28	0.52	3.27	1.53	2.137254902	354.7843137	86.9	13.8	45.9	17.1	0.17	10	337	5.02	12.9	38.9	0.91	1.3	119	195.3	143.5	108.7	10.8	2.18	1.87	3.52	54.2	163.2	33.7	20.5	48.8	12.3	3.9	3.8
129	0	0	33	0	0	120	80	0	0	0	0	0	6.43	206	114	3.86	0.34	3.86	1.96	1.969387755	405.6938776	91	13.4	35.1	15.2	0.17	8.3	325	4.19	11.5	55.2	0.59	1.23	50.8	170	113.5	60	11.5	2.12	1.43	3.56	60.2	136.2	37.2	23.4	7.4	8.5	2.1	3.9
130	0	1	33	0	0	135	75	0	0	0	0	1	7.06	334	134	4.71	0.55	3.96	2.1	1.885714286	629.8285714	86.1	12.4	40.5	16.1	0.26	7.8	330	4.26	11.3	27.1	1.23	0.9	165.5	202.4	128.9	54	6.2	2.33	1.76	4.19	67.9	207.4	37.9	30	17.1	9.4	2.7	1.1
131	0	0	25	0	1	110	79	0	0	0	0	0	13.65	318	141	4.74	0.55	10.16	2.1	4.838095238	1538.514286	90.2	13.2	42.8	16.1	0.26	8.3	328	7.5	12.3	41.3	0.65	1.32	60.8	191	170	81.8	0.8	2.48	1.41	3.72	64.4	206.3	40.5	23.9	12.2	13.7	4.5	2.1
132	0	0	29	0	0	105	65	0	0	0	0	0	4.82	219	130	4.52	0.24	2.46	1.84	1.336956522	292.7934783	85.8	12.1	38.8	13	0.24	10.9	335	5.46	11.5	43.3	0.72	1.22	147.1	123	121	80	6	2.3	1.58	3.8	65.5	200.8	42.4	22.8	11	7.97	1.92	8.9
133	0	0	36	0	0	115	70	0	0	0	0	0	5.34	208	130	3.88	0.5	3.13	1.6	1.95625	406.9	97.2	11.8	37.7	16.1	0.17	8.1	345	4.57	12	31.5	0.62	1.75	13.9	140.2	100.9	64.4	5.9	2.23	1.61	4.31	68.4	273.2	42.5	25.8	16.1	14.4	3.2	3.3
134	0	1	42	1	1	130	80	0	0	0	0	1	7.13	239	157	5.45	0.28	4.34	2.21	1.963800905	469.3484163	87.3	13.7	47.6	13.2	0.26	10.9	330	5.02	12.9	39.8	1.34	1.16	75	210	152	100	11	2.43	1.33	4.1	68.6	299.3	42.5	26.1	64	8.53	1.88	13.3
135	0	1	28	1	1	127	84	0	0	0	0	1	9.15	180	154	5.01	0.91	4.34	3.42	1.269005848	228.4210526	92	14.1	46.1	16.8	0.17	9.6	334	4.28	11.8	124	0.7	0.82	93.7	213.7	154.8	117.4	14.9	2.31	1.28	4.01	62.7	241.1	40.5	22.2	34.3	10.8	3	4.1
136	1	1	67	1	1	200	90	1	0	0	0	0	7.64	324	128	4.2	0.56	4.88	1.53	3.189542484	1033.411765	91.1	12.5	38.2	16.6	0.26	8.2	335	4.45	14.5	30.6	0.85	1.17	376.1	172.8	124.4	47	13	2.12	1.11	3.93	68.2	219.5	35.8	31.7	49.4	14.2	5.9	4.5
137	0	0	43	0	0	110	70	0	0	0	0	0	8.04	209	121	4.09	0.77	4.39	2.58	1.701550388	355.624031	88	12.9	36	16.1	0.18	8.8	335	5.03	12.7	44.2	0.57	1.09	47	135.2	90.4	54.9	4	2.22	1.36	3.56	65.6	139.9	35.9	29.7	15.6	9.3	2.8	1.7
138	0	1	61	1	1	116	60	0	0	0	0	0	7.91	361	114	3.46	0.57	5.28	1.7	3.105882353	1121.223529	97.8	14	33.8	16.3	0.23	6.4	337	9.28	11.7	30.2	0.82	0.73	412.8	279.7	157.5	107.9	14.8	1.82	0.98	3.15	55.8	45.4	22.2	33.6	16.1	19	5.5	4
139	0	0	33	0	1	132	78	0	0	0	0	0	6.42	217	127	4.35	0.4	3.41	2.42	1.409090909	305.7727273	89.2	13.4	38.7	16.5	0.18	8.2	329	4.6	12.1	25.5	0.51	0.96	59.7	154	116.4	48.5	1.5	2.08	1.27	3.69	58.5	186	34.7	23.8	15.3	8.8	3.2	0.8
140	0	1	54	0	1	117	93	0	0	0	0	0	7.47	302	146	4.35	0.54	5.05	1.7	2.970588235	897.1176471	96.8	13.5	42.1	16.3	0.24	7.8	347	8.26	14.8	45.5	0.72	1.34	34	163.2	134.5	54.9	0.92	2.27	1.22	3.88	62	157.1	37.9	24.1	108.4	21.7	7.5	4.3
141	0	1	33	1	0	120	75	0	0	0	0	0	6.54	259	146	4.65	0.52	2.99	2.05	1.458536585	377.7609756	93.3	12.6	43.4	16.5	0.2	7.6	337	4.56	13.3	33.2	0.86	1.34	198	128.2	96.5	77.9	12.2	2.3	1.44	4.36	66.9	255.7	43.2	23.7	12.4	12	3.3	9
142	0	0	36	0	1	120	70	0	0	0	0	0	3.54	205	99	3.53	0.4	1.52	1.46	1.04109589	213.4246575	85.7	13.7	30.2	15.9	0.18	9	328	5.05	12.8	29.3	0.67	1.59	88.9	176.1	119.3	72.5	9.8	2.16	1.36	3.97	69.3	252.8	39.6	29.7	9.1	6.2	1.6	4.2
143	0	0	34	0	0	120	70	0	0	0	0	0	8.92	258	127	4.51	0.58	4.84	2.23	2.170403587	559.9641256	86.8	13.4	39.1	16	0.2	7.8	324	4.23	14.3	32	0.71	1.22	74.8	145.6	100.7	43.5	17.4	2.24	1.32	3.99	67.1	225.5	40.5	26.6	19.2	8.9	2.8	2.1
144	0	1	38	0	0	116	80	0	0	0	0	0	6.69	205	144	5.48	0.64	3.68	2.23	1.650224215	338.2959641	82.5	14.5	45.2	16.6	0.16	7.9	319	4.91	15.6	19.5	0.55	0.93	424.8	165.5	115.1	140.9	3.8	2.44	1.21	4.06	69.1	194.5	37.8	31.1	12.1	21.3	4.4	2.4
145	0	0	34	0	0	110	75	0	0	0	0	0	7.37	319	122	4.04	0.42	4.53	2.16	2.097222222	669.0138889	89.1	13.1	36	10.9	0.32	10	339	4.6	12.2	31.9	0.82	0.88	803.9	139	129	62	5.7	2.14	1.24	4	62.2	104.9	33.5	28.4	10	21.04	4.26	5.7
146	0	1	44	0	0	120	80	0	0	0	0	1	5.19	302	144	4.75	0.61	2.63	1.86	1.413978495	427.0215054	87.8	13.4	41.7	12.5	0.31	10.2	345	6.45	14.6	29.7	1.25	0.77	222.56	92	81	49	2.9	2.22	1.21	4.5	70.1	225.5	37.5	32.4	24	13.79	4.31	7.6
147	0	1	33	0	0	130	90	0	0	0	0	0	9.26	329	146	4.74	0.71	5.16	3.23	1.59752322	525.5851393	92.6	12.5	43.9	15.8	0.25	7.7	333	4.33	13.8	38.1	1.12	1.37	41.4	160	103.8	75.8	7.1	2.43	1.43	3.92	67.6	311.2	43.8	23.6	54.9	15.9	4.2	4.2
148	0	1	36	0	1	130	80	0	1	0	0	1	7.62	328	116	4.11	0.77	4.58	2	2.29	751.12	85.4	13	35.1	16.2	0.24	7.3	332	7.98	23.1	30.7	0.82	0.96	172.2	134.6	99.9	43.7	7.2	2.29	1.68	4.13	69.2	173.1	32.8	36.4	38.9	10	3	2.6
149	0	0	52	1	0	128	90	0	0	0	0	0	17.43	529	129	4.36	0.85	15.32	1.05	14.59047619	7718.361905	89.5	13.4	39	16.1	0.38	7.2	331	5.96	12.8	38.4	1.39	0.76	1133	193.4	113	89.5	5.9	2.1	1.06	3.95	55.5	57.8	26.3	30.8	75.3	7.3	3.2	2.2
150	0	0	52	0	0	110	80	0	0	0	0	0	5.54	252	132	4.53	0.25	2.74	2.38	1.151260504	290.1176471	85.7	13	38.8	12.2	0.26	10.3	340	5.27	11.6	34.3	1.23	1.24	74.48	107	111	82	5.5	2.26	1.2	4.1	65.8	272.8	39.3	25.5	21	13.08	4.83	7.3
151	0	1	35	1	0	120	75	0	0	0	0	0	8.3	294	139	4.66	0.65	5.04	2.29	2.200873362	647.0567686	90	13	41.9	16.2	0.2	6.9	331	4.72	13.4	19.1	0.66	0.87	174.6	144.6	115.3	63.2	13.3	2.19	1.19	3.87	56.6	136.2	32.9	23.7	13.4	9.5	3.2	0.7
152	0	0	33	0	0	105	70	0	0	0	0	0	6.61	269	126	4.06	0.31	3.47	2.65	1.309433962	352.2377358	91.3	12.2	37.1	15.5	0.23	8.5	339	4.82	13.4	35.8	0.96	1.33	275.7	120.1	93.1	69.3	4.4	2.29	1.65	4.41	66.8	271.4	38.6	28.2	16.9	8.7	2.1	3.2
153	0	0	46	0	1	120	80	0	0	0	0	0	4.29	208	130	4.25	0.51	2.06	1.6	1.2875	267.8	93.3	13.2	39.6	16	0.19	9	330	4.74	12.5	34.2	0.84	1.04	281.9	136.6	97.3	78.3	8.3	2.18	1.23	3.71	67.6	202.2	40.7	26.9	14.3	14.3	3.6	1.4
154	0	1	52	0	1	160	100	1	1	0	0	0	4.05	114	142	4.69	0.36	2.71	0.88	3.079545455	351.0681818	89.7	15.7	42.1	17.2	0.11	9.2	338	12.96	22.6	33	0.76	0.94	81.8	175.3	136.5	31.1	7.8	2.2	1.06	4.03	64.7	167.3	40	24.7	19.4	33.9	9.6	8.9
155	0	1	37	0	1	120	80	0	0	0	0	0	7.98	202	164	5.61	0.64	4.46	2.61	1.708812261	345.1800766	86.3	13	48.5	16.7	0.21	10.4	338	4.71	11	52.6	0.84	0.89	99.6	178.8	129.8	102.8	13.1	2.28	1.23	4.03	64.2	375.7	40	24.2	28.9	28	5.5	3.3
156	0	1	59	0	0	130	80	0	0	0	0	0	6.53	213	142	4.89	0.43	4.61	1.41	3.269503546	696.4042553	85.9	12.7	42	13.9	0.24	11.2	338	4.86	12.7	28.9	0.93	1.1	118.8	137	134	166	13.3	2.16	1.1	3.6	75	225.1	35.8	38.4	21	12.29	2.64	6.4
157	0	0	53	0	0	106	85	0	0	0	0	0	6.71	224	118	3.88	0.84	3.81	1.75	2.177142857	487.68	90.5	13.6	35.1	16.4	0.19	8.3	335	5.5	13.7	52.4	0.79	1.35	16.8	194.5	142.5	75.5	1.5	2.22	1.12	3.95	70.5	233.5	43.8	27.2	13.1	13.1	3.9	4.6
158	0	1	69	0	1	133	63	0	1	0	0	0	9.13	262	165	5.57	0.54	7.52	0.75	10.02666667	2626.986667	88.1	13.6	49.1	18	0.25	9.4	337	15.16	31.3	50.4	1.78	1.38	493.9	147.7	116	48.6	0.87	2.58	1.12	4.7	75.7	299.3	46.2	29.5	21.8	20.1	4.4	2.1
159	1	1	86	1	0	126	70	1	1	0	0	0	8.35	206	134	4.31	1.06	5.15	1.7	3.029411765	624.0588235	88.4	12.1	38.1	12.7	0.23	10.9	352	5.54	17.9	27.3	0.68	0.95	145.4	142.2	100	35.1	9.7	2.11	0.91	3.26	59.9	211.4	35.1	24.8	20.7	14.4	4.9	5.4
160	0	1	68	0	1	124	85	1	1	0	1	1	4.82	215	140	4.54	0.54	2.8	1.25	2.24	481.6	93.8	12.5	42.6	16.9	0.16	7.5	328	5.76	13.8	31.1	0.67	0.97	159.5	159.2	139.8	49	7.9	2.04	1.11	3.49	68.8	272.5	36	32	20.4	11.3	2.7	2.3
161	0	1	40	1	1	130	90	0	0	0	0	0	8.73	213	223	7.09	0.59	5.12	2.66	1.92481203	409.9849624	95.3	12.9	67.6	16.8	0.19	9	330	4.12	11.2	33.4	1.29	1.04	275.78	310.3	235	131.7	24	2.53	1.48	4.57	76.1	254.9	46.6	29.5	41	46.2	11.4	0.9
162	0	1	60	0	0	140	95	0	0	0	0	0	18.36	390	122	4.17	1.16	13.74	2.88	4.770833333	1860.625	91.4	14.3	38.1	17.7	0.33	8.5	320	11.96	14.5	35.4	0.83	0.78	136.4	227.2	172	78.4	13.5	2.18	1.22	4.31	51.8	55.5	28	25.7	25.1	10.8	4.3	1.2
163	0	1	68	0	0	120	70	0	0	0	0	1	5.17	221	147	4.43	0.29	2.58	2.16	1.194444444	263.9722222	96.4	13.2	42.7	16	0.16	7.3	344	5.36	13	38.9	1.06	1.19	376.2	126.9	104.6	54.2	8	2.3	0.96	3.9	65.1	267.9	38.3	25.9	18.1	12.8	2.7	4.8
164	0	1	50	0	0	110	72	0	0	0	0	0	8.44	424	95	3.47	0.2	7.14	1.02	7	2968	84.4	17.9	29.3	17.1	0.29	6.8	325	6.06	24	32.9	1.38	0.55	690.2	213	140	36	13.7	2.2	1.57	4.2	76.3	200.1	29.8	41.9	145.7	7.7	3.5	2.6
165	0	1	65	1	1	120	90	0	0	0	0	1	6.67	246	153	4.85	0.58	3.5	2.33	1.502145923	369.527897	93.7	13.4	45.4	16.4	0.22	8.9	336	6.83	12.7	62.5	0.72	1.08	54.3	129.5	118.1	104	12	2.29	1.56	4.04	73.6	354.5	42.9	30.5	28.7	13.6	3.1	4.6
166	0	1	70	0	0	125	85	1	0	0	0	0	5.13	322	135	4.54	0.27	2.87	1.42	2.021126761	650.8028169	89.4	12.7	40.6	10.6	0.3	9.3	333	5.31	12.1	42.9	1.04	1.03	211.65	122	127	49	4.7	2.21	0.94	4.2	67.4	225.7	35.2	32.5	10	11.56	4.27	9
167	0	0	45	0	0	100	50	0	0	0	0	0	4.51	183	114	3.56	0.39	2.41	1.55	1.55483871	284.5354839	96.2	14	34.2	16.2	0.15	8.2	333	4.64	12.8	26.6	0.66	1.52	301.6	134.6	128.8	58.6	22.7	2.22	1.26	3.68	62.5	187.7	37.2	25.6	10.2	14.2	3.2	1.8
168	1	1	66	1	1	134	82	0	1	1	1	0	5.95	231	134	4.13	0.36	3.81	1.42	2.683098592	619.7957746	96.6	13	39.9	16.3	0.19	8.2	335	5.85	15.7	54.3	0.68	1.38	166.4	123.7	74.8	53.6	1.4	2.51	0.85	4.53	60	165.4	40.2	25.9	9.8	9.3	2.5	0.9
169	0	1	56	1	1	140	100	0	0	0	0	0	8.59	278	135	4.71	0.55	6.01	1.8	3.338888889	928.2111111	85.6	13.4	40.3	11.3	0.27	9.8	335	4.21	14.2	39.6	0.73	1.2	194.72	126	119	51	8.6	2.09	1.38	3.5	56.6	163.2	35.5	21.1	18	14.57	6.04	8.5
170	0	0	54	0	1	120	70	0	0	0	0	0	11.85	302	117	3.69	0.7	9.21	1.9	4.847368421	1463.905263	94.8	12.3	35	16	0.24	8	335	9.35	16.5	30.3	0.98	1.53	34.6	167.7	131.4	111	4.7	2.38	1.23	4.28	68.5	257.4	37	31.3	25.6	6.7	2.4	1.5
171	0	1	69	0	0	120	74	0	0	0	0	0	6.34	206	143	4.71	0.35	3.95	1.86	2.123655914	437.4731183	93.8	13.7	44.2	13.1	0.22	10.6	324	4.67	11.1	22.3	0.62	1.01	238	134	104	65	5.4	2.28	0.95	4.1	67.2	275.8	42.9	23.7	12	15.64	4.82	8.1
172	0	0	62	0	1	140	80	1	1	0	1	0	6.06	216	121	4.36	0.45	3.56	1.91	1.863874346	402.5968586	85	12.7	37	16.3	0.18	8.3	326	10.59	24.9	48.2	1.01	1.24	70.2	118.4	90	99.8	12.8	2.35	1.37	4.05	68.1	224.8	36.3	31.8	27	10.3	2.5	6.6
173	0	0	64	0	1	158	96	1	1	0	0	0	10.1	348	124	3.93	0.5	7.55	2.02	3.737623762	1300.693069	96.2	13.6	37.8	16.1	0.27	7.8	328	12.53	26.4	67.3	1.33	1.42	31.7	186.4	135.3	76.2	10.5	2.29	1.23	4.34	65.3	189.1	38.9	26.4	32.3	10.5	2.5	21
174	0	0	70	0	0	116	70	0	0	0	0	0	3.48	190	130	4.38	0.31	1.38	1.65	0.836363636	158.9090909	87.7	12.6	38.4	14.3	0.22	11.6	339	5.22	17.8	82.8	1.06	1.54	92	173	146	70	11.6	2.3	1.38	4	72.4	163.6	42.9	29.6	16	14.2	5.7	9
175	0	1	61	1	0	145	80	1	1	0	0	0	8.52	274	123	3.86	0.15	7	1.2	5.833333333	1598.333333	94.6	13.9	36.5	12.6	0.29	10.5	337	4.94	15.8	42.9	1.29	1.09	358.63	103	95	37	6.2	2.1	1.27	3.2	57.9	186.2	32.5	25.4	15	15.28	4.56	6.8
176	0	0	51	0	0	130	100	1	1	0	0	1	10.6	266	137	4.91	0.66	6.9	2.61	2.643678161	703.2183908	85.4	13	41.9	16.9	0.25	9.4	328	8.74	21.1	54.2	0.88	1.39	52.9	181.2	140	108.8	8.5	2.36	1.39	3.8	68.2	200.8	38	30.2	18.6	14.2	3.5	1.5
177	0	1	45	1	0	125	90	0	0	0	0	0	7.23	266	158	5.59	0.4	4.45	2.18	2.041284404	542.9816514	84.6	12.2	47.3	11.9	0.27	10.1	334	4.8	13.8	39.4	1	1.13	106	146	145	59	5.5	2.23	1.04	4.4	66.1	300.4	39.8	25.9	32	10.1	4.6	5
178	0	1	69	1	1	140	90	0	1	0	0	0	5.29	279	134	4.4	0.45	3.38	1.15	2.939130435	820.0173913	94.1	12.2	41.4	16.9	0.21	7.7	324	6.44	18	31.9	0.54	0.72	52.7	108	84.1	25.1	10.8	2.25	0.96	4.15	65.7	225.5	37.7	28	19	9.6	2.5	7.3
179	0	1	57	0	1	140	90	1	0	0	0	1	5.72	257	145	4.94	0.21	3.09	2.18	1.417431193	364.2798165	83.6	12.9	41.3	12.6	0.27	10.3	351	5.06	10.6	41.8	1.12	0.94	34.8	120	107	100	9.5	2.42	1.05	3.9	75.4	267.1	43.1	31.9	25	13.24	1.63	7.9
180	0	1	69	0	1	128	66	0	1	0	0	0	5.14	233	128	4.07	0.43	3.09	1.38	2.239130435	521.7173913	94	13.5	38.3	16.7	0.18	7.9	335	8.69	14.8	36.3	1.07	1.07	144.1	157.5	131	120.9	10.5	2.19	1.16	3.94	63.1	258.7	37.7	25.4	21.7	11.9	3.2	4.9
181	0	1	39	1	1	110	80	0	0	0	0	0	8.22	196	153	5.35	0.61	5.44	1.95	2.78974359	546.7897436	85.2	13.8	45.6	16.8	0.17	8.7	337	5.79	13	38.6	0.86	1.23	74	193.1	138.6	175.3	15	2.36	1.29	3.78	62.1	145	39.7	23.8	19	13.8	3.9	6.6
182	0	0	75	1	0	130	80	0	0	0	0	0	6.67	175	128	4.17	0.5	4.33	1.61	2.689440994	470.6521739	90.9	15.7	37.9	17	0.15	8.6	337	5.05	11.6	40	1.18	1.7	44	198.4	154.6	109.3	10.9	2.33	1.34	3.86	69.9	269.7	46.7	23.2	20.1	18.7	4.9	5.2
183	0	1	40	0	1	105	70	0	0	0	0	0	6.5	234	132	4.47	0.64	3.81	1.84	2.070652174	484.5326087	87.5	13.6	39.1	16.7	0.23	9.7	337	4.67	11	38.9	0.99	1.32	209.3	180.2	138.3	77.4	8.6	2.27	1.03	3.99	69.2	190.4	38.3	30.9	24.2	9.5	2.8	2.7
184	0	0	62	0	1	136	77	0	0	0	0	0	6.05	242	127	3.76	0.36	3.52	2.04	1.725490196	417.5686275	99.3	12.5	37.3	16.2	0.18	7.2	339	5.41	11.7	34.9	0.92	1.16	333.4	158.8	116.4	112.9	35.9	2.41	1.34	3.73	57.9	161.3	37.3	20.6	11.8	8.9	2.5	2.9
185	1	1	71	1	0	150	100	0	0	0	0	0	6.17	169	143	4.87	0.38	3.28	2.3	1.426086957	241.0086957	87.7	12.2	42.7	14.1	0.19	11.5	335	5.09	11.3	37.6	0.86	0.97	111.8	145.9	116.8	70.5	15.6	2.23	1.22	4.05	63.8	264.4	39.3	24.5	28.6	20	4.2	2.1
186	0	1	61	1	1	120	80	1	0	0	0	0	5.06	202	138	4.44	0.59	3.02	1.39	2.172661871	438.8776978	93.3	13.3	41.4	16.5	0.16	7.7	334	4.7	12.6	49.1	0.5	1.01	65.4	130.8	96.8	118.7	6	2.2	1.18	3.37	66.4	321.6	38.1	28.3	25.5	7.6	2.7	9.4
187	1	1	51	1	0	113	80	0	0	0	1	0	9.13	269	136	4.65	0.81	6.01	1.68	3.577380952	962.3154762	88.5	12.7	41.1	16.3	0.22	8	331	5.12	13.3	39.2	0.66	1.12	233.9	161	122.6	45.1	12.5	2.39	1.25	4.27	55.8	146.6	32	23.8	25.3	6.9	2.1	6.1
188	0	1	56	0	1	120	90	1	0	0	0	0	10.01	329	153	4.88	0.8	7.31	1.26	5.801587302	1908.722222	91.6	14	44.7	10.3	0.31	9.3	342	3.73	6.7	22.8	0.84	0.74	300.4	128	117	54	5.9	2.18	1.01	3.8	58.8	89.4	32.8	25.8	30	9.26	2.32	11.4
189	0	1	48	0	1	105	70	0	0	0	0	0	6.47	198	136	4.23	0.52	4.29	1.5	2.86	566.28	95.5	11.7	40.3	17.2	0.18	9.3	337	4.74	12.8	29.5	0.94	0.85	555.4	139.7	109.2	63	14	2.32	1.21	4.06	66.7	189.1	40.2	26.9	13.2	7.4	2	2.9
190	0	0	38	0	0	130	80	0	0	0	0	0	5.95	300	106	4.13	0.38	3.77	1.54	2.448051948	734.4155844	79.7	13.8	32.9	16.8	0.2	6.6	320	3.82	12.4	49.5	0.77	1.28	424.8	112	93.1	56.4	1.5	2.26	1.26	4.2	72.2	203.4	37.1	34.8	19.6	7.2	1.6	1.9
191	0	1	62	1	1	120	75	0	0	0	0	0	6.3	217	126	3.79	0.96	3.59	1.37	2.620437956	568.6350365	104	14.6	39.4	15.7	0.2	9.2	321	4.59	15.2	34.3	0.69	1.06	46.8	198.8	139.2	83	24.2	2.02	0.94	3.95	60.5	139.5	28.6	31.9	47.9	16.2	5.6	3.1
192	0	1	63	1	0	110	80	1	0	0	0	0	6.7	298	143	4.3	0.44	4.42	1.79	2.469273743	735.8435754	98.8	13.2	42.5	16.6	0.19	6.5	337	5.47	15.3	59.3	1.32	1.64	559.8	165.9	119.1	27.8	7.2	2.25	1.02	4.08	66.4	298.5	43.3	23.5	16	14.1	3.4	2
193	0	1	69	0	0	120	80	0	0	0	0	0	9.4	423	171	5.77	0.5	6.82	1.88	3.627659574	1534.5	86.7	18.4	50	13.1	0.46	10.8	342	5.51	14	68.5	1.97	1.31	85	727	219	541	40	2.26	1.32	4.7	47.5	208.2	14.7	32.9	1060	32.18	13.22	29.4
194	0	1	45	0	0	120	80	0	0	0	0	0	4.39	230	147	4.92	0.23	1.88	2.09	0.899521531	206.8899522	87.8	12.7	43.2	13.2	0.25	11.1	340	4.7	14.4	36.3	1.38	0.9	59.72	163	122	100	7.2	2.2	1.24	3.9	66.3	213.8	41.4	23.9	28	8.18	2.87	8.7
195	0	1	59	1	1	110	70	0	0	0	0	0	5.31	169	147	4.54	0.53	3.07	1.58	1.943037975	328.3734177	93.2	12.3	42.3	16	0.13	8	348	4.82	12.9	45.2	0.87	0.98	267.9	153	120.7	73.2	15.6	2.21	1.07	3.83	65	203.8	38.7	26.3	13.5	19.5	5.1	2.6
196	0	0	62	0	0	110	68	0	1	0	1	0	7.09	185	133	4.49	0.47	4.02	2.3	1.747826087	323.3478261	90.9	13.8	40.8	17	0.2	10.6	326	11.28	21.3	45.4	1.24	1.31	442	132.9	90.8	60.3	21.7	2.31	1.44	3.54	64.1	254.1	37.6	26.5	16.3	6.4	1.9	5
197	0	0	65	0	0	130	90	1	0	0	1	0	5.62	216	131	4.28	0.28	4.19	1.11	3.774774775	815.3513514	93.9	14	40.2	15.9	0.18	8.3	326	5.46	12	38.7	1.11	1.48	869	199.1	163.8	42	9.8	2.27	1.42	4.22	64.8	300.6	38.3	26.8	12.9	11.7	2.6	2.1
198	0	0	61	0	0	130	80	0	0	0	0	0	6.75	182	122	4.46	0.35	4.14	2.18	1.899082569	345.6330275	83	13.4	37	15.3	0.22	12.1	330	4.87	15.4	35.9	1.01	1.02	791	134	100	58	5.7	2.26	1.22	4.3	68.4	138.6	42.2	27.2	15	9.72	2.96	7.7
199	0	1	46	1	1	120	90	0	0	0	0	1	7	302	146	4.8	0.61	4.05	1.9	2.131578947	643.7368421	92.8	14.1	44.6	15.6	0.23	7.7	329	5.35	9.3	42.5	0.67	1.05	217.4	308	229	67.2	24.2	2.27	1.03	4.3	62	208.8	37.1	24.9	25.7	7.7	2.5	1.3
200	0	0	58	0	0	110	70	0	0	0	0	0	7.37	187	137	4.51	0.62	4.42	1.61	2.745341615	513.378882	89.6	13.2	40.4	15.5	0.23	12.2	339	5.68	9.1	42.7	0.93	1.22	644.1	208	202	87	17.1	2.14	1.28	4	61.5	215.2	38.6	23.8	10	13.06	2.58	5.7
201	0	1	61	1	1	130	90	0	0	1	1	0	3.69	137	131	4.23	0.28	2.38	0.94	2.531914894	346.8723404	92.9	12.5	39.3	17.4	0.12	8.9	334	4.52	15.1	59.1	1.05	1.23	58	152.5	102.9	86	8.3	2.25	1.14	3.82	67.4	283.8	47.3	20.1	33.2	9.1	2.3	2.5
202	0	0	44	0	0	110	70	0	0	0	0	0	3.18	290	98	4.47	0.31	2.21	0.59	3.745762712	1086.271186	72.3	16.2	32.3	10.7	0.29	9.9	303	4.5	11.8	38.5	0.77	1	20.4	141.4	108.4	41.2	13.5	2.13	1.33	4.14	82.7	118.3	33.5	49.2	9.3	5	1.7	5.2
203	1	1	69	1	0	170	95	1	1	0	1	0	6.22	170	103	3.33	0.56	4.35	1.2	3.625	616.25	92.9	13.1	30.9	16.8	0.15	8.9	333	7.46	14.9	36.5	1.13	1.33	167.2	251	154	171	12.9	2.04	1.25	4.95	52.8	270.3	29.1	24.5	13	9.3	2.1	18.6
204	0	1	67	1	1	120	80	0	0	0	0	0	7.45	263	141	4.64	0.69	4.24	2.08	2.038461538	536.1153846	92.1	14.2	42.7	16.4	0.21	8.1	332	3.86	12.1	49	0.86	1.17	282.1	185.4	123.7	57.7	15.2	2.31	1.25	4.5	68.2	198.3	37.9	30.3	23	14.2	4.1	14.5
205	0	1	64	1	1	130	80	0	0	1	0	0	5.31	162	106	3.74	0.42	3.26	1.48	2.202702703	356.8378378	87.3	12.9	32.6	17.4	0.16	9.7	323	4.32	12	34.5	0.7	1.1	63.9	119.3	107.7	42.1	7.9	2.15	1.23	3.94	64.7	207	33.1	31.5	17.6	5.5	1.5	3.2
206	1	1	72	1	0	135	80	0	1	0	0	0	4.74	199	113	3.63	0.56	2.88	1.19	2.420168067	481.6134454	93.3	12.6	33.9	17.4	0.13	6.7	335	8.36	17.8	39.2	0.74	0.93	277.3	176.1	140	60	14.3	2.14	1.47	3.9	58.2	134.2	33.9	24.3	12	9.2	2.8	6.2
207	1	0	69	0	0	135	85	1	1	0	0	0	8.25	247	144	4.61	0.55	5.51	1.93	2.85492228	705.1658031	93.1	12.8	42.9	16.3	0.21	8.3	336	5.68	16.3	42.8	1.08	1.47	258	222.7	142.8	49.2	10.4	2.28	1.45	3.88	71.3	270.9	36.5	34.1	52.9	11.3	3.3	4.2
208	0	0	33	0	0	120	70	0	0	0	0	0	4.39	249	106	3.71	0.36	2.14	1.68	1.273809524	317.1785714	83.8	15.8	31.1	13.2	0.27	10.9	341	4.4	13.3	29.8	0.66	1.04	59.9	121	128	34	10.4	2.2	1.31	3.9	59.2	158.9	33.2	26.2	8	8.89	2.13	7.7
209	0	1	34	0	0	100	80	0	0	0	0	0	6.58	252	144	4.84	0.67	3.57	1.79	1.994413408	502.5921788	91.5	12.9	44.3	16.7	0.19	7.6	325	5.18	12.8	33	0.75	0.96	38.6	148.1	114.1	110.7	11.7	2.31	1.46	3.88	67.2	203.6	40.6	26.6	16.5	22.3	6.5	1.3
210	0	1	33	1	1	125	82	0	0	0	0	0	8	173	150	5	0.48	4.14	3.08	1.344155844	232.538961	92.1	13.2	46.1	16.6	0.16	9.1	326	4.89	10.7	40	0.87	1.19	28.2	166	122	129.3	8.9	2.38	1.52	3.65	65.3	279.4	42.1	23.3	22.2	17.5	4	3.2
211	1	1	70	0	0	110	70	1	0	0	0	0	6.23	196	146	4.41	0.35	3.91	1.88	2.079787234	407.6382979	99.1	12.5	43.7	16.1	0.16	8.2	334	4.42	11.5	37.6	0.83	1.27	823.8	178.3	143.5	168.2	9.5	2.14	1.2	3.88	61.8	375.7	38.9	22.6	17.7	14	3.5	4.6
212	0	1	28	1	1	120	80	0	0	1	0	0	7.29	228	154	4.91	0.48	4.85	1.82	2.664835165	607.5824176	94.4	17.1	46.3	16.5	0.21	9	332	6.8	11.7	38.9	1.14	0.97	47.7	232.3	184	101.7	12.6	2.29	1.32	3.8	68.2	266.5	42	26.2	64.1	14.8	4.1	4.6
213	0	0	60	0	0	120	80	0	0	0	0	0	6.25	212	129	3.92	0.44	4.03	1.61	2.50310559	530.6583851	98.4	11.9	38.6	17	0.2	9.6	334	6.18	13.5	104.8	0.82	1.97	16.2	159.1	113	81.9	14.8	2.41	1.24	4.31	83.2	325	47.5	35.7	31.1	11	2.8	2
214	0	1	60	0	0	160	80	0	0	0	0	0	6.56	319	124	3.67	0.54	3.96	1.91	2.073298429	661.382199	101.9	12.7	37.4	16.4	0.26	8.2	333	5.22	13.6	47.1	0.94	1.18	85.2	157	123	31	11	2.34	1.25	4.24	71.5	271	42.9	27.8	81	9.3	2	1.8
215	0	1	26	0	0	120	80	0	0	0	0	0	16.49	321	151	5.1	1.46	13.47	1.15	11.71304348	3759.886957	89.3	13.8	45.5	16.3	0.21	6.6	332	4.95	13.3	25.7	0.64	0.95	403.8	222.2	151	53.9	18.5	2.38	1.21	3.9	64.4	123.2	35.5	28.9	14.6	11.2	4	10.9
216	0	0	56	0	0	130	80	0	0	1	0	0	6.37	365	118	4.09	0.45	3.95	1.71	2.30994152	843.128655	90.2	13.5	36.9	16.3	0.3	8.2	321	4.81	11.5	38	0.96	1.7	254.4	286.3	206.6	204.3	20	2.26	1.33	3.92	71.2	168.3	37.9	32.9	8.6	11.9	2.7	3.1
217	0	0	47	0	1	130	90	0	0	0	0	0	5.84	232	121	4.01	0.39	3.74	1.45	2.579310345	598.4	88.1	12.2	35.3	16.5	0.17	7.3	342	4.19	15.6	41.5	0.83	1.21	81.4	165.2	114.7	50.4	7.4	2.07	1.1	3.96	64.6	89.7	41	23.7	14.8	13.5	3.5	2.2
218	0	1	31	0	0	110	75	0	0	1	0	0	10.46	239	158	5.61	0.7	6.99	2.35	2.974468085	710.8978723	85	15.1	47.6	16.2	0.24	10.1	332	4.61	9.9	40.6	0.85	1.18	62.5	188.6	120.5	165.1	17.4	2.36	1.51	4.02	65	265.2	42.2	22.8	64	13	3.5	8.9
219	0	1	36	1	0	120	80	0	0	0	0	0	9.02	307	148	5.02	0.8	4.95	3.12	1.586538462	487.0673077	89.8	13.3	45.1	16.8	0.25	8.3	328	3.72	10.6	52	1.16	1.09	60.5	156.9	116.9	68	12	2.37	1.52	3.32	68.3	269.5	42.9	24.7	81.1	6.7	1.8	3.8
220	0	1	18	0	0	110	70	0	0	0	0	0	9.32	310	130	4.32	1.26	6.63	1.38	4.804347826	1489.347826	88.5	16.1	38.2	16.2	0.22	7.2	341	5.49	10.2	36	1.15	1.2	89.8	310.9	303	35.4	22.5	2.21	1.4	3.36	60	168.3	34.7	25.3	23.4	9.5	2.9	0.7
221	1	1	75	0	1	120	75	0	1	0	0	0	9.76	248	146	5.07	0.61	5.57	3.05	1.826229508	452.904918	91.2	12.6	46.3	16.4	0.18	7.3	316	7.46	16.1	35.4	0.62	0.92	11.4	179.2	126.5	128.7	26.2	2.35	1.28	4.02	71.2	305.2	42.1	29.1	18	11.5	3.9	5.5
222	0	1	34	0	0	130	110	0	0	0	0	1	8.84	258	154	5.07	0.57	4.35	3.18	1.367924528	352.9245283	89.4	13	45.3	16.9	0.22	8.6	340	3.81	11.2	44.7	0.96	1.46	16.9	151.4	112.3	79.9	10.5	2.32	1.8	3.95	66.9	270.5	41.5	25.6	67.7	11.6	3	2.9
223	0	1	55	1	1	115	70	0	0	0	0	1	8.39	161	152	4.62	0.64	4.86	2.63	1.847908745	297.513308	99.8	12.9	46.1	16.9	0.16	9.8	330	4.83	11.6	42.2	0.98	1.28	90	247	158	106	14.4	2.22	1.32	3.94	60.9	215.7	38.2	22.5	30	14.2	3.2	5.8
224	0	1	41	0	1	130	80	0	0	0	0	0	8.09	270	146	4.61	0.7	6.05	1.04	5.817307692	1570.673077	95	13.4	43.7	16.6	0.24	8.7	334	4.45	13	51.8	0.95	1.33	44.1	131.1	106.8	204.2	1.4	2.36	1.26	4.19	65.4	246.5	43.5	21.9	31	11.1	3.4	1.4
225	0	1	79	1	0	154	80	1	1	0	1	0	8.52	202	147	4.5	0.26	7.19	1.04	6.913461538	1396.519231	97.5	12.9	43.9	17.6	0.2	9.7	334	11.42	12.5	29.7	0.65	1.02	16.7	219.1	144.9	73	12	2.32	1.24	4.28	54.8	242	37.1	17.8	57.8	12.5	4.5	17.1
226	0	0	40	0	0	90	60	0	0	0	0	0	5.98	293	114	3.79	0.57	3.71	1.61	2.304347826	675.173913	91.8	12.4	34.8	16.6	0.24	8.3	329	5.34	14.6	31.5	0.44	1.3	325.2	110.7	90	63.6	7.5	2.16	1.2	4.33	60.9	145.1	31.8	29.9	10.9	8.3	2.2	1.2
227	0	1	55	1	1	112	69	0	0	0	1	1	7.28	215	150	4.87	0.47	3.6	3.05	1.180327869	253.7704918	92.5	12.9	45	16.9	0.18	8.6	334	5.24	11.5	43.2	1.13	1.53	309.2	139.2	106.8	87.4	10.4	2.31	1.15	4.07	56.5	281.8	37.2	19.3	15.1	17.6	4.6	1.9
228	0	1	36	0	1	130	80	0	0	1	0	1	4.95	272	132	4.47	0.55	2.91	1.25	2.328	633.216	90.6	14.3	40.5	16.6	0.23	8.3	325	4.61	13	35.9	0.98	1.2	59.4	181.7	132.6	152.1	12.6	2.32	1.26	3.97	64.4	220.9	41.7	22.7	30.8	13.3	2.9	4.2
229	0	1	36	0	1	120	80	0	0	0	0	0	5.59	253	98	3.41	0.7	3.16	1.64	1.926829268	487.4878049	87.3	13.8	29.7	15.9	0.22	8.7	329	5.44	13.5	36	0.61	0.49	392.8	166.9	133.3	82	10	2.38	1.37	4.13	71.2	55.5	32	38.8	51	13.8	4.9	2.6
230	0	0	35	0	1	120	69	0	0	0	0	0	10.95	202	142	4.74	1.1	6.14	3.13	1.961661342	396.2555911	90.3	13.6	42.7	17.7	0.15	7.8	332	4.66	10.3	28.5	0.81	1.11	22.65	270.7	182	68.6	13.4	2.33	1.39	3.9	63.7	228.1	39.2	24.8	11.3	13	2.9	1.3
231	0	1	50	0	1	120	79	1	0	0	0	0	5.19	239	113	3.88	0.59	2.3	1.48	1.554054054	371.4189189	87	13.8	33.8	16.5	0.22	9	334	4.92	15.1	29	0.68	1.17	50	205.5	147.6	79.9	13	2.14	1.26	3.61	55.2	130.4	31.6	23.6	8.6	10	3.6	4.8
232	0	1	31	0	0	130	85	0	0	0	0	0	7.58	177	153	4.81	0.53	5.02	1.92	2.614583333	462.78125	93.8	12.5	45.2	16.1	0.15	8.3	338	4.26	11.4	44.2	0.59	1.03	121.3	133.8	97	100.4	19.8	2.31	1.38	3.77	63.9	337	41.4	22.5	23.5	30.9	10	2.4
233	0	1	43	1	1	117	75	0	0	0	0	0	4.57	185	135	4.27	0.51	2.61	1.25	2.088	386.28	97.2	13.6	41.5	16.9	0.17	9.3	325	4.11	12.9	33.5	0.84	1.15	88.5	146.4	105.2	119.2	12.4	2.21	1.3	4	58.9	125	34.3	24.6	22.5	13.4	3.7	3.5
234	0	1	33	1	0	120	70	0	0	1	0	0	13.5	291	145	4.75	0.89	10.41	1.58	6.588607595	1917.28481	90.7	12.8	43.1	16.6	0.2	6.9	337	5.27	10.8	37.5	0.8	1.5	143.3	152.8	96	41.1	5.7	2.24	1.36	3.1	67.4	168.2	39.8	27.6	25.3	11.9	4	9.2
235	0	1	73	1	1	110	70	0	0	0	0	0	8.71	311	148	4.8	0.74	5.25	2.16	2.430555556	755.9027778	94.4	14	45.3	16.7	0.23	7.4	325	5.47	12.6	49.2	1.18	1.26	170.4	170.5	100.2	40.5	6	2.08	0.97	4.57	59.2	228.5	35	24.2	69.2	9	2.6	2.1
236	0	0	35	0	0	130	65	0	0	0	0	0	3.99	227	112	3.81	0.26	2.05	1.44	1.423611111	323.1597222	88.2	13.2	33.6	16.1	0.18	7.8	334	4.68	12.8	26.1	0.43	1.42	38.5	138.1	104.9	38.1	12.1	2.28	1.32	4.18	62.3	184.7	36.5	25.7	15	11.4	3	1.1
237	0	1	39	1	1	133	96	0	0	0	0	0	6.93	352	165	5.26	0.51	4.31	1.95	2.21025641	778.0102564	93.5	12.8	49.2	16.7	0.31	8.7	336	5.41	12.7	35.2	1.11	0.95	119	190.5	120.5	95.4	0.78	2.52	1.38	4.3	76.5	215.7	47.8	29.1	17.9	10.7	2.5	1.7
238	0	0	42	0	1	112	81	0	0	1	0	0	3.42	128	102	3.02	0.29	1.92	1.09	1.76146789	225.4678899	100.9	16.2	30.5	17.4	0.11	8.3	335	8.23	18.8	39.3	0.58	0.93	8.8	187.6	174.6	27.6	8.6	1.99	1.07	3.57	62	184.1	31.5	30.5	14.4	10.3	3.5	11.9
239	0	0	68	1	0	125	72	1	0	0	1	0	5.38	236	119	4.08	0.46	3.48	1.32	2.636363636	622.1818182	88.3	13.4	36	16.6	0.2	8.4	330	6.35	14.7	50.2	0.83	1.28	7.9	170.2	123	67.1	5.1	2.31	1.28	3.5	60.1	183.6	36.1	24	15.2	12.8	3.8	2
240	1	0	71	0	1	111	74	1	1	0	1	0	12.95	244	112	3.82	0.4	11.35	0.62	18.30645161	4466.774194	88	16.9	33.6	16.9	0.18	7.2	334	9.5	18	56.3	0.97	1.2	130.8	224.4	176.5	78.8	2.04	2.26	1.12	3.93	63.4	249.6	36.9	27.5	29.5	9.2	2.7	9.2
241	0	0	40	0	1	121	76	0	0	1	1	1	5.77	219	124	4.19	0.38	3.37	1.91	1.764397906	386.4031414	86.8	13.3	36.4	17.2	0.16	7.4	341	4.14	12.2	89.4	2.22	1.09	45.8	180.3	147.9	79.6	5.3	2.28	1.15	3.71	66.9	239.5	40.9	26	29	13.1	3.3	3.1
242	0	1	80	0	0	150	70	0	0	0	0	0	6.87	254	142	4.77	0.53	4.57	1.53	2.986928105	758.6797386	90.6	13.7	43.2	12	0.25	9.8	329	5.34	16.2	36.8	0.94	2.2	835	464	147	20	11	2.27	1.09	3.7	59.5	184	36.6	23.7	10	19.98	4.82	8.4
243	0	1	46	1	0	110	70	0	0	0	0	0	7.43	267	128	6.1	0.58	4.64	1.98	2.343434343	625.6969697	65.1	15.4	39.7	0	0	0	322	4.34	12.6	36.1	0.92	0.67	178.6	312.9	88.6	32	15	2.28	0.97	3.61	63.4	248.4	37.7	24.7	13.6	9.9	2.5	1.8
244	0	1	69	0	0	105	60	0	1	0	1	0	5.67	250	127	3.85	0.36	3.6	1.4	2.571428571	642.8571429	100.3	13	38.6	12.1	0.26	10.5	329	4.74	14.1	37.7	1.09	0.79	223.22	83	66	42	5.5	2.26	1.27	4	65.9	197.7	42.7	23.2	27	22.16	4.98	7.2
245	0	1	22	0	1	151	87	1	0	1	0	1	12.26	406	127	4.57	0.88	9.76	1.49	6.55033557	2659.436242	87.3	15.7	39.9	16.8	0.34	8.5	318	5.93	13.9	37.8	1.03	1.06	371.9	339.5	236.4	52.6	20.5	2.29	1.83	3.74	72.2	184.5	39.2	33	69.1	12.1	4.8	4
246	0	1	36	1	1	130	80	0	0	1	0	1	8.15	216	139	4.95	0.64	5.75	1.37	4.197080292	906.5693431	86.6	12.4	42.9	16.1	0.2	9.1	325	4.56	9.3	39.6	1.05	1.27	187.8	250.4	170.4	184.9	22.4	2.3	1.19	4.75	71.6	249.1	44.6	27.6	50.9	11.9	4.9	7.4
247	0	1	36	0	0	100	70	0	0	0	0	0	8.6	237	136	4.52	0.6	6	1.9	3.157894737	748.4210526	89.5	13.8	40.5	16.3	0.21	9	337	3.6	12.9	27.3	0.79	0.96	298.1	150.7	116.9	94	10	2.32	1.32	4.16	68.8	228.6	41.4	27.7	10.2	11.4	3.3	7.4
248	0	1	69	0	1	128	80	1	0	0	0	0	8.12	205	144	4.79	0.79	5.27	1.14	4.622807018	947.6754386	91.7	12.7	43.9	15.8	0.17	8.5	328	5.09	12.4	44.4	0.91	1.07	126.5	212.4	148.2	48.7	14.1	2.29	1.27	3.68	60.7	234.3	39.3	21.4	16.9	11.2	2.8	1.4
249	0	1	43	1	0	125	92	0	0	0	0	1	5.83	164	126	4.01	1	4.05	0.74	5.472972973	897.5675676	91.3	14.3	36.6	16.3	0.13	7.7	344	7.06	31.3	26.3	1.12	1.26	1133	294.8	218.6	129.7	10.5	1.73	3.71	3.45	56.2	199.1	32.4	23.8	23.5	8.7	3.2	1.6
250	0	1	48	0	1	105	80	0	0	0	0	0	6.39	204	156	5.04	0.68	3.38	2.11	1.601895735	326.7867299	90.7	13	45.7	17.1	0.2	9.7	342	5.21	12.7	34.2	0.83	1.29	13.9	162.7	120	66.9	6	2.27	1.37	3.56	67.1	279.4	41.2	25.9	33.1	22.8	5.9	6
251	0	1	46	1	1	120	80	0	0	0	0	1	7.78	384	138	4.84	0.5	3.69	3.04	1.213815789	466.1052632	90	12.8	43.5	15.6	0.29	7.5	316	4.34	11.9	32.9	0.55	1.01	218.9	189.2	154.2	54.3	12.5	2.07	1.1	4.41	54.5	134.7	33	21.9	15.6	7.5	2	3.3
252	0	0	27	0	0	112	80	0	0	0	0	0	8.82	311	126	4.42	0.52	5.48	2.63	2.08365019	648.0152091	87.1	14	38.5	17.2	0.27	8.7	327	4.99	12	37.6	0.58	1.25	166.2	124.4	100	75.7	14.8	2.44	1.58	4.04	68	191.5	43.9	24.8	14.1	9.8	3	1.9
253	0	1	45	1	1	120	80	0	0	0	0	0	5.99	215	157	5.03	0.41	2.61	2.78	0.938848921	201.852518	88.3	13.2	44.4	13.5	0.23	10.6	354	6	10.9	30.1	0.95	0.96	130	120	118	85	7.1	2.24	1.34	4	61.4	237	39	21.7	41	11.46	3.74	14
254	0	1	76	1	1	135	70	1	0	0	0	1	8.21	250	139	4.14	0.85	4.79	2.26	2.119469027	529.8672566	104.1	13.5	43	16.2	0.2	8.1	323	4.56	13.5	40.6	0.95	1.25	39.8	148.9	133.9	58.5	6.4	2.16	1.09	4	58.4	178.6	35	23.4	18	9.2	2.1	7.8
255	0	1	78	0	1	142	73	0	0	1	1	1	10.76	294	128	4.19	0.78	6.78	2.92	2.321917808	682.6438356	92.2	13	38.7	16.5	0.26	8.8	331	5.85	15.7	42.7	1.38	1.14	333.4	173.7	110	78	13	2.27	1.16	4.19	66	146.9	35.6	30.4	14.7	18.2	4.2	3.8
256	0	0	47	1	1	116	80	0	0	0	0	0	5.83	138	167	6.81	0.14	3.43	1.89	1.814814815	250.4444444	65.9	12.9	50.2	14.2	0.18	10.6	333	4.38	12.5	37.6	0.92	1.3	334	191.8	143	149	3.3	2.36	1.2	4.37	64.1	283.1	42.5	22.2	25.7	9.75	2.5	3.1
257	0	1	37	1	0	108	70	0	0	0	0	0	8.28	300	145	4.7	0.59	5.92	1.56	3.794871795	1138.461538	93.6	13.5	44	16	0.23	7.7	330	4.53	11.2	41.4	0.72	1.2	48.8	142.4	109.5	28.9	11.5	2.22	1.26	3.73	54.1	277.6	38.1	23.6	12.7	15.7	3.7	0.9
258	0	0	23	0	0	118	68	0	0	0	0	0	4.1	217	126	3.82	0.27	2.82	0.89	3.168539326	687.5730337	99	11.7	37.9	15.5	0.18	8.2	332	4.46	14.2	44.9	0.41	0.99	34.8	129.1	94.8	53.1	5.5	2.26	1.24	4.52	64.2	167.3	38.1	26.1	11.7	10.3	4.3	2.7
259	0	1	74	1	1	115	70	0	0	0	0	1	5.33	153	155	4.69	0.42	3.53	1.17	3.017094017	461.6153846	99.6	14.4	46.7	16.2	0.14	9.3	332	6.87	15.6	46.4	0.8	1.14	3.2	133.4	96.4	86.2	12	2.2	1.13	4.06	66.1	298.5	41.2	24.8	35.5	12.6	3.9	4.9
260	0	0	35	0	0	120	80	0	0	0	0	0	7.29	265	135	4.35	0.55	4.65	1.83	2.540983607	673.3606557	92.7	13	40.3	16.1	0.19	7.3	335	4.58	12.6	36.3	0.76	1.39	263.7	166.5	137.4	45.3	7.9	2.28	1.51	4.17	68.7	228.1	39.4	29.3	15.5	9.5	2.9	1.7
261	0	1	32	1	0	110	70	0	0	0	0	0	6.27	228	147	4.71	0.34	3.39	2.23	1.520179372	346.6008969	91.9	13	43.3	14.5	0.26	11.6	339	4.79	12.9	26.3	0.64	0.98	26.6	108	100	103	8.7	2.38	1.15	4.5	70.4	289.1	45.4	24.8	15	18.57	4.34	7.9
262	0	1	25	0	1	135	86	0	0	1	0	0	9.3	278	142	4.77	0.74	6.36	1.89	3.365079365	935.4920635	91.3	12.9	43.6	16.4	0.25	9.1	326	4.04	15.5	29.1	0.88	0.98	279.6	206.1	153.3	54	14	2.29	1.12	4.23	65.5	197.5	40.4	25.1	20.6	13.2	4.3	5.3
263	0	1	72	0	0	95	60	0	0	0	0	0	4.22	251	123	3.78	0.61	2.33	1.12	2.080357143	522.1696429	98.1	13.1	37.1	16.1	0.19	7.4	331	4.61	15.8	36.3	0.87	1.49	123.6	156.8	116.2	60.5	7.9	2.14	1.07	3.74	61.4	141.2	35.2	26.1	12.1	11.1	3.3	8.4
264	0	0	42	0	0	120	80	0	0	0	0	0	9.11	216	122	3.93	0.76	4.94	3.13	1.57827476	340.9073482	95.3	13.4	37.4	16	0.22	10.1	327	3.97	12.8	33.2	0.98	1.41	86.7	127.7	114.3	48.8	15.7	2.29	1.54	3.78	60.8	191.7	34.7	25.9	10.3	6.1	1.3	6.2
265	0	0	92	0	0	160	90	0	0	0	0	0	6.64	253	122	4	0.54	4.54	1.05	4.323809524	1093.92381	92.6	14.9	37	16.9	0.18	7.3	329	6.14	14.8	43	1.06	1.55	404.9	264.6	212	84.1	15	2.09	1.05	3.86	64.3	145.4	32.2	31.9	17.2	11.5	3.9	9.1
266	0	0	37	0	0	118	78	0	0	0	0	0	5.99	305	122	4.01	0.31	3.89	1.65	2.357575758	719.0606061	91.6	13.1	36.8	15.7	0.26	8.4	331	4.81	13.2	49.1	0.61	1.31	16.1	128.3	93.4	72.1	6.1	2.37	1.11	4.07	63.9	201.1	41.2	22.7	15	27	8.6	2.9
267	0	1	38	1	0	130	80	0	0	0	0	0	8.1	319	137	4.33	0.85	6.08	1.04	5.846153846	1864.923077	97.5	13.4	42.2	15.9	0.27	8.5	325	5.6	13	38.3	0.84	0.84	218.9	159.9	106	49	9	2.29	1.38	4.33	59.9	125.4	35.5	24.3	45.2	13.1	4.1	1.9
268	0	0	29	0	0	102	65	0	0	0	0	0	3.9	229	112	3.77	0.29	2.24	1.26	1.777777778	407.1111111	90.1	16.2	33.9	16.3	0.18	7.9	329	4.46	11.6	26.4	0.67	0.78	23.3	157	143.8	60.8	1.2	2.31	1.32	3.94	68	186.3	40.1	27.9	9.7	6.8	2.3	3.7
269	0	1	55	0	0	110	85	0	0	0	0	0	4.85	247	143	5.41	0.22	2.79	1.53	1.823529412	450.4117647	73.4	13.5	42.1	16.5	0.19	8.1	341	5.41	15.1	29.5	1	1.04	280.5	154.1	111.4	36.6	11.3	2.15	1.07	3.57	69.8	222.7	36.5	33.1	18.3	9.8	2.9	3.2
270	0	1	79	1	1	135	80	0	0	0	0	0	9.86	299	113	3.45	0.73	5.75	1.73	3.323699422	993.7861272	98.3	15.2	33.9	15.9	0.21	7	333	3.43	15.6	26.1	0.75	0.84	249.5	208.4	144.4	283.3	14.2	1.77	1.14	4.01	55.9	47.2	22	32.9	12.9	9.7	3.9	2.4
271	0	1	99	1	0	130	80	0	0	0	0	0	5.45	249	121	4.16	0.3	3.05	1.51	2.01986755	502.9470199	91.3	13.9	38	9.7	0.23	9.1	318	4.69	10.5	26.2	0.92	1.1	483	147	112	27	7.9	2.09	0.9	4.4	53.1	175.8	28.9	24.5	21	7.67	2.85	5.8
272	0	0	60	1	1	130	89	0	0	0	1	0	6.61	234	120	3.94	0.32	4.74	1.51	3.139072848	734.5430464	88	14.2	34.7	16.7	0.2	8.5	346	5.44	13.3	73.6	1.27	0.96	332.8	261.7	197.7	41.7	1.8	2.26	1.47	3.88	58.3	213.4	36	22.3	22.4	10.2	2.6	1
273	0	0	56	0	0	110	75	0	0	0	0	0	4.77	254	116	3.78	0.24	3.4	1.12	3.035714286	771.0714286	92.7	13.2	35	16.8	0.21	8.2	330	4.85	12.6	38.3	0.8	1.5	277.3	130.4	86.3	35.8	15.5	2.39	1.42	4.29	69.1	222	48.4	21.7	19.8	10.1	2.5	1.3
274	0	0	35	0	1	102	76	0	0	0	0	0	6.09	260	118	4.2	0.4	3.8	1.78	2.134831461	555.0561798	85.3	13.3	35.8	16.7	0.23	9	331	4.96	10.6	40.3	0.51	1.4	184.9	138.2	86	85.7	11	2.27	1.31	4.09	62.2	151.2	35.9	26.3	11.4	8.9	3.6	1.8
275	0	0	82	0	0	120	80	1	0	0	0	0	4.63	136	128	4.31	0.36	2.71	1.44	1.881944444	255.9444444	90.3	12.4	38.9	11.4	0.13	9.8	329	5.44	12.1	62.8	0.8	0.87	106	201	180	70	9.8	2.3	1.28	4.2	70.7	231.8	41.4	29.5	14	22.4	7.2	7.6
276	0	1	69	1	1	130	80	0	1	0	0	0	9.36	156	163	5.37	0.88	5.55	2.74	2.025547445	315.9854015	92.2	13.9	49.5	16.7	0.15	9.8	329	4.06	12.9	24.7	0.57	1.29	44.4	147.9	98.8	96.6	6.2	2.2	1.05	3.96	60	252.8	39.6	20.5	22.5	8.6	2.7	5.8
277	0	0	45	0	0	120	70	0	0	0	0	0	4.97	205	127	4.27	0.23	3.46	1.17	2.957264957	606.2393162	89.2	13.1	38.1	11.1	0.2	9.6	333	5.17	12.3	36.6	0.76	1.06	89.2	47	47	92	10	2.17	1.21	3.9	64.8	277.8	38.5	25.6	11	6.97	1.71	7.6
278	0	1	71	1	1	120	75	0	0	0	0	0	7.55	286	134	3.94	0.6	5.31	1.14	4.657894737	1332.157895	103.6	12.4	40.8	16	0.2	7	328	4.01	10.9	43.8	1.27	1.13	455.7	233.8	162.4	50.5	18.3	2.18	1.25	3.68	63.5	247.8	37.5	25.5	29.3	12.4	3.2	1.6
279	0	1	60	1	1	110	75	0	0	0	0	0	9.08	337	153	5.19	0.76	5.6	2.4	2.333333333	786.3333333	92.8	14.1	48.2	15.8	0.25	7.4	318	4.32	10.8	41.9	1.01	1.33	175.8	161.8	139	74.2	7.5	2.3	1.06	4.15	73.9	246.6	40.3	34	34.4	11.4	3.1	1.5
280	0	0	28	0	1	127	94	0	0	0	0	0	10.58	411	124	4.65	0.74	7.14	2.38	3	1233	80.7	14.2	37.5	16.6	0.32	7.8	329	6.45	14.9	40.3	0.93	1.3	54	146.5	103	56.6	13.1	2.34	1.27	4.11	72.3	214	41.7	30.6	14.2	10.2	2.7	2.9
281	0	1	34	0	0	110	80	0	0	0	0	0	7.28	255	154	5.19	0.55	4.2	2.34	1.794871795	457.6923077	89.5	12.6	46.5	16.5	0.23	9.1	332	4.83	12.2	54.3	1.08	0.91	35.7	150.2	108.7	187.8	8.9	2.42	1.41	4.35	78.5	299.3	46.8	31.7	26.5	10.7	2.9	2.1
282	0	0	63	0	1	130	80	0	0	0	0	0	4.37	275	141	4.95	0.28	2.17	1.84	1.179347826	324.3206522	86.9	13.1	43	11.3	0.28	10.1	328	4.75	13.3	46	0.92	1.25	86	147	113	43	6.6	2.21	1.19	3.8	66.9	285.6	40.8	26.3	18	13	5	5
283	0	1	61	1	0	110	80	0	0	0	0	1	7.5	233	145	4.53	0.6	4.1	2.5	1.64	382.12	93.3	13.8	42.2	15.8	0.2	8.4	343	4.51	13.1	50.6	1.16	0.92	17.8	131.6	110.4	287	12	2.35	1.49	3.82	63.3	256	40.6	22.3	28.5	12	2.6	3.2
284	1	1	75	1	1	110	70	1	0	0	1	0	6.7	160	149	4.7	0.7	4.4	1.3	3.384615385	541.5384615	97.8	13.7	46	15.9	0.14	8.6	324	4.81	10.3	19.5	0.68	0.8	780.5	148.3	107.1	62	18	2.33	0.79	4.25	70	161.6	39.2	30.3	15.3	10.3	3.1	2.7
285	1	1	68	1	1	138	80	1	0	0	1	0	5.49	134	151	4.64	0.2	3.87	1.24	3.120967742	418.2096774	93.3	12.1	43.3	14.5	0.16	11.7	349	5.7	10.5	43.8	1.12	1.87	190.72	145	144	59	6	2.17	0.97	4	70	251	39.3	30.4	27	14.59	5.95	6.4
286	0	1	51	0	0	120	90	0	0	1	0	0	8.52	303	136	4.67	0.63	4.98	2.16	2.305555556	698.5833333	91.9	12.6	42.9	13.8	0.33	10.9	317	6.78	11.1	34.9	0.65	0.74	273	353	93	20	1	2.26	1.21	4	55.7	111	38.1	18.4	16	9.9	4.6	10.8
287	0	1	33	1	1	110	60	0	0	0	0	0	5.91	252	149	4.64	0.31	4.05	1.33	3.045112782	767.3684211	96.8	13.1	45	15.9	0.22	8.8	332	4.13	12.2	34.1	0.72	1.24	63.1	170.6	129.4	104.4	10.7	2.52	1.51	3.6	70.1	244.1	49.3	20.7	12	19.8	5.9	3.7
288	0	0	61	0	1	140	100	0	0	0	0	1	5.02	234	119	3.98	0.43	2.91	1.41	2.063829787	482.9361702	92.2	13	36.7	16.5	0.17	7.4	325	4.97	13.2	47.7	1.06	1.41	215.1	219.2	166.3	96.3	9.8	2.11	1.31	4.19	63.5	204.1	37.7	25.8	13.3	9.7	2	2.4
289	0	1	56	1	1	120	80	0	0	0	0	0	3.09	94	127	4.14	0.3	1.81	0.9	2.011111111	189.0444444	93.6	14.6	38.7	17.6	0.07	7.5	328	4.8	14.1	35.8	0.59	0.83	11.3	149	117.4	54.2	27.5	2.22	0.96	4.05	70.2	146.4	36.2	34	16.2	20.8	6.7	10.5
290	0	1	62	1	0	120	80	0	0	0	0	0	3.64	228	134	4.36	0.48	2.26	0.85	2.658823529	606.2117647	91.7	13.8	40	12.8	0.25	11.1	335	5.48	12.7	42	1.23	1.15	688	113	107	57	9.1	2.26	1.41	4.2	56	189.1	38	17.8	25	12.96	2.13	9.1
291	0	0	29	0	0	110	75	0	0	0	0	0	6.76	248	117	3.52	0.42	4.38	1.84	2.380434783	590.3478261	94.9	13.8	33.4	12.7	0.27	11	350	4.76	15.6	38.4	0.57	1.25	32.7	148.9	103.7	51.4	12.5	2.28	1.28	4.07	68.9	131.5	42.4	26.5	18.1	24.2	7.3	4.6
292	0	1	38	1	1	150	75	0	0	0	0	0	6.29	222	139	4.45	0.44	3.36	2	1.68	372.96	95	13.8	42.2	16.3	0.17	7.6	329	4.44	9.7	29.3	0.79	1.69	119	249.8	173.1	56.4	11.1	2.08	1.3	4.03	58.1	98.5	38.9	24.2	17.8	21.2	5.6	5.9
293	0	1	27	0	0	115	60	0	0	0	0	0	5.37	286	139	4.84	0.32	2.36	2.46	0.959349593	274.3739837	85.3	12.4	41.3	14.5	0.33	11.4	337	5.84	11.5	41.1	0.98	1.01	411	239	176	70	12.1	2.54	1.87	4.6	66.2	235.3	43.7	23.6	20	9.98	3.43	8
294	0	1	51	0	0	90	70	0	0	0	0	0	6.6	261	145	4.5	0.5	4.3	1.7	2.529411765	660.1764706	95.4	13.9	42.9	16.6	0.21	8.2	338	4.52	13.6	27.5	0.96	0.85	128.1	129.5	109	574	12	2.38	1.1	3.76	65.6	203.4	38.4	26.1	7.6	22.5	4.7	2.6
295	0	0	59	0	0	110	70	0	0	0	0	1	7.31	274	141	4.88	0.35	4.82	1.95	2.471794872	677.2717949	85.7	12.5	41.8	11.8	0.28	10.4	337	6.52	12.2	49.2	1.32	1.1	491.7	186	173	51	9.3	2.48	1.27	3.8	76.5	248.4	44.9	31.4	19	11.49	2.12	9.6
296	0	1	32	1	1	120	85	0	0	0	0	0	8.21	261	156	5.11	0.47	4.98	2.55	1.952941176	509.7176471	91.8	13.8	46.9	16.3	0.21	8	332	4.46	12	34.1	0.95	1.42	35	198.9	138.7	215.1	14.7	2.49	1.53	3.75	74.8	242.1	44.7	30.1	34.1	21	5.7	1.9
297	0	1	31	1	0	120	80	0	0	0	0	0	5.88	176	159	4.96	0.45	3.23	1.87	1.727272727	304	94.6	12.5	46.9	15.9	0.14	8.2	338	5.38	12.1	43.8	1	1.12	132.1	141	110.1	89	5.1	2.27	1.49	3.78	61.2	311	42	19.3	36	16.9	4.2	4.5
298	0	1	36	1	0	120	70	0	0	0	0	0	6.97	147	141	4.94	0.42	3.89	2.31	1.683982684	247.5454545	86	14.7	42.5	17.1	0.13	8.9	333	4.62	13.7	17.7	0.59	1.18	16	134.1	110.6	77.9	6	2.17	1.61	3.73	60	262.2	42.4	23.7	12.5	11.4	4	3.3
299	0	1	37	0	0	125	75	0	0	0	0	1	11.26	276	138	4.74	0.79	5.56	4.06	1.369458128	377.9704433	88.7	13.3	42.1	16.1	0.26	9.4	329	4.21	12.7	29.9	0.7	1.4	62.2	166.4	103.2	94.3	17.7	2.28	1.61	3.89	63.2	201.6	39.6	23.6	15.2	19.4	5.5	1.7
300	0	0	61	0	0	120	80	1	0	0	0	1	6.88	153	136	4.6	0.35	4.71	1.63	2.889570552	442.1042945	86.1	12.8	39.6	12.8	0.16	10.6	343	6.1	13.6	64.4	1.21	1.02	7.9	110	103	30	4.3	2.42	1.32	3.9	61.4	264.9	38.6	22.5	39	15.19	2.07	6.9
301	0	0	41	0	0	100	70	0	0	0	0	0	9.08	154	121	4.26	0.64	5.48	2.28	2.403508772	370.1403509	87.8	13.6	37.4	18	0.17	10.9	325	5.52	11.3	94.4	0.91	1.16	140.4	141	102.1	72.4	8.4	2.21	1.26	3.82	65.1	333.9	37.8	27.3	18.1	7.1	1.8	3.9
302	0	1	41	1	0	120	75	1	0	0	0	0	7.24	307	140	4.71	0.51	4.51	2.14	2.107476636	646.9953271	90	13.5	42.4	17.1	0.26	8.6	329	5.3	10	34.4	1.07	1.14	242	138.2	108.5	66.9	6.4	2.6	1.62	4.08	68	299.3	45.3	22.6	13.5	9.8	2.3	2.9
303	0	0	70	0	0	140	80	0	0	0	0	0	3.4	163	124	3.82	0.3	1.7	1.2	1.416666667	230.9166667	92	12.2	35.1	16.8	0.14	8.4	352	5.41	15.6	39.9	1.06	1.06	248.4	212.5	186.4	110	13	2.38	1.13	4.04	67.3	215.4	39.9	26.5	11.3	20.7	4	2
304	0	1	59	1	0	110	60	0	0	0	0	0	6.22	234	121	3.65	0.64	3.05	2.21	1.380090498	322.9411765	99	11.6	36.2	16.7	0.17	7.1	334	4.83	17.2	24.3	0.62	1.07	132.2	127.6	78.7	64.9	12	1.99	1.23	3.72	57.5	137.7	33.3	24.2	13	8.3	2.7	0.9
305	0	1	56	1	0	120	70	0	0	1	0	0	5.95	162	144	4.73	0.72	3.44	1.63	2.110429448	341.8895706	90.9	12.2	43	17.3	0.15	9.3	334	5.33	11.4	46.6	1.01	1.3	97.4	134.4	105.9	125.3	10.2	2.12	1.23	4.18	63.5	245.1	41.1	22.5	34.1	10.7	3.3	4.4
306	0	1	73	1	0	144	90	1	0	1	0	0	7.58	241	136	4.24	0.56	5.74	0.96	5.979166667	1440.979167	95.4	13.1	40.4	16.9	0.21	8.9	336	5.29	14.6	36.1	0.81	1.1	166.9	149.3	113.2	91.1	3	2.31	1.09	4.2	57.5	162.7	35.7	21.8	23.4	13.1	3.8	4.8
307	0	1	55	0	1	130	86	0	0	0	0	1	9.01	257	154	5.24	0.66	5.56	2.57	2.163424125	556	88.9	13.2	46.6	17	0.23	9.2	331	5.75	12.2	35	1.08	1.17	355.9	147.7	89.9	100.9	11.5	2.24	1.27	4.16	69.5	271.4	37.7	31.8	55.8	15.2	4.3	2.1
308	0	0	71	0	1	135	95	1	1	1	1	1	7.79	265	119	3.67	0.35	3.58	2.05	1.746341463	462.7804878	97.3	13.1	35.7	15.7	0.21	8	332	4.93	12.4	46	1.32	1.21	81.9	333.7	234.4	134.1	16.7	2.12	1.17	4.06	59.5	181.8	35.5	24	25.4	8.4	2.5	3.4
309	0	0	62	0	0	110	80	0	0	0	0	0	6.16	331	125	4.15	0.37	3.28	2.25	1.457777778	482.5244444	90.5	12.9	37.6	16.3	0.27	8.2	334	5.17	11.3	55.5	0.96	1.4	129.5	149.3	97.6	81.7	8.1	2.23	1.43	4.15	69.6	215.4	39	31	15.8	11.4	1.8	5
310	0	1	61	1	0	155	85	0	0	0	0	0	7.39	279	150	4.9	0.47	4.98	1.15	4.330434783	1208.191304	89.7	13.3	44	16.9	0.23	8.1	342	4.9	12.2	64	0.94	1.13	15.4	287.7	201.5	70.6	14.1	2.16	1.11	3.84	65.7	307	39.9	25.8	17.9	11	3.1	3
311	0	0	42	0	1	120	60	0	0	0	0	0	7.7	237	130	4.31	0.73	5.4	1.5	3.6	853.2	93.3	22.1	40.2	16.2	0.18	7.8	322	4.53	14.2	33.5	0.73	1.46	413	161.9	117.2	48.9	8.4	2.31	1.28	4.11	63.6	191	40.3	23.3	12.5	12	3.1	1.6
312	0	1	49	0	1	109	71	0	0	0	0	0	6.01	192	154	5.09	0.4	2.99	2.31	1.294372294	248.5194805	93.2	14.4	47.4	17.2	0.18	9.2	325	4.14	12.6	32.6	1.08	1.14	51	148.5	106	97.8	1.7	2.4	1.2	4.18	65	311.2	39.6	25.4	28.4	8.6	2.8	8.6
313	0	1	45	0	1	130	80	1	0	0	0	0	4.13	294	135	4.3	0.22	2.1	1.61	1.304347826	383.4782609	93	13.2	40	12.4	0.31	10.5	338	4.44	13.3	28.3	0.79	1.06	44.7	143	103	67	10.8	2.2	1.01	4.5	64.4	221.2	40.4	23.5	18	8.99	3.71	7.5
314	0	1	67	1	0	120	80	1	0	0	0	1	6.32	166	146	4.42	0.63	3.37	1.96	1.719387755	285.4183673	103.5	13.1	45.7	16.3	0.12	7.5	319	4.69	13.3	51.5	0.79	0.87	100.5	254.9	208	118.2	19.7	2.29	1.19	4.12	61.4	229.4	36.6	24.8	27.2	16.8	5	4.8
315	0	1	52	1	0	120	80	0	0	0	0	0	5.22	178	148	4.7	0.48	2.79	1.44	1.9375	344.875	94.6	13.4	44.4	16.2	0.14	8.1	333	3.64	13.2	37.5	0.87	1.24	145.7	151	155.9	81.2	10.1	2.13	1.33	4.05	60	178.2	36.6	22.9	13.7	6.2	1.8	14.2
316	0	1	56	1	1	126	96	0	0	0	0	0	7.69	263	138	4.58	1.1	4.27	2.08	2.052884615	539.9086538	93.6	12.6	42.9	16.8	0.18	6.9	321	5.76	12.1	53.9	1.25	1.42	280.5	178.4	127.4	53	7	2.29	1.33	4.6	65	226.5	38.1	26.9	30.5	7.3	2.6	2.7
317	0	0	59	0	1	137	87	0	1	0	0	0	5.51	229	142	4.62	0.29	3.78	1.23	3.073170732	703.7560976	90.1	13.7	41.6	17.7	0.23	10.1	342	15.18	31.3	59	1.07	1.2	308.8	222.4	156.2	63.4	16.4	2.35	1.15	3.15	59.4	241.2	38.4	21	25.7	16.8	4.1	3
318	0	0	34	0	0	120	90	0	0	0	0	0	7.48	322	136	4.69	0.59	4.45	2.12	2.099056604	675.8962264	88.2	13.7	41.4	16.8	0.21	6.4	330	4.86	11.3	51.4	1.15	1.54	101.5	160.3	133.8	78.3	11	2.45	1.29	4.65	73.6	297.5	43.6	30	30.5	9.6	2.2	4.5
319	1	1	75	0	1	161	87	1	1	1	1	0	6.81	408	118	3.97	0.42	4.68	1.41	3.319148936	1354.212766	87.5	12.9	34.7	16.6	0.31	7.7	339	11.93	15.2	25.3	1	1.06	906	172.6	134.8	42	12.3	1.99	1.01	3.57	58.1	285.8	32.6	25.5	36.5	6.2	2.2	0.9
320	0	0	25	0	0	100	70	0	0	0	0	0	5.28	388	108	4.03	0.39	3.21	1.36	2.360294118	915.7941176	83.6	17.5	33.7	10.4	0.38	9.7	320	4.94	12.8	28.8	0.73	0.97	108.5	246.6	181	56	15	2.28	1.4	4.1	62.1	184.7	42.2	19.9	8.9	6	1.7	1.5
321	0	1	47	0	1	115	80	0	0	0	0	0	4.69	147	141	4.54	0.44	2.53	1.57	1.611464968	236.8853503	94.6	13.1	43	16.7	0.13	8.7	328	4.53	13.1	37.3	0.75	1.22	100	156.7	119.5	63.5	9.7	2.32	1.03	4.5	65.8	186.3	39.9	25.9	10.5	14.3	4	5.6
322	0	1	60	1	1	180	110	1	1	0	0	0	5.31	73	64	1.75	0.46	3.09	1.64	1.884146341	137.5426829	111.8	18.2	19.6	18.4	0.06	8.9	328	9.91	23	28.8	0.36	1.05	112	235	194	151	19.5	1.95	0.97	5.59	63.7	69.4	24.6	38.8	18	2.7	2.5	18.2
323	0	1	50	0	1	135	95	0	0	0	0	0	6.21	200	125	4.15	0.45	4.3	0.99	4.343434343	868.6868687	90.8	12.7	37.7	16.6	0.18	8.8	333	4.88	15.9	42	1.02	0.94	142.1	152	102.2	100.1	2.9	2.08	0.99	2.9	50.7	173.3	33.1	17.6	39.9	10.3	3.4	1.8
324	0	1	48	0	1	120	80	0	0	0	0	0	7.61	226	146	5.07	0.49	4.32	2.32	1.862068966	420.8275862	90.6	13	45.9	16.6	0.21	9.3	319	4.64	12.9	44.3	0.96	1.61	8.7	131.4	131.8	126.4	10.9	2.38	1.44	4.37	72.2	269.5	45.1	27.8	17.6	16.2	3.7	5.6
325	0	1	55	1	1	145	82	1	1	0	1	0	9.46	384	125	4.28	0.63	7.41	1.35	5.488888889	2107.733333	87.6	14.4	37.5	17.3	0.28	7.3	332	9.14	25.2	23.9	0.58	1.3	101.6	234.8	135	213.2	10.5	2.13	1.17	4.4	54.8	168.1	34.4	23.8	15.8	7.3	2.5	2.2
326	0	0	26	0	0	105	75	0	0	0	0	1	9.3	379	144	5	0.47	5.27	3.31	1.592145015	603.4229607	85.8	12.8	42.9	11.2	0.39	10.2	336	4.82	12.7	28.8	0.54	1.19	58	133	122	36	7	2.56	1.7	4.5	71.2	285.2	42.2	28.2	13	4.57	2.55	8.3
327	0	1	76	1	1	130	80	0	0	0	0	0	3.86	104	124	4.04	0.4	2.17	0.74	2.932432432	304.972973	92	14.1	37.1	16.7	0.08	8.1	333	4.75	13.2	52.1	0.65	1.94	161.7	196.1	129.5	44.9	15.9	2.14	1.02	4.11	62.1	154.4	34.8	27.3	365	18	7.7	7.8
328	0	1	33	0	1	119	79	0	0	0	0	0	5.54	178	150	5.08	0.35	3.46	1.58	2.189873418	389.7974684	88.6	13	45	16.6	0.15	8.5	334	5.11	12.1	30.1	0.7	1.05	51.8	157.1	114.4	186.7	11.6	2.37	1.15	3.91	66.4	290.3	45.1	21.3	20.8	16	5.6	1.9
329	0	0	39	0	1	101	66	0	0	0	0	0	5.88	352	137	4.36	0.38	3.79	1.74	2.17816092	766.7126437	93.8	13.9	40.8	16	0.27	7.2	335	4.09	12	45.1	0.67	1.27	149.9	168.6	133	45.4	0.28	2.33	1.19	4.21	72.3	271.4	43.3	29	12.9	16	6.2	1.2
330	0	0	44	0	1	100	70	0	0	0	0	0	6.25	272	128	3.94	0.5	4.44	1.21	3.669421488	998.0826446	94.4	12.7	37.2	16.8	0.22	8.2	344	4.63	11.2	28.3	0.54	0.99	218.4	187.8	144.8	51.2	0.9	2.27	1.09	3.86	62.3	139.9	36.3	26.5	36.5	11.68	6.4	1.8
331	0	0	48	0	0	150	80	0	0	0	0	0	7.07	276	134	4.27	0.59	4.65	1.7	2.735294118	754.9411765	94	13.4	40.2	17	0.21	7.7	334	5.86	9.7	0.6	0.94	1.14	8.1	198.2	133.7	64.3	10.8	2.31	1.29	3.99	72.2	290.6	47.9	24.9	32.1	28.4	5	7.8
332	0	0	42	0	0	120	60	0	0	0	0	0	5.3	200	109	3.52	0.55	3.21	1.18	2.720338983	544.0677966	91.1	14.6	32.1	15.4	0.16	8.1	339	4.45	13.9	50.7	0.68	1.3	244.2	129.3	87.9	50.5	7.5	2.24	1.33	3.91	58	168.1	33.9	24.1	14.8	10	2.3	0.4
333	0	1	76	1	0	120	80	0	0	0	0	0	7.7	207	145	4.89	0.7	4.9	1.8	2.722222222	563.5	87.3	13.8	42.7	16.5	0.19	9.1	339	5.35	15	50.4	1.4	1.28	162	163.6	122.4	72	10	2.35	1.07	4.3	73.9	270.2	42.2	31.1	24.3	11.9	2.5	3.7
334	0	1	63	0	0	130	80	0	0	0	0	0	7.17	209	146	4.21	0.36	4.67	1.83	2.551912568	533.3497268	97.4	15.1	41	10	0.19	9.1	356	4.57	13.1	37.1	0.86	0.99	41.4	134	119	67	8.7	2.21	1.22	3.8	66.2	187.9	35.3	31.1	12	10.28	2.25	9.3
335	0	1	22	0	0	110	60	0	0	0	0	0	6.2	281	134	4.47	0.5	3.3	2.3	1.434782609	403.173913	88.5	13.1	39.6	16.6	0.27	9.6	340	4.8	15.4	35.6	0.57	1.27	22.9	135.4	125.9	67	16	2.49	2.18	4.38	76.7	223.8	45.4	31.5	16	10.5	3.1	2.3
336	0	1	59	1	1	105	65	0	0	0	0	0	3.9	257	144	4.37	0.35	2.38	0.96	2.479166667	637.1458333	101.5	14.1	44.3	16.7	0.19	7.4	325	5.39	13.2	27.1	1.02	1.2	411.6	152.9	121.1	84.4	13	2.22	1.1	4.14	63	246.6	38.9	24.1	17.3	14.2	3.7	2.9
337	0	1	48	0	0	120	90	0	0	0	0	0	5.47	234	163	5.45	0.37	3.4	1.64	2.073170732	485.1219512	88.5	12.5	48.3	16.9	0.2	8.7	337	5.46	12.6	55	1.34	1.5	898.4	158.3	114	110.1	15.9	2.45	1.33	4.11	73.9	337.2	44.2	29.7	17.5	15.7	3.9	0.8
338	0	1	41	1	1	125	80	0	0	0	0	1	6.7	219	150	4.65	0.5	3.3	2.7	1.222222222	267.6666667	94.9	13	44.2	15.6	0.18	8	340	3.74	9.1	40.7	0.99	0.86	162.1	106	90.8	77	7	2.35	1.54	4.27	66.8	197.7	42.2	24.2	37.5	11.6	3.7	7.8
339	0	1	63	0	1	100	70	0	0	0	0	0	10.55	356	109	4.15	0.7	7.8	1.58	4.936708861	1757.468354	82.8	13.4	34.4	16.8	0.23	6.3	316	4.99	14.5	33.3	1.22	1.1	615.9	149.7	98.2	33.8	9.3	2.16	1.41	4.34	67.4	237.6	36.6	30.8	14.2	9	2.6	4.8
340	0	1	68	1	0	120	80	0	0	0	0	0	7.67	403	139	4.68	0.42	4.89	2.12	2.306603774	929.5613208	89.5	12.7	41.9	9.2	0.35	8.6	332	5.5	11.8	38.3	0.96	0.94	64.58	122	93	59	6.1	2.32	0.99	4.2	65.2	228.7	38	27.4	45	11	3.64	9.1
341	1	1	83	0	0	150	80	1	1	0	0	0	5.78	163	145	4.53	0.42	3.73	1.45	2.572413793	419.3034483	95.8	13.3	43.4	16.7	0.14	8.3	335	9.56	16.5	34.9	0.79	1.22	84.4	251.1	196	412.2	25.1	2.2	1.3	4.1	68.9	225.5	37.8	31.1	52.1	12.1	4.7	6.6
342	0	1	31	0	0	125	75	0	0	0	0	0	4.86	135	139	4.72	0.54	2.86	1.21	2.363636364	319.0909091	91.6	12.2	43.2	16.7	0.14	10.7	321	4.12	11.9	26.7	0.63	1.08	305.7	170.1	184.5	54.8	12.9	2.35	1.26	4.16	61.9	232.1	42.2	19.9	10.9	11.8	3.2	2.1
343	0	1	50	0	1	130	85	1	0	0	0	1	8.3	258	134	4.66	0.66	5.4	2.15	2.511627907	648	86.8	13.2	40.5	16.6	0.2	7.6	332	5.24	12.2	52.4	0.75	1.22	49.4	126.9	85.6	80.2	5.1	2.24	1.06	3.84	62.6	309.4	36	25.9	48.7	7.3	1.8	2.9
344	0	1	57	1	0	125	80	0	0	0	0	0	5.37	209	155	5.06	0.86	3.7	0.62	5.967741935	1247.258065	90.1	12.6	45.6	16.5	0.15	7.4	340	7.08	14.2	50.7	1.4	1.16	101.6	166.2	138.8	51.4	13.2	2.23	0.79	3.39	74.3	250.2	41.4	32.9	14.6	14.7	4.6	2.9
345	0	1	40	1	0	135	70	0	0	0	0	0	5.75	171	148	4.86	0.43	4	1.18	3.389830508	579.6610169	91.5	11.1	44.5	16.6	0.16	9.3	333	4.66	12.3	32.1	0.82	1.21	378.3	167.7	111.2	42.1	7.2	2.34	1.07	3.58	62.7	238.7	42.5	20.2	12.1	12	3.4	5.5
346	0	1	81	0	1	94	55	1	0	1	0	0	9.81	197	124	3.67	0.74	5.5	1.1	5	985	101.6	13.6	37.3	17.3	0.19	9.6	332	8.58	12.9	37.1	0.6	1.15	904.4	289.5	218.5	56.5	15.5	2.18	1.19	4.64	52.8	169.3	33.3	20.8	38.3	11.1	3	2.6
347	0	0	69	0	0	136	72	1	0	0	1	0	7.83	497	136	4.38	0.7	5.36	1.42	3.774647887	1876	95.4	14.1	41.7	17.2	0.36	7.2	326	4.81	13.5	37.2	1.46	1.13	1388.6	147.6	102.3	43.2	1.04	2.18	1.37	4.33	67.8	197.3	38.7	29.1	18.6	16.1	3.1	2.6
348	1	0	60	1	0	120	70	1	0	0	0	1	7.16	247	130	3.94	0.48	4.67	1.8	2.594444444	640.8277778	98.6	12.1	38.9	16.2	0.2	8	333	9.08	12.4	40.9	0.86	0.98	133.2	150.6	122	63.8	11.9	2.36	1.16	3.62	61.8	237.8	36.7	25.1	17.9	15.2	3.2	4.3
349	0	0	55	1	0	124	70	0	0	0	0	0	7.08	213	127	4.24	0.63	3.38	2.72	1.242647059	264.6838235	91.9	13.8	39	16.4	0.18	8.3	326	5.17	12.5	41.9	0.87	1.32	63.2	186.8	130	109.6	6.2	2.24	1.38	4.05	64.4	271.4	36.8	27.6	16.7	9.4	2.2	0.6
350	0	0	60	0	0	120	80	0	0	0	0	0	8.74	377	97	3.44	0.87	6.16	1.53	4.026143791	1517.856209	85.5	16.7	29.4	16	0.26	6.8	330	4.45	10.8	41.5	0.65	1.17	168.3	140.1	90.8	19.3	11.3	2.21	1.49	4.59	67.9	47.2	29.1	38.8	11.7	3.8	1.4	1.3
351	0	1	47	1	1	120	80	0	0	0	0	0	7.06	237	139	4.53	0.51	3.03	2.61	1.16091954	275.137931	89.2	12.3	40.4	11.6	0.24	10.2	344	4.6	12.8	39.6	0.9	0.92	920	180	131	115	8	2.26	0.96	3.7	64.2	249.6	39.9	24.1	14	29.6	12.6	6.9
352	0	1	67	1	1	120	70	0	0	0	0	0	8.37	306	122	4.12	1.1	5.27	1.73	3.046242775	932.150289	90.3	12.7	37.2	10.3	0.29	9.5	328	5.2	15.7	28.6	0.82	0.87	75	119	100	45	4.6	1.92	0.93	4	48.5	100	25.6	21.7	9	8.6	4.5	7.8
353	1	1	65	1	1	165	98	1	0	0	1	1	7.87	316	138	5.19	0.89	4.85	1.97	2.461928934	777.9695431	84.7	17.5	44	16.3	0.24	7.7	314	5.93	11.6	30.6	0.76	1.34	240	171.3	139.5	106.9	13.1	2.38	1.36	3.93	75.4	220.1	45.1	30.3	44.3	12.9	4.4	4.9
354	0	0	34	0	1	117	77	0	0	1	0	0	5.94	377	98	3.79	0.53	3.2	1.45	2.206896552	832	77.9	14.9	29.5	15.8	0.26	6.9	331	4.46	13.4	39.9	0.85	1.15	8.8	226.4	157.5	86.6	11.3	2.17	1.17	4.22	61.5	196.9	35.3	26.2	26.1	6.2	2.1	1.6
355	0	0	57	0	1	110	60	0	0	0	0	0	8.45	275	149	4.99	0.39	5.07	2.67	1.898876404	522.1910112	90.6	12.9	45.2	16.5	0.25	8.9	330	5.73	13.4	51.7	1.17	1.06	220.9	307.4	219	114.3	12.6	2.32	1.23	4.2	63.9	175.6	37.3	26.6	34	8.6	1.9	2.3
356	0	1	30	0	0	120	75	0	0	0	0	0	4.64	227	156	4.87	0.58	2.55	1.39	1.834532374	416.4388489	96.9	13.1	47.2	16.2	0.17	7.7	330	5.13	13.8	35.6	0.68	1.55	256.2	245.3	155.5	196.9	16.9	2.3	1.18	3.83	64.8	266.9	41.1	23.7	21	13.1	4.2	5.4
357	0	1	26	1	1	112	64	0	0	0	0	0	6.55	165	151	4.82	0.49	3.55	2.28	1.557017544	256.9078947	90.9	13	43.8	16.6	0.13	7.9	344	5.42	11.8	31.6	0.78	1.26	27.7	116.4	81.3	837.9	2	2.37	1.21	3.71	62.9	225.2	42	20.9	12.7	13.1	4.1	1.2
358	0	0	67	0	1	138	100	0	0	0	0	0	5.7	284	131	4.48	0.21	3.46	2.08	1.663461538	472.4230769	86.8	12.8	38.8	13.6	0.21	7.8	339	6.58	17.2	41.4	1.16	1.08	856	200	156	32	5.1	2.31	1.25	3.7	67.6	123.7	39.1	29.3	12	19.39	4.68	8.8
359	0	1	67	0	0	130	80	0	0	0	0	0	6.12	225	150	5.29	0.4	3.61	1.87	1.930481283	434.3582888	82.8	13.3	43.8	12.7	0.24	10.5	342	4.38	15.3	65.6	1.01	0.95	56.59	111	121	64	6.4	2.26	1.12	3.7	61.8	252.7	37	24	39	11.97	2.61	8.8
360	0	1	59	1	0	130	90	0	1	1	1	1	9.84	311	161	4.95	0.87	6.47	2.19	2.9543379	918.7990868	97.5	13.3	48.3	16.2	0.23	7.4	333	6.41	14.7	63.5	1.39	1.23	139.8	156.9	110.2	128.3	12.1	2.34	1.21	4.47	76.8	270.9	46.5	30.3	43.8	15.4	3.2	10.6
361	0	0	36	0	0	110	80	0	0	0	0	0	7.64	262	127	4.26	0.6	4.47	2.38	1.878151261	492.0756303	87.2	12.7	37.1	16.2	0.24	9.3	343	4.63	10.3	46.7	1.07	0.98	294.7	162	104.7	112.5	7.3	2.31	1.26	4.01	70.8	203.7	40.6	30.2	24.7	14.7	3.5	4.4
362	0	1	27	1	1	110	70	0	0	0	0	0	6.02	209	147	4.81	0.49	3.38	1.81	1.867403315	390.2872928	89.6	12.4	43.1	16.5	0.17	8.3	341	5.02	11.4	33.7	0.68	1.16	440.9	132.6	98	99.9	10.4	2.27	1.72	3.65	65.9	274.9	41.4	24.5	15.1	9.4	3.5	3.6
363	0	0	65	0	0	110	90	0	0	0	0	0	5.97	273	120	3.87	0.17	3.46	2.06	1.67961165	458.5339806	91.2	12.2	35.3	13.1	0.3	11	340	5.19	12.3	25.8	0.85	1.19	221.73	199	140	54	5.5	2.2	1.2	4.1	67.4	124.8	39.1	28.1	15	8.79	2.3	5.8
364	0	0	63	0	0	130	90	0	0	0	0	1	6.53	256	136	4.71	0.25	4.21	1.85	2.275675676	582.572973	85.4	13.5	40.2	11.4	0.25	9.7	338	5.26	11.9	37.1	1.08	0.96	67.2	152	138	38	7.4	2.35	1.36	3.9	65.1	208.9	32.3	31.8	17	11.52	1.95	6.1
365	0	1	57	0	1	110	70	0	0	0	0	0	5.49	206	122	4.41	0.56	3.08	1.71	1.801169591	371.0409357	83.7	14.2	36.9	16.4	0.15	7.2	330	4.64	15.7	31.4	0.95	1.45	15.7	157.1	100.8	117.7	12.6	2.3	1.06	4.29	73.1	264.9	40.8	31.9	21.9	13.4	3.1	9.7
366	0	0	54	0	0	110	70	0	0	0	0	0	15.36	290	113	5.05	1.05	12.68	1.38	9.188405797	2664.637681	73	13.6	36.9	16.9	0.27	9.2	307	4.09	13.6	51	0.53	1.43	614	114.1	89.2	78	9.6	2.27	1.08	3.83	68	151.6	39.2	29.9	16.8	14.4	3.8	1.7
367	1	1	60	0	1	155	85	1	0	0	0	0	3.12	195	122	4.38	0.26	2.05	0.65	3.153846154	615	83.1	15	36.4	16.2	0.11	5.5	334	5.72	13	34.4	0.89	1	99.9	235.2	165	87.8	11.6	2.12	1.2	3.9	68	220	35.8	32.2	25.5	15.3	4.8	5.2
368	0	1	51	0	0	120	80	0	0	0	0	0	6.34	182	160	5.11	0.43	4.58	1.25	3.664	666.848	93.1	13.7	47.6	15.6	0.15	8.3	336	4.61	15.2	23.7	0.54	1.26	4.2	165.5	116.8	195.4	14.9	2.21	0.93	3.95	60	274.7	39.6	20.9	19.8	17.8	4.9	1.4
369	0	1	47	1	1	120	90	1	0	0	0	0	8.32	262	149	5.1	0.55	5.02	2.4	2.091666667	548.0166667	89.6	13.4	45.7	16.8	0.2	7.8	327	4.47	11.9	40.9	1.06	1.37	371.9	157.6	116.8	83.2	11	2.3	1.45	3.73	64.7	283.8	38.6	26.1	19.6	10.8	3	1.4
370	1	1	59	1	1	130	79	0	0	0	1	0	5.21	211	139	4.3	0.4	2.99	1.72	1.738372093	366.7965116	95.5	14.9	41.1	16.4	0.16	7.5	339	4.7	11.8	31.5	0.81	1.63	85.1	137.2	110.2	82.8	1.72	2.42	1.57	3.79	69	229.3	41.6	27.4	25	13.8	4.1	8.1
371	0	1	72	1	0	133	80	1	1	0	0	1	5.02	138	129	4.36	0.39	2.91	1.47	1.979591837	273.1836735	88.3	14.6	38.5	16.7	0.1	7.6	336	5.45	18	30.1	0.65	1.17	56.29	127.2	93.7	43.5	3	2.2	1.27	3.89	61.9	157.4	35.7	26.2	25	14.2	5	2.1
372	0	1	37	0	0	120	70	0	0	0	0	0	6.46	220	135	4.63	0.45	3.77	1.78	2.117977528	465.9550562	86.8	14.1	40.2	12.7	0.24	11	336	4.8	12.2	31.9	1.05	1.09	582.3	167	169	85	6.2	2.36	1.39	4.1	65.1	189.4	36.3	28.2	29	9.74	1.3	7.7
373	0	0	58	0	0	120	70	0	0	0	0	0	7.45	349	126	4.4	0.27	4.8	1.75	2.742857143	957.2571429	87	12.8	38.3	11.2	0.34	9.9	329	5.03	12	36.5	0.76	1.48	379	146	122	44	5.8	2.17	0.98	4.3	60.9	193.7	41.3	20.4	6	10.82	3.47	5.4
374	0	1	45	1	0	165	95	0	0	0	0	0	4.03	162	138	4.36	0.4	2.23	1.25	1.784	289.008	93.1	12.4	40.6	16	0.13	8.2	338	5.18	12.5	27	0.82	0.95	287.4	137.8	96.5	39.1	7.4	2.23	1.22	3.89	67.7	267.9	45.5	21.9	31.7	10.6	2.6	2.3
375	0	1	53	0	0	120	90	0	0	0	0	0	7.44	234	140	4.46	0.45	5.02	1.7	2.952941176	690.9882353	90.8	12.7	40.5	10.8	0.23	9.6	346	4.85	12.4	32.9	0.63	0.7	25	107	143	49	10.2	2.05	1	4.4	54.5	186	31	23.4	18	6.09	2.76	8.8
376	0	0	54	1	0	121	82	0	0	1	0	1	12.21	418	128	4.52	0.98	8.21	2.72	3.018382353	1261.683824	89.3	13.4	40.3	16.5	0.34	8.2	318	6.73	10.3	51.6	1.13	1.45	20.7	225.3	169.5	60.7	13.1	2.35	1.32	4.19	61.4	128.4	44.6	24.5	43.9	9.3	2.6	1.6
377	0	1	37	0	1	130	70	0	0	0	0	0	5.68	166	145	4.84	0.54	2.92	2.04	1.431372549	237.6078431	88.9	13.9	43	17.2	0.15	8.9	338	4.69	12.5	34.5	0.87	1.46	25.8	170.2	121.7	125.3	8.1	2.29	1.52	4.07	66.1	275.5	41.3	24.3	17.5	9.3	2.7	3.9
378	1	1	74	1	1	160	80	1	0	0	0	0	6.75	159	162	5.18	0.52	3.97	1.96	2.025510204	322.0561224	90	13.3	46.6	13.1	0.18	11.3	348	5.17	11.2	44.8	1.08	1.16	126	163	128	213	8.8	2.24	1.07	3.9	59.1	223.8	43.8	23.3	56	12.69	3.72	6.8
379	0	1	70	1	0	122	68	0	0	0	0	0	6.86	314	131	4.29	0.62	4.17	1.72	2.424418605	761.2674419	93.9	13.2	40.3	15.9	0.25	8.1	325	5.35	16.9	29.7	0.51	0.87	90.1	131.8	94.5	91.7	12.4	2.31	1.26	4.39	65.6	171.9	35	30.6	36.3	10.2	3.2	1.8
380	0	1	50	1	1	120	75	1	1	0	0	0	10.46	225	143	4.66	0.83	5.09	4.33	1.17551963	264.4919169	92.9	14.2	43.3	16.4	0.21	9.3	330	5.25	11.1	37.7	1.09	1	246.1	146.5	107.5	152.7	13.2	2.29	1.43	4.07	69.6	274.7	38.3	31.3	32.2	7.4	2.6	2.1
381	1	1	79	1	0	140	90	1	1	0	0	0	7.14	321	134	4.44	0.37	4.76	1.71	2.783625731	893.5438596	91	12.8	40.4	11.3	0.32	10	332	8.25	18.3	49.3	1.44	1.34	199.2	160	113	26	6.7	2.2	0.96	4.2	68	227.1	34.6	33	36	7.64	1.98	7.6
382	0	1	64	0	0	120	80	0	0	0	0	0	6.16	146	144	4.51	0.33	3.86	1.65	2.339393939	341.5515152	95.1	14.1	42.9	14.9	0.17	11.5	336	5.16	12.7	35.4	0.77	1.18	98	135	104	111	5.5	2.21	1.14	3.6	63.2	215.2	39.3	24.2	28	15.22	5.62	6
383	0	0	33	0	1	109	73	0	0	0	0	0	4.57	189	115	3.97	0.34	2.28	1.88	1.212765957	229.212766	88.8	14.1	35.2	17.1	0.17	9	327	5.56	16	39.7	1	1.38	488.5	172.9	132.6	167	8.7	2.23	1.32	3.75	63.5	227.6	41.1	22.4	16.8	8.5	3	1.4
384	0	0	26	0	1	126	96	0	0	0	0	0	8.42	314	125	3.71	0.69	5.4	2.13	2.535211268	796.056338	100.9	15	37.5	16.6	0.28	9	335	5.67	12.7	42.6	0.82	1.75	97.3	158.2	117.5	77.4	2.2	2.28	1.23	3.85	64.5	266.5	43.8	20.4	21.5	10.6	2.5	0.4
385	0	1	43	1	1	128	81	0	0	0	0	1	6.95	283	164	5.24	0.78	3.77	2.29	1.64628821	465.8995633	95.6	13.1	50	16.7	0.21	7.6	328	6.38	16.4	32.9	0.75	1.32	277.3	164.3	118.9	131.4	1.1	2.43	1.21	4.4	62.8	176.4	40.3	22.5	22.1	28.4	10.5	4.6
386	1	1	54	1	1	130	80	1	1	0	1	0	6.07	143	146	4.48	0.28	4.84	0.91	5.318681319	760.5714286	98.8	13.7	44.2	17.4	0.09	6.5	330	9.13	22.4	46.3	0.87	1.97	33.1	227.1	157	329.6	28.6	2.27	0.99	3.4	71.5	273.8	47.5	24	268.3	27.2	11.9	3.4
387	0	1	95	0	0	135	75	0	0	0	0	0	6.37	235	149	4.71	0.28	4.06	1.68	2.416666667	567.9166667	91.7	12.6	43.2	13.4	0.27	11.3	345	5.17	12.1	26.8	0.99	1.07	128.5	110	116	100	11.8	2.21	0.87	3	59.4	151.7	35.2	24.3	30	12.49	2.57	8.6
388	0	0	60	0	0	110	80	0	0	0	0	0	6.37	350	120	3.94	0.29	3.5	2.48	1.411290323	493.9516129	90.9	12.9	35.8	10.3	0.33	9.4	335	4.89	12.8	45.2	1.24	1.21	504.7	122.4	89	66.3	8.5	2.39	1.42	4.34	64.7	130.7	40	24.7	16.1	10.9	2.4	2.1
389	0	1	60	1	1	120	70	0	0	0	1	0	7.12	241	143	4.62	0.42	4.8	1.8	2.666666667	642.6666667	95.5	13.6	44.1	16	0.21	8.6	325	5.63	10.7	44.2	0.97	1.39	8	234	161	131	14.6	2.31	1.43	4.46	59.6	188.8	40	19.9	20.2	11.3	2.6	2.6
390	0	1	32	1	1	110	70	0	0	0	0	0	5.22	243	150	4.95	0.43	2.58	2.02	1.277227723	310.3663366	89.5	12.8	44.3	12.4	0.25	10.3	339	4.87	13.1	23.3	0.57	0.99	65.6	95	103	64	7.5	2.16	1.28	4.4	63.3	268.9	38	24.7	18	9.45	3.27	8.1
391	1	1	72	1	0	130	80	0	1	0	1	0	5.75	106	148	4.65	0.38	4.32	0.84	5.142857143	545.1428571	98	13.5	45.5	17.1	0.1	9	324	12.69	18.8	37	0.99	0.93	164.4	259.4	98	123.4	26.5	2.33	1.16	4.11	63.1	233	42.3	20.8	37.2	19.1	5	4.4
392	0	0	30	0	0	120	80	0	0	0	0	0	4.4	213	107	3.72	0.31	1.81	2.03	0.891625616	189.9162562	86.4	13	32.1	17	0.18	8.6	333	4.44	14.1	41.2	0.95	1.31	107.2	183	125.8	77.5	11.9	2.17	1.35	4.06	59.1	161.2	35.9	23.2	15.1	10.6	2.6	2
393	0	1	57	0	0	127	70	0	1	0	0	1	8.2	242	154	5.43	0.8	5.3	1.9	2.789473684	675.0526316	86.2	13.6	46.8	16.7	0.2	8.1	328	10.37	21.1	24.5	1.25	0.94	101.6	226.8	68	64	30	2.29	1.14	4	64.5	201.3	39	25.7	36.5	7.4	1.5	3.3
394	0	0	25	0	0	130	79	0	0	0	0	0	5.46	284	105	3.8	0.44	3.35	1.61	2.080745342	590.931677	84.7	15.9	32.2	16.7	0.25	8.9	325	4.75	13.5	33.3	0.81	1.2	92.4	125.9	93.6	82.8	1.1	2.32	1.65	4.24	62.4	135.1	36	26.1	14.2	7.2	2	1.7
395	0	1	60	0	0	105	70	0	0	0	0	0	6.87	361	101	4.08	0.42	5.73	0.69	8.304347826	2997.869565	77.1	15.6	31.5	16.1	0.25	7	321	11.32	17.2	30.8	0.9	1.19	503.6	58.9	147	26.9	15.4	2.27	1.52	4.75	70	284.4	35.4	34.6	50.6	9.7	2.9	1.9
396	0	1	59	1	0	120	80	0	0	0	1	1	7.2	231	148	4.77	0.46	4.68	1.74	2.689655172	621.3103448	92.4	13.8	44.1	17.1	0.2	8.8	336	4.97	11.9	45.1	1.15	1.2	210.5	174.1	142	52.1	5.6	2.16	1.4	3.82	66.3	197.7	40.2	26	66.4	19.7	4.2	2.3
397	0	0	67	0	0	120	70	0	0	0	1	0	5.25	167	123	4.13	0.11	3.37	1.64	2.054878049	343.1646341	84.7	12.9	35	15.5	0.2	12	351	5.26	12.2	50.7	1.08	1.14	143.6	118	116	70	40.7	2.26	1.37	3.6	66.1	176.4	38.1	27.6	7	11.68	1.55	8.1
398	0	1	68	1	1	120	70	0	0	0	0	0	7.43	204	110	3.93	0.54	6	0.69	8.695652174	1773.913043	86.5	14.9	34	16.9	0.14	6.8	324	5.82	15.8	28.2	0.82	0.68	246.1	141.7	100.5	37.3	2.6	2.16	1.26	4.44	66.6	123.2	31.2	35.4	43.1	9.9	2.9	3.7
399	0	1	57	1	1	125	70	0	0	0	0	0	6.16	174	135	4.11	0.66	3.09	2.07	1.492753623	259.7391304	100.6	13.3	41.4	15.8	0.16	8.9	326	4.13	11.9	32.4	0.63	1.47	22.3	206.2	137.1	78.8	14.7	2.24	1.1	3.84	57.7	179.3	38.6	19.1	40.9	14.9	4.4	3.1
400	0	1	43	1	1	180	95	1	0	0	0	0	6.48	241	157	5.44	0.31	2.98	2.47	1.206477733	290.7611336	90.6	13.6	49.3	16.4	0.21	8.7	319	4.27	12.2	39	0.67	1.48	61.3	173	122.9	112.7	11.6	2.24	1.01	3.54	66.6	240.1	41.9	24.7	56.6	14.9	4.5	2.3
401	0	1	41	0	0	125	80	0	0	0	0	1	9.94	447	149	4.91	0.7	5.63	2.83	1.989399293	889.2614841	91.4	13.3	44.9	17	0.39	8.6	332	4.07	11.1	26.4	0.74	1.13	114.9	180.9	121.7	67.8	12.8	2.36	1.27	4.13	71.5	299.3	47	24.5	24.4	14	4.1	1.4
402	0	0	50	0	1	135	89	0	0	0	0	0	4.61	280	126	4.43	0.31	2.98	1.2	2.483333333	695.3333333	87.4	13.2	38.7	16.1	0.2	7.3	324	5.53	12.8	28	0.87	1.51	169.2	148.5	111.8	84.3	8	2.25	1.22	4.1	65	178.9	40.2	24.8	17.5	13.5	3.7	1.9
403	0	0	39	0	1	100	70	0	0	0	0	0	6.55	332	113	4.35	0.36	3.5	2.13	1.643192488	545.5399061	80.7	15.9	35.1	16.2	0.28	8.5	321	4.56	13.8	39.3	0.87	1.1	44.5	127.2	89.9	49.3	7.4	2.2	1.51	4.02	72.2	193.9	38.9	33.3	15.4	11	2.3	2.7
404	0	0	30	0	1	96	69	0	0	0	0	0	11.52	273	127	4.08	0.65	8.64	2.02	4.277227723	1167.683168	90.5	12.4	36.9	15.6	0.19	7	345	5.33	12.1	35.3	0.87	1.18	80.2	133.3	108.5	35.1	10.2	2.38	1.03	4.08	56.2	274.7	34.1	22	22	13.8	3.5	3.4
405	0	1	41	0	0	110	80	0	0	0	0	0	5.88	247	127	4.12	0.61	3.84	1.24	3.096774194	764.9032258	94	12.7	38.7	16.5	0.18	7.4	328	5.9	13.1	26.2	0.76	0.98	148.5	159.4	118	56.9	10.1	2.27	1.21	3.56	65	174.5	36.4	28.6	18.4	5	1.5	6.1
406	0	0	33	0	0	110	70	0	0	0	0	0	7.47	245	118	4.32	0.57	4.48	2.2	2.036363636	498.9090909	82	13.6	35.4	16.3	0.21	8.4	334	4.51	11.3	27.8	0.66	1.51	174.6	157.9	122.5	63	15	2.24	1.55	3.95	60	228.5	38.3	22	12.4	9.2	2.6	1.2
407	0	1	49	0	0	117	80	0	0	0	0	0	8.51	180	150	4.67	0.56	6.32	1.41	4.482269504	806.8085106	96.4	13.2	45	17	0.18	9.7	334	4.96	13.8	35	0.9	1.32	28.2	141.3	102.1	63.6	10.4	2.77	1.1	4.23	76.7	233.7	45.2	31.5	12.8	27	7.5	4.1
408	0	1	71	1	1	135	85	0	0	0	0	0	4.69	185	138	4.68	0.36	2.56	1.55	1.651612903	305.5483871	87.8	12.8	41	16.6	0.15	8	335	5.27	12.9	49.3	0.9	1.29	29.8	168.9	121	101	10.9	2.27	1.05	3.81	66	202.2	42.2	23.8	20.3	10.7	3.1	5.7
409	1	1	73	1	0	126	88	1	1	0	1	0	5.71	156	137	4.56	0.88	2.83	1.74	1.626436782	253.7241379	88	13.4	40.1	16.8	0.15	9.4	341	9.33	24.9	50.8	0.6	1.06	97.6	153.8	108.7	62.5	0.8	2.33	0.85	3.74	64.1	170.4	35.8	28.4	15.3	19.3	6.8	6.6
410	0	0	43	0	1	112	83	0	0	0	0	0	3.83	181	131	4.29	0.46	1.84	1.32	1.393939394	252.3030303	93.2	12.9	39.9	16.8	0.17	9.3	327	5.68	14.2	45.1	0.92	1.67	106.7	132	108.7	72.4	13.1	2.28	1.4	3.59	66.5	221.2	38.7	27.8	15.5	13.3	3.4	9
411	0	1	27	0	1	138	76	0	0	0	0	0	6.05	235	158	4.99	0.27	4.44	1.29	3.441860465	808.8372093	94.5	12.5	47.1	17.2	0.22	9.3	335	5.23	11.7	52.6	1.14	1.12	46.8	191	134.3	105.9	13.7	2.53	1.35	4.39	67.3	235.3	42.8	24.5	16.9	12.5	3.7	3.8
412	0	1	36	1	0	140	90	0	0	0	0	0	5.96	256	112	3.57	0.54	3.64	1.43	2.545454545	651.6363636	94.2	13.4	33.6	16.4	0.2	7.7	333	4.24	13.4	47.4	1.24	1.06	96.1	134.5	104	57.4	5.8	2.3	1.65	3.89	62.8	234.5	38.5	23.5	21	10.6	1.7	3.6
413	0	1	53	0	1	155	94	1	0	1	1	0	6.47	330	161	5.33	0.63	3.87	1.77	2.186440678	721.5254237	92	13.9	49	15.8	0.23	7.1	328	6.39	13.7	49.1	1.58	1.25	81.6	166.7	111.3	174	10	2.67	1.55	4.58	64.2	312.6	44.2	20	45.5	13.8	2.7	13.5
414	0	1	54	0	1	140	100	0	0	0	0	0	5.54	207	132	3.98	0.92	2.66	1.79	1.48603352	307.6089385	100.7	14.3	40.1	16.1	0.18	8.6	329	4.57	16.5	34.3	0.59	1.82	102.9	234.2	170.8	232.6	44.2	2.12	1.05	4.05	64.6	205.8	31.7	32.9	15	11.6	3.6	18.6
415	0	1	58	1	1	120	80	0	0	0	0	0	16.49	304	150	5.07	2.12	10.43	3.42	3.049707602	927.1111111	88	13.9	44.9	16.5	0.26	8.7	332	4.76	12.5	39.9	1.01	1.08	259.5	173	163.4	128.7	16.5	2.31	1.08	4.43	69.7	230.6	38.7	31.5	22.6	4.9	2.8	3
416	0	0	50	1	0	105	60	0	0	0	0	0	4.78	167	125	4.61	0.3	2.98	1.3	2.292307692	382.8153846	84.2	14.3	38.8	13	0.18	10.8	322	4.59	11.7	34	0.82	1.26	135.9	147	125	49	4.3	2.2	1.27	4	56.7	214.7	36.3	20.9	8	5.93	2.46	10.2
417	0	0	51	0	0	110	75	0	0	0	0	0	6.07	349	129	4.07	0.41	2.51	2.85	0.880701754	307.3649123	93.4	13.5	38	9.1	0.3	8.5	339	4.74	10.6	36.4	1.09	1.29	33.68	199	143	34	8.4	2.27	1.4	4.5	66.8	191	37.9	27.9	18	6.6	2.73	12.5
418	0	1	48	1	0	120	75	0	0	1	1	1	5.41	148	139	4.57	0.53	3.41	1.33	2.563909774	379.4586466	92.3	12.6	42.2	16.6	0.17	11.6	329	4.84	9.1	66.7	0.96	1.17	441.8	150.5	116.9	234.1	6.1	2.18	1.36	4.4	66.7	263.7	42.7	23.8	24.1	16.2	2.6	3.2
419	0	0	67	0	0	110	80	0	0	0	0	0	5.27	187	125	3.95	0.36	3.19	1.63	1.957055215	365.9693252	95.4	13.2	37.7	16.6	0.17	8.8	332	4.87	15.6	54.3	0.85	1.54	565.4	148.4	112.6	42.1	10.3	2.26	1.27	4.07	63.4	237.7	38.3	25.1	13.4	11.7	3.2	2.3
420	0	1	52	1	1	110	85	0	0	0	0	0	6.48	224	157	5.1	0.36	4.27	1.79	2.38547486	534.3463687	89.6	13.3	45.7	14.1	0.26	11.4	344	4.97	11.6	57.9	1.04	1.11	69	242	200	35	3.8	2.29	0.98	3.8	64.9	230.8	47.1	19.3	72	14.94	5.36	7.1
421	0	0	54	0	0	110	70	0	0	0	0	0	2.8	129	109	3.79	0.16	1.66	0.87	1.908045977	246.137931	87.2	15.6	33	17	0.09	7.2	329	4.9	12.2	45.2	0.93	0.94	393.7	131.8	99.9	18.1	7.4	2.18	1.58	3.88	67.4	115.7	34.2	33.2	24.1	13.9	3.6	8.4
422	0	0	56	1	1	110	70	0	0	0	0	0	6.78	274	149	4.66	0.42	3.03	2.64	1.147727273	314.4772727	98.5	12.6	46	16.2	0.19	7	323	4.29	12.7	48.2	0.91	1.49	62.2	174.9	146.5	140.9	15.2	2.31	1.01	4.16	64.9	296.3	39.7	24.3	12	10.7	2.8	2.7
423	0	0	68	0	1	112	64	1	0	1	1	0	7.04	277	127	4.16	0.45	4.53	1.66	2.728915663	755.9096386	94.9	12.8	39.5	16.8	0.24	8.8	322	4.25	13.1	51.7	1.41	1.77	153.3	188.7	121.4	218.9	8.4	2.28	0.87	4.19	72.7	207.6	44.2	28.5	60.1	20.9	9.5	16
424	0	1	92	1	1	110	70	0	0	0	0	0	5.96	221	126	4	0.56	3.68	1.47	2.503401361	553.2517007	96.7	14.5	38.7	16.6	0.17	7.7	325	4.55	14.6	47.6	0.7	1.07	519.5	142	102.8	49.7	6.8	2.15	0.97	4.54	65.5	194.5	34.2	31.3	16.4	8.9	3.2	3.6
425	0	1	90	1	0	130	90	1	0	0	0	0	10.94	523	129	4.49	0.56	7.84	2	3.92	2050.16	87.3	13.2	39.2	9.4	0.46	8.7	329	5.73	13.2	36.7	1.06	1.04	79	175	133	41	8.1	2.2	1.32	4.4	71.7	158.8	35	37.2	22	4.56	1.95	12
426	0	1	43	1	1	123	84	0	0	0	0	1	7.32	215	135	4.3	0.7	4.44	2.04	2.176470588	467.9411765	95.1	13.8	40.9	16.4	0.16	7.7	330	5.76	12.8	31.3	0.79	1.01	100	120.3	102.3	58.2	1.4	2.35	1.46	4.17	60.2	272.1	38.9	21.3	66.9	7.3	2.8	1
427	0	0	64	0	0	120	80	0	0	0	0	0	6.68	287	121	4.28	0.26	3.85	2.48	1.552419355	445.5443548	84.8	13.6	36.3	11	0.28	9.8	333	4.98	14.1	22.3	0.98	0.77	434.03	95	90	23	6.1	2.33	1.29	4.2	74.5	131.5	33.9	40.9	13	8.97	2.84	8
428	0	1	68	1	0	107	86	0	0	0	0	0	4.98	179	137	4.77	0.5	2.92	1.42	2.056338028	368.084507	88.7	13.7	42.3	17	0.15	8.5	324	7.5	12.9	33.2	1.29	1.17	100	140.5	104.8	52.4	1	2.29	1	3.78	53.2	245.1	32.6	20.1	32	15	3.7	3.7
429	0	1	84	0	1	109	90	0	0	0	0	0	7.53	197	153	5.05	0.38	4.11	2.79	1.47311828	290.2043011	92.9	12.7	46.9	13.7	0.22	11.1	326	5.25	14	38.9	0.85	1.55	137	169	113	89	10.5	2.19	1.02	4.4	65.6	203.8	38.7	27	22	19.1	7.7	9
430	0	0	39	0	0	110	70	0	0	0	0	0	23.94	352	123	3.8	0.99	21.46	1.38	15.55072464	5473.855072	97	13.1	36.9	16.1	0.29	8.1	334	5.11	15.9	66.2	1.06	1.13	27.7	256	195	27	9.2	2.25	1.34	3.16	75.6	229.5	37.2	36.6	14.5	9	2.7	5
431	0	0	54	0	0	115	70	0	0	0	0	0	4.7	184	108	3.46	0.4	2.8	1.3	2.153846154	396.3076923	93.3	13.4	32.3	16.1	0.15	8.1	333	4.99	14.2	29.3	0.88	1.09	196.2	133.3	101.7	53	8	2.29	0.96	4.05	63.3	136.2	39.3	24.1	13.3	7.8	1.9	2.3
432	0	1	55	1	1	130	80	0	0	0	0	0	5.5	167	163	5.27	0.32	3.44	1.53	2.248366013	375.4771242	91.3	12.7	48.1	16.8	0.13	7.9	340	7.97	17.5	106	0.49	1.14	54.7	121.2	82.6	72.6	7.3	2.3	1.17	3.79	71.6	283.9	46.5	25.1	41	17.7	4	2.1
433	0	0	33	0	1	90	80	0	0	0	0	0	5.41	183	140	4.78	0.33	3.17	1.72	1.843023256	337.2732558	87.1	13.7	41.5	17.6	0.16	8.8	339	5.21	12.3	33.2	0.87	1.29	46.9	158.3	118.2	48	12.4	2.29	1.19	3.88	67.9	221.5	42.4	26.6	19.2	10	2.6	2.8
434	0	1	60	1	1	137	80	0	0	0	0	0	4.94	111	148	4.67	0.41	3.33	1.17	2.846153846	315.9230769	96.3	12.9	45	17.3	0.1	8.6	329	8.84	12.7	57.8	0.81	1.12	29.4	206.7	164.8	68.9	7.3	2.43	0.99	4.23	68.8	254.7	41.1	27.7	15.4	17	5.4	7.1
435	0	0	53	0	0	119	85	0	0	0	0	0	6.36	277	126	4.24	0.28	4.63	1.31	3.534351145	979.0152672	89.9	11.8	38.1	10.7	0.27	9.6	331	5.46	13.6	33.5	1	1.1	114	144	115	54	5	2.28	1.12	3.7	69.6	215.1	36.4	32.6	11	11.48	2.47	6.5
436	1	1	50	1	1	150	95	1	0	0	1	0	5.89	208	157	4.99	0.35	3.55	1.67	2.125748503	442.1556886	92.4	12.8	46.1	16.4	0.18	8.4	340	5.73	10.6	49.5	1.14	1.5	90.6	163.2	118	132.2	1.64	2.31	1.44	4	70.7	345.1	42.5	28.2	56	14	3.7	4.3
437	0	1	71	1	1	120	70	0	1	0	0	0	8.01	236	132	5.02	0.55	5.78	1.33	4.345864662	1025.62406	82.5	17.9	41.4	16.6	0.19	8.2	320	8	11.8	28.8	1.14	1.1	668.1	176	189	95.5	19.8	2.2	1.14	4.1	64.4	242	40.5	23.9	11.7	10.5	3	8.5
438	0	1	56	0	0	120	80	0	0	0	0	0	5.21	329	91	3.13	0.37	3.6	1.16	3.103448276	1021.034483	90.2	15.9	28.3	16.2	0.25	7.7	321	4.76	12.8	34.8	0.8	1.2	305.3	135.9	102.8	38.3	4.1	2.16	1.14	4.08	74	131.9	37.5	37.7	88.3	9.3	2.5	2.6
439	0	0	61	0	1	138	83	0	1	0	1	1	5.17	193	144	4.81	0.49	3.34	1.23	2.715447154	524.0813008	89.6	13	43.1	18.3	0.23	11.7	334	12.77	38.5	39	0.92	1.26	65.2	208.4	129.6	73.1	0.95	2.37	0.87	4.15	55.2	152.7	43.3	15.5	20.6	12.5	3.6	5.9
440	0	1	53	1	1	130	70	0	1	1	0	0	6.89	232	86	3.88	0.71	3.95	2.04	1.93627451	449.2156863	69.6	15.1	27	16.4	0.2	8.4	319	3.92	13.5	27.7	0.9	1.01	349.8	124.5	94.1	51.7	6.8	2.21	1.51	4.19	56.8	230.6	31.8	25	19.6	9.5	3.4	2.3
441	0	0	70	0	0	125	70	0	0	0	0	0	6.62	461	89	3.31	0.54	5.34	0.62	8.612903226	3970.548387	83.7	13.6	27.7	10.3	0.43	9.3	321	7.44	16	29	0.88	0.99	691	129	102	47.1	13.1	2.18	1.52	4.24	61	139.1	34.2	26.8	11	3.08	1.3	1
442	0	1	33	1	0	110	70	0	0	0	0	0	5.14	156	150	4.9	0.45	3.35	1.25	2.68	418.08	93.9	13.9	46.1	17.2	0.15	9.6	325	5.22	12.5	32.6	0.62	1.57	136.1	140.3	109.9	105.6	15.6	2.4	1.35	4.13	80.2	301.9	47.7	32.5	24.1	17	6	2.1
443	0	1	52	1	1	150	105	1	0	0	0	0	6.38	224	160	5.09	0.63	3.36	2.06	1.631067961	365.3592233	97.2	12.5	49.4	15.8	0.21	9.5	323	5.24	10.1	38.9	0.79	1.19	272.6	163	120.5	76	13.6	2.08	1.14	4.22	67.6	253.3	41.1	26.7	33	21.5	6	4.9
444	0	1	68	1	0	140	80	1	0	0	0	0	5.65	186	151	4.43	0.73	2.4	2.2	1.090909091	202.9090909	102.6	13.2	45.4	16.4	0.16	8.7	332	4.31	12.1	56.3	0.85	1.34	8	151.5	139.9	140.3	11.7	2.36	1.27	4.85	67.9	232	39.9	28.5	21.3	8.9	3.1	10.6
445	0	1	70	1	0	140	90	1	0	0	1	1	11.9	761	107	3.97	1.01	8.18	2.6	3.146153846	2394.223077	83.5	14.9	33.1	17.7	0.45	5.9	323	4.48	17.5	35.9	1.26	1	89.8	136.4	91.4	14	6.7	2.22	1.28	4.89	66	104.9	30.6	36.3	102.1	7.9	3.6	2.7
446	0	0	45	0	1	104	65	0	0	0	0	0	4.73	224	116	3.87	0.38	2.34	1.83	1.278688525	286.4262295	92.3	13.1	35.8	17.6	0.21	9.4	325	4.54	11.9	50.5	0.88	1.28	36.8	123.5	80.6	41.5	2.5	2.2	1.34	3.95	58	177.5	37.6	20.4	51.6	9	2.2	4
447	0	1	30	1	0	132	90	0	0	0	0	0	8.53	224	154	5.19	0.64	4.69	2.46	1.906504065	427.0569106	90.2	11.8	46.8	16.5	0.23	10.4	328	4.04	12.9	34.1	0.68	1.27	272.2	139.4	97.1	81.4	6	2.35	1.51	3.92	63.6	287	39.8	23.8	21.2	11.3	4.3	3.5
448	0	0	68	0	1	140	88	1	0	0	0	0	9.28	243	128	4.08	0.65	5.02	3.3	1.521212121	369.6545455	95.9	12.6	39.1	16.7	0.19	8	328	5.06	11.4	49.1	1.13	1.13	40.8	216	135.5	397.8	10.6	2.42	1.3	3.79	72.9	224.1	42.4	30.5	23.6	14.9	3.7	2.3
449	0	1	46	0	0	110	70	0	0	0	0	0	11.5	295	141	4.9	0.6	8.2	1.9	4.315789474	1273.157895	84.6	14.8	41.5	15.4	0.26	8.8	339	3.74	11.1	32	0.97	1.06	64.3	268.6	206.2	39	26	2.36	1.32	4.13	62.2	144.2	36.5	25.6	9.9	11.8	2.6	0.6
450	0	0	59	0	0	130	70	0	0	0	0	0	4.98	207	123	4.11	0.31	2.7	1.88	1.436170213	297.287234	87.9	13.6	36.1	16.3	0.19	9.3	340	5.03	12.2	123.1	0.7	2.39	69.4	153.9	108	55.2	14.7	2.31	1.63	4.04	65.9	301.9	39.6	26.3	10.9	10.2	2.9	0.9
451	0	1	62	1	0	149	97	0	0	0	0	0	4.5	185	145	4.48	0.55	2.75	0.77	3.571428571	660.7142857	98.2	12.9	43.8	16.3	0.17	9.1	332	5.23	13.5	26.7	0.71	1.36	96.5	176.5	140.3	256.7	3.92	2.38	1	3.92	66.3	243.1	43.3	23	17	12.8	4.1	2.5
452	0	1	68	1	1	140	90	0	0	0	1	0	5.31	163	137	4.5	0.26	3.1	1.81	1.712707182	279.1712707	86.7	12.9	39	14.8	0.19	11.6	351	5.7	13.6	75.2	0.9	1.28	48.94	152	119	114	6.5	2.14	0.89	4	66.3	254.9	36.1	29.7	21	7.42	2.67	11.7
453	0	1	36	1	0	115	75	0	0	0	0	1	7.63	264	148	4.93	0.69	4.87	1.89	2.576719577	680.2539683	90.6	12.6	44.7	15.6	0.22	8.2	331	3.97	13	49.9	0.94	1.64	80.2	237.5	141.3	167.7	14.7	2.15	1.11	3.94	59.2	310.9	35.2	24.3	30.9	21.6	6.2	1.5
454	0	0	60	0	1	98	61	0	0	0	1	0	6.93	225	125	3.93	0.52	3.53	2.63	1.342205323	301.9961977	96.9	13.1	38.1	16.6	0.21	9.3	329	4.6	10	37.7	1.07	1.63	193.21	129.8	116.7	53.1	1.2	2.22	1.52	4.31	57	221.1	37	20	12	9.4	2.5	3.1
455	0	1	60	0	0	125	80	0	0	0	0	0	7.97	255	144	4.61	0.81	5.17	1.69	3.059171598	780.0887574	94.2	14.3	43.4	16.3	0.2	7.7	332	4.57	12	29.7	0.48	1.06	157.4	179.2	139.4	48	10	2.17	1	3.61	65.5	124.8	35.2	30.2	19.4	10.1	2.2	2.5
456	0	1	53	1	1	120	80	0	0	0	0	0	3.83	40	122	3.68	0.24	1.99	1.47	1.353741497	54.14965986	94.6	15.7	34.8	18.5	0.05	12.2	351	4.07	20	43.2	0.83	1.07	46.84	143	128	86	10.4	2.01	1.09	3.5	53.6	121.1	31.3	22.6	29	19.13	9.03	28.2
457	0	1	73	1	0	125	75	0	0	1	0	0	5.26	197	126	4.01	0.64	3.31	1.14	2.903508772	571.9912281	95.7	13	38.4	15.6	0.15	7.7	327	4.73	11	25.9	0.83	0.9	62.7	177	117.6	66.8	25.7	2.04	1.34	3.67	62.5	136.7	33.4	29.1	10.7	6.7	2.7	6.7
458	0	1	25	0	0	120	80	0	0	0	0	0	6.47	201	156	5.06	0.51	4.05	1.74	2.327586207	467.8448276	93.4	15	47.3	15.9	0.17	8.3	329	4.42	11.8	22.8	0.62	1.15	47.7	147	111.9	84.8	12.9	2.27	1.56	4.01	69.2	270.9	46.3	22.9	21.9	11.3	3.8	8.1
459	0	1	78	0	0	130	85	1	0	0	0	0	8.26	183	135	4.16	0.76	5.74	1.16	4.948275862	905.5344828	99	14.3	41.2	16.8	0.16	9	329	5.39	14.9	37.4	0.81	0.95	101.5	167.4	127.8	44.8	9.9	2	1.14	3.83	63.2	176.9	34.4	28.8	32.2	12.5	3.8	5.1
460	0	1	60	1	0	140	90	1	1	0	0	0	12.56	542	115	3.78	1.28	9.6	1.5	6.4	3468.8	93.6	14.1	35.4	15.8	0.37	6.8	324	7.87	17.1	37.7	1.03	0.8	279.3	165.6	116.8	20	0.62	2.26	1.32	4.88	57.6	157.7	28.2	29.4	12.3	6.2	2.1	1.4
461	0	1	35	0	1	135	80	0	0	0	0	0	7.84	260	144	4.55	0.91	5.73	0.74	7.743243243	2013.243243	97.1	13	44.2	16.2	0.21	7.9	325	5.4	12.6	29.5	0.76	1.28	566.9	180	105.5	93.2	1.1	2.34	1.29	4.41	62.9	245.8	41.2	22	23.3	16.57	5.2	1
462	0	0	62	0	0	120	70	0	0	0	1	0	4.02	205	138	4.35	0.24	2.27	1.35	1.681481481	344.7037037	95.9	12.9	41.7	16.8	0.21	10.1	332	5.58	10.9	55.1	1.31	1.47	9.2	172.3	131.3	123.6	11.1	2.28	1.46	3.83	70.3	213.3	42.3	28.4	18.3	10.6	1.7	1.7
463	0	0	82	0	1	140	80	1	0	0	0	0	7.23	205	147	4.77	0.43	4.08	2.52	1.619047619	331.9047619	90.8	13.7	43.3	16.8	0.19	9.3	339	5.84	12.4	70.9	0.78	1.29	45.6	134.6	102.1	53.8	5.4	2.41	1.36	3.71	66.2	184.8	41.9	24.3	51.9	17.1	4.5	9.3
464	0	1	36	1	1	120	70	0	0	0	0	0	6.82	196	139	4.32	0.54	4.03	1.75	2.302857143	451.36	97.6	14.2	42.1	16.4	0.17	8.9	330	4.23	12.7	22.5	0.62	0.82	186.8	173.1	121	90.4	15.4	2.22	1.33	4.06	70.5	98.5	40.4	30.1	24.7	11.7	4.5	2.2
465	0	1	57	1	1	138	79	1	0	0	0	0	6.74	199	144	4.28	0.62	4.77	1.09	4.376146789	870.853211	98.9	12	42.4	16.3	0.14	7.3	340	5.26	10.6	46.7	1.14	1.28	31.7	144.1	109.8	87.2	11.4	2.28	1.05	3.62	59.1	287	38.7	20.4	23.3	13	3.6	5.7
466	0	1	66	0	0	110	70	0	1	0	0	0	9.1	283	121	3.99	0.8	5.3	1.9	2.789473684	789.4210526	88.8	12.9	35.5	15.9	0.21	7.3	340	5.53	13.6	37.5	0.72	0.75	43.4	211.1	162.3	51	10	2.26	1.45	4.27	55.5	211.6	31.7	24	9.6	17.1	4.5	2.7
467	0	1	42	0	1	120	70	0	0	0	0	0	5.3	216	151	4.91	0.59	2.88	1.49	1.932885906	417.5033557	92.6	12.9	45.5	16.3	0.18	8.1	331	4.76	12.8	39.6	0.85	1.29	136.2	252.9	198.6	98.6	24	2.31	1.04	5.41	68.7	279.4	43.2	25.9	31.8	16.6	5.4	3
468	0	1	36	0	0	110	75	0	0	0	0	0	4.9	307	130	4.28	0.6	2.7	1.5	1.8	552.6	89	13.1	38.1	16	0.24	8	342	4.26	12.3	24.5	0.85	0.88	400.9	200.3	168.6	45	15	2.27	1.38	3.97	63.3	243.2	37.8	24.9	22.4	8.9	2.7	3.3
469	0	0	69	0	1	120	65	0	0	0	0	0	5.36	197	120	3.74	0.32	3.18	1.74	1.827586207	360.0344828	95.1	12.6	35.6	16.6	0.18	9.2	338	11.34	17.8	51.5	0.92	1.37	304.5	148.7	124.2	104.8	13.3	2.17	1.43	3.99	61.2	222.4	36.5	24.7	15.3	20.9	5.8	1.7
470	0	0	35	0	0	120	75	0	0	1	1	0	5.88	300	118	3.67	0.39	3.58	1.61	2.223602484	667.0807453	98.3	14.4	36.1	16.5	0.2	6.6	328	5.21	11.5	42.9	0.85	1.71	105.7	139.5	106	66	9	2.22	1.29	4.02	63.7	202.2	34.4	29.3	15.3	5.5	2	5.3
471	0	1	57	1	0	115	64	0	0	0	0	0	4.4	149	132	4.11	0.6	2.4	1.3	1.846153846	275.0769231	97.1	14.5	39.9	17.1	0.17	11.4	332	5.48	13.1	26.3	0.89	1.06	41.2	122.2	71.4	69	12	2.29	1.03	3.9	62.1	217	37.5	24.7	22.4	12	2.5	3
472	0	1	75	0	0	138	70	0	0	0	0	0	6.45	137	124	4.13	0.47	4.82	0.93	5.182795699	710.0430108	91.6	13.7	37.8	17	0.13	9.5	328	5.14	14.1	47.6	1.02	1.32	66.8	156.1	100	118	5.5	2.17	1.14	3.81	68.4	201.3	36.4	31.1	20.1	11.6	2.96	1.8
473	0	1	35	0	0	110	60	0	0	0	0	0	8.81	223	141	4.53	0.54	6.26	1.88	3.329787234	742.5425532	92	12.9	41.7	16.8	0.21	9.2	339	4.19	11.7	39.7	0.46	1.14	92	177.4	115	94.4	14.5	2.33	1.39	3.94	63.5	212	43.2	20.7	15.2	19.2	5.6	2.7
474	0	1	53	1	1	120	70	0	0	0	0	1	3.32	218	148	4.57	0.34	1.75	1.04	1.682692308	366.8269231	93.2	12.9	42.6	10.7	0.21	9.7	347	5.26	13.6	76.4	1.19	1.01	218	118	115	48	7.5	2.19	0.9	3.7	67.6	210.5	39.8	27.2	25	7.55	1.39	8.8
475	0	0	28	0	0	120	80	0	0	0	0	1	7.24	265	126	4.15	0.57	4.55	1.89	2.407407407	637.962963	90.9	12.6	37.7	15.7	0.22	8.3	333	5.72	11.5	41.7	0.64	1.07	98.4	133.8	104.1	116.8	6.6	2.17	1.48	3.69	59.9	253.3	37	22.9	25.4	7.8	2.5	4.9
476	0	1	30	1	1	120	70	0	0	0	0	0	8.47	274	144	4.49	0.45	4.91	2.92	1.681506849	460.7328767	96.4	14	43.3	16	0.23	8.2	332	5.12	11.2	27.2	0.91	1.15	243.4	132.1	99.4	57.4	9.6	2.33	1.36	4.02	69.4	264.9	42.4	27	24.9	9	3	4.3
477	0	1	23	1	0	112	86	0	0	1	0	0	5.8	253	147	4.96	0.53	2.79	2.19	1.273972603	322.3150685	86.9	12.1	43.1	16.6	0.22	8.7	342	4.66	14.7	27.7	0.83	1.1	308	107.3	94.8	59.7	10.3	2.34	1.53	3.84	63.8	164.3	39.1	24.7	19.2	10.3	3.7	4.3
478	0	1	76	0	1	143	74	1	0	0	0	0	5.83	215	140	4.56	0.35	3.68	1.68	2.19047619	470.952381	92.4	14.6	42.2	16.8	0.19	8.7	331	6.35	12.6	48.6	1.1	1.51	812.9	179.4	147.2	95.7	18.5	2.32	1.06	4.05	71.6	375.7	37.3	34.3	21.8	10.8	3	4.1
479	0	1	59	1	1	125	95	1	0	0	0	0	8.68	283	159	5.04	0.61	5.48	2.4	2.283333333	646.1833333	93.2	12.8	47	16.5	0.21	7.6	339	4.59	12.9	66.7	1.35	1.1	80.7	190	133.3	134.9	19	2.4	1.09	4.06	63.6	261.7	38.6	25	29.2	14.4	2.4	2.6
480	0	1	56	1	1	120	88	0	0	0	0	0	7.27	161	168	5.41	0.73	4.3	1.97	2.182741117	351.4213198	93.8	12.5	50.7	16.5	0.14	8.5	332	4.61	13.5	19.4	0.29	1.04	91.1	149.9	104.5	92.5	15.1	2.33	1.13	3.77	64.6	203.7	38	26.6	22.8	15.5	7.8	1.7
481	0	1	29	0	1	113	61	0	0	0	0	0	5.85	220	130	4.52	0.67	3.58	1.36	2.632352941	579.1176471	87.6	12.5	39.6	16.7	0.19	8.8	328	4.1	11.5	25.5	0.71	0.75	194.7	276.4	202.2	60.9	13.9	2.28	1.4	3.91	64.6	136.6	38	26.6	18.2	7.3	2.7	4.3
482	0	1	59	0	0	120	80	1	1	0	0	0	7.9	354	135	4.9	0.62	5.96	1.21	4.925619835	1743.669421	83.4	13.3	40.9	17.2	0.21	5.9	331	9.98	21.3	31.9	0.78	1.26	480.8	164.9	127	35.1	19.2	2.14	1	4.1	74.7	206	34.8	39.9	43.2	8.6	2.9	4.6
483	0	0	37	0	1	110	90	0	0	0	0	0	7.05	217	123	4.11	0.32	4.99	1.63	3.061349693	664.3128834	86.4	13.1	35.5	14.7	0.25	11.6	346	4.57	11.5	30.4	0.97	1.13	94.9	337	185.9	22	4	2.3	1.41	4.1	60.7	150.9	37.7	23.4	13.6	6.6	2.5	2.7
484	0	1	43	1	0	120	70	0	0	0	0	0	8.53	322	143	3.97	0.71	5.88	1.46	4.02739726	1296.821918	108.6	14.9	43.1	15.6	0.24	7.6	331	4.18	11.7	25.2	0.72	1.22	37	166.3	132.2	41	13	2.33	1.45	4.02	55	99.4	34.2	21.1	14.8	14.5	4.7	23.6
485	1	1	69	1	1	110	70	0	0	0	0	0	6.46	187	143	4.82	0.6	3.23	2.03	1.591133005	297.5418719	88.8	13	42.8	16.1	0.16	8.8	335	4.38	13	28.2	0.54	1.16	51.5	144.7	105.3	47.6	9.2	2.15	0.99	3.86	63.9	151.6	36.5	27.4	12.4	15.2	5.3	4.5
486	0	1	53	1	1	136	100	0	0	0	0	0	6.33	230	143	4.98	0.49	4.59	0.86	5.337209302	1227.55814	87.8	13.2	43.7	16.9	0.15	6.4	327	5.03	13.5	32.9	0.71	1.14	552.9	261.1	175.5	135.5	11.7	2.35	1.21	4.38	76.8	197.9	42.2	34.6	27.6	13.3	4.7	2.1
487	0	0	28	0	0	110	70	0	0	0	0	0	11.08	262	116	3.72	0.66	9.16	1.21	7.570247934	1983.404959	96.4	14.2	35.9	15.9	0.2	7.8	325	9.31	14.6	30.7	0.94	0.76	466.7	186.3	131	23.4	13.2	2	1	3.34	59.2	103.5	33.4	25.8	14.4	11.1	3.3	6.2
488	0	1	29	0	0	140	90	0	0	1	0	0	7.34	404	147	4.8	0.55	5.08	1.28	3.96875	1603.375	92.2	13.3	44.2	16.7	0.24	5.9	332	4.54	10.9	38.7	0.83	1.16	53.7	164.8	134	122.9	13.4	2.32	1.24	4.43	62.4	231.8	37.9	24.5	15.3	18.2	4.1	2.6
489	0	1	62	1	1	120	80	0	0	1	1	0	8.79	324	131	4.02	0.55	6.03	1.96	3.076530612	996.7959184	99.1	13.6	39.8	16.3	0.28	8.5	329	4.78	10.6	34.8	1.27	1.08	504.9	142.8	106.2	121.4	6.9	2.12	1.1	4.37	68.8	203.8	38.8	29.5	13.5	9.2	1.6	1.6
490	0	1	61	1	1	120	75	0	0	0	0	0	9.58	301	126	3.98	0.6	6.19	1.63	3.797546012	1143.06135	97.5	12.8	38.8	9.4	0.26	8.8	325	4.49	7.7	37.2	0.92	0.77	690.4	174	130	30	8.6	2.19	1.42	4	54	212.8	32.3	20.9	57	5.43	2.99	7.1
491	0	0	46	0	1	110	65	0	0	0	0	0	4.94	169	114	3.96	0.39	2.55	1.9	1.342105263	226.8157895	86	14.1	34.1	15.9	0.18	10.5	334	5.01	13.4	35	0.67	1.37	16.7	129.3	89.5	52.9	5.7	2.18	1.21	4.08	62.1	173.2	39.1	23	13.1	10.6	2.6	2.6
492	0	0	36	0	0	110	70	0	0	0	0	0	6.2	283	125	4.15	0.5	2.6	2.9	0.896551724	253.7241379	88.7	12.8	36.9	16.9	0.27	9.4	340	3.76	11.6	31.9	1.29	0.92	882.1	165	136.3	56	11	2.37	1.49	3.87	69.9	223.8	43	26.7	29.2	8.6	2	2.2
493	0	1	59	1	0	130	75	0	0	0	0	0	6.72	205	127	4.33	0.32	4.58	1.51	3.033112583	621.7880795	89.6	13.2	38.8	11.5	0.2	9.9	327	4.36	11.7	46	1.17	0.99	134.56	185	133	47	12.6	2.19	1.02	3.8	60.1	168.7	38	22.2	12	12.91	5.26	10.1
494	0	0	36	0	1	110	65	0	0	0	0	0	5.39	256	114	3.93	0.4	2.29	2.6	0.880769231	225.4769231	88	13.3	34.6	16.1	0.2	7.9	331	4.84	12.9	27.5	0.85	1.01	88.8	146.9	108.6	71.3	10.5	2.36	2.19	4	65	223.5	35.4	29.6	11.8	6.5	2.1	1.6
495	0	1	44	0	0	110	70	0	0	0	0	0	5.9	203	139	4.57	0.5	3.9	1.5	2.6	527.8	88.3	12.3	40.4	16.1	0.15	7.6	345	4.21	13.2	25.5	0.82	0.77	51.8	145.2	124.8	84	14	2.31	1.31	3.78	63	135.5	41.3	21.7	9.2	14.9	3.2	1.1
496	0	1	71	0	0	150	90	0	0	0	0	0	8.07	410	138	4.3	0.63	5.22	2.08	2.509615385	1028.942308	97	13.1	41.7	11.9	0.42	10.3	331	4.49	11.5	31.2	1.15	0.95	134.4	160	145	53	8.6	2.52	1.27	3.8	65.1	174.5	37.5	27.4	13	17.97	3.2	8.4
497	0	0	22	0	1	100	63	0	0	0	0	0	7.67	203	114	3.58	0.48	4.14	2.84	1.457746479	295.9225352	91.4	12.6	32.7	17.3	0.19	9.6	348	4.59	13.1	40.4	0.63	1.42	593.6	121.7	85.8	31.5	10.3	2.25	1.62	3.82	63.8	191.4	38	25.8	18	6.2	1.4	3.1
498	0	0	65	0	0	120	90	0	0	0	0	0	7.5	193	134	4.38	0.44	3.11	2.59	1.200772201	231.7490347	93.8	13.8	41	15.9	0.16	8.3	325	3.79	11.6	84.4	1.1	1.53	89.1	176.3	139.2	77.9	12.6	2.4	1.17	4.06	71.2	280.8	43.9	27.2	30.8	15.7	2.5	2.1
499	1	0	86	1	1	122	87	1	0	0	0	0	7.67	338	152	5.19	0.54	4.12	1.24	3.322580645	1123.032258	89.9	14.3	46.7	17.3	0.34	10.1	326	6.14	13.2	37	0.75	0.87	6.9	194.9	134.5	17.7	13.7	2.59	1.27	4.31	68.4	140.3	36.7	32.6	17.3	11.6	2.7	2.6
500	0	0	50	0	0	138	90	1	0	0	1	0	5.69	381	97	3.62	0.63	3	1.89	1.587301587	604.7619048	83.4	18.5	30.2	17.3	0.32	8.4	322	6.42	14	59.1	1.03	2.18	46.2	159.5	114.1	70.3	8.9	2.4	0.92	4.51	68.8	274.9	41.2	27.6	27.3	9.6	2.5	1.6
501	1	1	63	1	0	138	82	1	0	0	1	0	5.52	215	138	4.44	0.51	2.98	1.71	1.742690058	374.6783626	95	12.8	42.2	16.6	0.18	8.2	328	6.98	13.9	45.2	1.01	1.07	196.4	168.1	112.9	52.8	1	2.22	1.12	3.81	63.2	186.5	38.2	25	32.7	15.9	5.2	2.3
502	0	1	40	0	0	120	70	0	0	0	0	0	5.2	227	148	4.83	0.59	3.05	1.37	2.226277372	505.3649635	92.6	13	44.8	16.4	0.18	7.9	331	5.56	12.9	43.2	0.82	1.05	118.1	173.6	127.5	76.8	9	2.27	1.35	4.07	63.4	354.5	40.8	22.1	69.6	7.3	1.9	2.3
503	0	1	69	1	1	135	75	0	0	0	0	0	8.4	265	150	5.14	0.61	5.14	2.51	2.047808765	542.6693227	89.5	12.4	46	13.9	0.29	11	326	4.98	11.8	46.6	1.44	1.11	451	228	169	65	13	2.17	1.03	4.2	61.4	189.4	36.5	25.4	16	9.43	3.14	5.9
504	0	0	64	0	0	135	85	0	0	0	0	0	7.85	331	136	4.62	0.55	4.66	2.49	1.871485944	619.4618474	91.3	16.7	42.2	16.3	0.23	7	323	4.56	12.7	32.4	0.93	1.19	700.3	238	219	47.1	29.4	2.41	1.2	3.2	59.6	66.5	30.4	29.7	14.1	9.1	2.3	1.7
505	0	1	32	1	1	128	94	0	0	0	1	0	8.1	212	170	5.65	0.46	5.46	2.07	2.637681159	559.1884058	89.8	13.6	50.7	18.5	0.24	11.3	336	4.53	12.2	31.5	0.77	1.02	229.8	155.1	105.6	87.6	8.6	2.52	1.09	4.18	77.3	235.8	49.4	27.9	28	15.7	5.1	1.3
506	0	1	40	1	0	120	80	0	0	0	0	0	9.84	550	109	4.2	1.09	5.63	2.77	2.032490975	1117.870036	79.7	15.3	33.4	16.4	0.42	7.6	326	3.97	14.4	33.7	0.96	0.96	954	107.1	91.4	19.6	5.5	2.36	1.39	4.38	80.9	152.1	36.3	44.6	118.8	5.7	2	3.5
507	0	0	24	0	0	115	75	0	0	0	0	0	7.94	338	90	3.14	0.76	6.21	0.9	6.9	2332.2	86.8	12.9	27.3	15.9	0.23	6.8	328	5.3	15.7	33.1	0.49	0.75	69.9	129.6	80.1	20.7	5.2	1.97	1.22	3.58	57.4	147.7	27.6	30	19.8	9.7	3.2	3.7
508	0	1	31	0	0	130	70	0	0	0	0	0	9.65	212	115	3.99	0.81	7.16	1.29	5.550387597	1176.682171	90.8	14.6	36.2	17	0.2	9.6	319	4.57	12.8	25.6	0.53	0.8	48.5	155	115.9	23.9	9.8	2.11	1.22	3.85	59.8	91.9	36.1	23.7	13	13.7	5.3	2.3
509	1	0	84	0	0	140	56	1	1	0	1	0	5.26	176	106	3.15	0.3	3.78	1.09	3.467889908	610.3486239	100.6	13.9	31.7	16.5	0.17	9.8	333	11.93	19.8	48.8	0.82	1.45	71.4	222.7	137	86.7	14.2	2.25	1.26	4	71.5	237.8	39.5	32	20.3	10.2	3.4	3.8
510	0	0	39	1	0	140	95	0	0	0	0	0	12.43	398	137	4.55	0.75	8.37	2.83	2.957597173	1177.123675	90.3	13.5	41.1	16.8	0.31	7.7	332	5.27	11.6	45.9	1.01	0.75	26	173.4	120.4	80.9	12.4	2.33	1.47	4.2	69.9	221.4	44.4	25.5	11.5	9.1	2.7	3.1
511	0	0	32	0	0	100	60	0	0	0	0	0	12.43	244	114	3.98	0.14	11.56	0.59	19.59322034	4780.745763	88.4	14	35.2	15.9	0.21	8.6	324	3.97	15.1	35	0.84	0.96	849	114.6	125.4	20.5	13.6	2.14	1.33	3.87	61.9	111	33.5	30.1	10.5	15	3.8	2.6
512	0	0	61	0	1	136	80	1	0	0	0	0	7.36	262	133	4.46	0.36	4.85	2.06	2.354368932	616.8446602	88.5	13.1	39.4	16.5	0.22	8.3	336	5.92	10.2	38.9	1.04	1.41	475.1	236.6	147.8	149.5	0.78	2.34	1.49	3.68	64.5	138.6	44.5	28.1	12.2	12.7	3.3	3.1
513	0	0	70	0	1	119	79	0	0	0	0	1	5.81	227	122	3.84	0.57	3.06	1.97	1.553299492	352.5989848	95.1	13.9	36.5	15.7	0.16	6.9	334	4.07	13	37.9	0.95	1.3	577	156	101.8	75.3	7.7	2.09	1.03	3.94	61.3	180.9	36.2	25.1	15.9	10.9	2.5	1
514	0	1	68	1	0	120	80	0	0	0	1	0	6.62	176	127	4.23	0.59	4.48	1.36	3.294117647	579.7647059	92.4	12.8	39.1	16.1	0.16	9.1	325	4.93	13.8	32.2	0.89	1.48	135.5	147.6	115	63.9	18	2.15	1.22	3.66	73.6	242.9	44.9	28.7	28.5	14.5	4.1	3.6
515	0	1	63	1	1	120	75	0	1	0	1	1	9.04	287	139	4.46	0.72	6.27	1.89	3.317460317	952.1111111	93.7	14.4	41.8	16.3	0.22	7.7	333	5.15	11.1	47.9	1.18	1.05	173.8	182.9	132.8	69.7	15	2.28	1.3	4.11	70.9	233.5	40	30.6	38.3	11.1	2.8	3.1
516	1	1	74	1	0	140	70	1	1	0	0	0	6.4	172	113	3.73	0.7	3.1	2.3	1.347826087	231.826087	90.2	16.6	33.6	17.1	0.14	8.2	336	13.51	24.8	34.7	0.92	1.07	106.8	238	128	105	14.5	2.15	1.45	4.9	71.6	247.8	29.4	42.8	38.8	9.7	2.9	3
517	1	1	60	1	1	120	80	1	1	0	0	0	7.58	251	151	4.81	0.65	3.51	3.23	1.086687307	272.7585139	96.6	13.4	46.5	16.7	0.17	6.7	324	4.8	15.4	47	1.02	1.26	74.8	116.4	87	99.6	7.2	2.2	1.38	3.53	70.7	337.2	39.9	29.3	26.4	25.9	5.5	4.1
518	1	1	53	1	1	130	90	1	1	0	1	1	7.62	218	135	4.28	0.84	4.72	1.94	2.432989691	530.3917526	97	13	41.5	16.8	0.19	8.6	326	12.6	21.7	39.3	0.84	0.95	37.8	144.5	103.8	81.7	8.3	2.42	1.07	4.12	77.8	223.4	43	34.8	29.9	12.6	3.7	1
519	0	0	69	0	1	130	90	0	0	0	0	1	5.51	200	138	4.56	0.23	2.95	2.18	1.353211009	270.6422018	87.5	12.7	39.9	14.6	0.23	11.7	346	5.24	13.5	45	1.22	1.22	20.2	630	158	78	12	2.24	1.2	3.9	62.2	168.8	41	22.4	18	17.69	2.8	6.9
520	0	0	83	0	0	120	90	1	0	0	0	1	15.06	183	135	4.71	0.77	11.53	2.51	4.593625498	840.6334661	88	14.5	41.5	16.4	0.16	8.9	325	6.57	11.4	46.6	0.92	1.41	61.6	167.1	118	70.7	14.8	2.25	1.33	4.03	72.6	285.6	38.5	34.4	46.2	15.1	3.2	6
521	0	1	68	1	1	140	90	1	1	0	0	0	7.08	220	127	4.05	0.49	4.44	1.8	2.466666667	542.6666667	96.2	15	39	16.7	0.17	7.6	326	7.05	16.8	32.1	0.84	0.99	53.1	158.3	117.6	230.2	12.5	2.15	1.26	3.86	65.8	222.4	36.5	29.3	30.3	8	2.3	8.4
522	0	1	28	0	0	120	80	0	0	0	0	0	4.99	249	144	4.55	0.47	3.49	0.85	4.105882353	1022.364706	92.7	11.8	42.2	11.8	0.25	10	341	4.27	14.7	32.8	0.66	0.79	41.3	145	106	38	6.1	2.23	1.18	3.9	58.3	228.4	33.6	24.3	11	8.06	1.76	8.1
523	1	1	61	0	1	123	88	1	0	0	0	0	4.65	171	145	4.48	0.38	3.22	0.99	3.252525253	556.1818182	96.4	12.8	43.2	16.6	0.13	7.6	335	5.65	14.6	41.4	0.88	1.22	586	184.1	118.8	208.1	2.32	2.43	1.17	4.61	69	272.3	41.6	27.4	26.4	20.2	5.3	2.8
524	0	1	43	1	1	135	88	0	0	0	0	0	6.6	233	146	4.63	0.5	2.6	3	0.866666667	201.9333333	93.2	13.7	43.2	16.3	0.19	8.2	338	4.23	14	40.7	1.1	1.2	111.2	135.7	101.7	48	11	2.41	1.58	3.71	66	224.2	40.7	25.2	91.9	33.3	8.3	6.1
525	0	0	18	0	1	96	50	0	0	0	0	0	6.75	229	116	3.87	0.66	3.48	2.45	1.420408163	325.2734694	91.7	13.2	35.5	16	0.19	8.5	326	4.8	11.9	40.9	0.64	1	132.3	160.5	109.5	47.7	10.8	2.31	1.97	4.15	61.2	185.7	38.6	22.6	11.3	6.6	2	2
526	0	1	46	0	1	121	79	0	0	0	0	1	4.39	215	133	4.22	0.34	2.61	1.36	1.919117647	412.6102941	92.6	13.7	39.3	13.1	0.2	8.6	338	4.87	10.5	33	1.15	1.47	63	181	138.9	80	0.59	2.41	1.14	4.72	72.5	362	45.7	26.8	36.3	11.3	3.3	1.1
527	0	1	62	0	1	115	85	1	0	0	0	0	7.12	238	168	5.61	0.32	4.28	2.41	1.77593361	422.6721992	83.8	12.9	47	11	0.23	9.5	357	5.66	11.8	43.7	1.13	0.88	35	183	141	110	8.3	2.25	1.18	4	67.1	216.9	47.5	20.8	25	11.24	3.5	11.6
528	0	0	62	0	0	130	80	0	0	0	0	0	5.1	211	137	4.09	0.4	2.8	1.8	1.555555556	328.2222222	95.4	12.1	39	16.3	0.17	8.1	351	4.67	12.1	33.2	0.8	1.82	95.6	171.2	143.5	78	11	2.37	1.44	3.44	71.2	207	40.3	29	21.2	18.2	4	24.1
529	1	1	67	1	0	130	80	1	0	0	1	0	4.93	223	137	4.64	0.46	2.85	1.48	1.925675676	429.4256757	90.5	12.7	42	16.2	0.17	7.7	327	4.75	10.8	52.6	1.11	1.26	201.7	139.7	104.7	162	10.9	2.19	0.86	3.6	62.4	235.9	40.5	21.9	17.5	14.5	3.5	4
530	1	1	73	1	1	150	100	1	0	0	0	0	6.62	143	154	4.95	0.63	3.25	2.63	1.235741445	176.7110266	95.5	13.5	47.3	16.9	0.13	9.1	325	5.85	13.5	44.8	0.62	1.79	182.9	205.5	141.3	129.6	17.9	2.25	0.94	4.25	76.7	197.7	42.3	34.4	35.4	19.6	4.9	3.1
531	0	0	75	0	0	135	80	1	1	0	0	0	8.91	188	131	4.64	0.73	5.76	1.97	2.923857868	549.6852792	87.9	13.3	40.8	14.9	0.21	11.4	321	5.1	15	63.1	1.03	1.12	189.9	266	146.5	40	21	2.36	1.19	3.97	61.1	136.6	36.1	24.6	81.9	13.8	3.8	19.4
532	0	0	50	0	1	129	85	0	0	0	0	0	7.65	252	123	4.27	0.47	5.86	1.19	4.924369748	1240.941176	87.9	14	37.5	16.6	0.24	9.4	327	5.01	17.2	37.2	0.83	1.02	186.8	157.5	114.5	57.3	10.1	2.42	1.21	4.05	71.2	180.3	38.7	32.5	30.4	6.3	2.1	10.5
533	0	0	85	0	0	180	100	1	0	0	0	1	7.39	225	129	4.38	0.18	4.74	2.33	2.034334764	457.7253219	90.6	12.6	39.7	12.9	0.24	10.7	325	5.57	13.1	31.3	1.29	0.99	410.6	142	125	53	4.3	2.46	1.2	4.5	71.6	211.9	40.9	30.9	17	9.82	1.5	8
534	0	0	62	0	1	110	70	0	0	1	1	1	6.46	189	117	3.98	0.3	4.08	1.91	2.136125654	403.7277487	88.8	14.8	35.4	16.1	0.15	8	331	4.91	10.4	47.9	1.11	1.19	41.7	139.1	107.8	43	5.5	2.15	1.24	4.04	56.9	178.6	34.5	21.9	26.5	10.3	2.3	1.4
535	0	1	50	0	1	140	102	1	0	0	0	0	6.53	250	138	4.39	0.39	3.43	1.32	2.598484848	649.6212121	95.3	12.9	41.8	15.9	0.19	7.6	330	7.66	13.2	33.1	0.87	1.12	67.5	210.7	116.9	51.8	8.6	2.29	1.26	3.73	62.3	185.7	37.1	25.2	54.9	9.5	2.4	1.3
536	1	1	83	0	1	119	78	0	0	0	0	0	3.78	180	137	4.45	0.26	2.57	0.82	3.134146341	564.1463415	90.1	14	40.1	16.7	0.15	8.2	340	4.8	12	33.1	0.73	1.31	38.6	145.3	115.1	87.4	10.6	2.26	1.16	4.18	60.8	227.1	37.2	23.6	23.4	8.1	3.2	6.3
537	0	0	52	0	0	100	70	0	0	0	0	0	3.93	247	98	3.21	0.27	2.73	0.82	3.329268293	822.3292683	90.7	14.3	29.1	16.4	0.17	7	336	4.76	13.8	35.1	0.79	1.16	462	115.8	102.4	49	12	2.27	1.13	3.79	69.6	131.9	35.7	34.1	7.3	7.7	1.4	2.3
538	0	1	42	1	1	120	80	1	0	0	0	0	6.68	207	142	4.26	0.6	3.87	1.99	1.944723618	402.5577889	96.9	12.5	41.3	16.2	0.18	8.9	344	4.53	11.7	46.7	0.9	1.27	355.3	132.5	102.3	98.2	5.7	2.22	1.24	3.72	66.5	228.5	42.4	24.3	31.5	9.6	2.5	4.8
539	0	1	37	1	0	125	85	0	0	0	0	0	8.02	265	142	5.01	0.69	4.21	2.43	1.732510288	459.1152263	82.6	12.6	41.4	16.3	0.24	9.1	343	5.62	11.6	38.9	0.93	1.14	489.2	139.1	106	81.4	11.9	2.37	1.41	4.06	67.4	229.1	41.3	26.1	31.2	11.9	3.6	3.3
540	0	0	56	0	0	150	100	1	0	0	1	1	6.6	299	137	4.67	0.32	4.42	1.57	2.815286624	841.7707006	85.4	13.7	39.9	13.4	0.33	11.1	343	5.63	12.8	39.1	1.03	0.91	15.2	165	146	153	9.2	2.29	1.4	3.8	69.2	232.6	40.6	28.1	40	5.9	1.53	9.2
541	0	1	49	0	0	125	80	0	0	0	0	0	10.65	397	142	4.88	0.13	9.96	0.44	22.63636364	8986.636364	91.5	14.3	44.7	15.7	0.26	6.6	317	7.68	16.7	36.7	0.58	0.86	17.7	214.7	122.6	39.8	17.6	2.23	1.2	4.59	66	131.5	32.6	33.4	165	10.9	4.4	6.9
542	0	0	29	0	1	109	68	0	0	0	0	0	5.15	211	126	4.14	0.36	2.59	1.72	1.505813953	317.7267442	91.1	13.1	37.7	16.1	0.18	8.3	333	4.57	10.5	44	0.74	1.42	110.5	163.1	137.3	71	9.3	2.45	1.29	4.21	65.9	191.4	46.2	24.6	12.5	12.4	2.8	2.1
543	0	0	82	0	0	150	85	1	0	0	0	0	4.46	190	131	4.45	0.14	2.55	1.62	1.574074074	299.0740741	92.4	12.5	41.1	12.2	0.2	10.7	319	5.3	12.1	39.1	1.17	0.98	116	182	143	62	5.6	2.14	1.1	3.8	68.9	197.3	34.8	33	12	6.99	1.7	7.3
544	0	1	37	0	0	140	70	0	0	0	0	0	8.57	229	151	5.13	0.5	6.54	1.31	4.992366412	1143.251908	90.1	12.9	46.2	16.4	0.16	7	326	6.87	13.8	30	0.77	1.18	278.1	205	160	131.7	12.6	2.31	1.48	4.24	68	287.9	43	25	14.3	20.5	5.6	2.6
545	0	0	72	0	0	122	78	1	1	0	1	0	7.29	275	111	3.93	0.53	5.26	1.23	4.276422764	1176.01626	84.8	16	33.3	16.3	0.23	8.4	334	4.81	13.9	31	0.84	1.13	1243	152.8	109.8	39.6	8.3	2.24	1.25	3.65	67.8	139.1	38.4	29.4	13.1	11.5	3.1	1.2
546	0	1	59	1	1	115	80	0	0	1	0	0	6.68	236	127	4.21	0.68	4.79	1.01	4.742574257	1119.247525	90.7	13.6	38.2	17.4	0.15	6.2	333	10.14	13	46.2	0.86	0.8	159.1	219.9	159	56.7	15.9	2.21	1.29	4.1	65.1	228.5	41.1	24	27.9	11.5	3.1	5.8
547	0	1	35	0	0	110	80	0	0	0	0	0	6.97	246	169	5.21	0.41	3.23	3.02	1.069536424	263.1059603	88.7	12.8	46.2	12.3	0.26	10.4	366	4.7	12	24.3	0.7	0.91	15.4	101	106	51	10.4	2.29	1.28	4.6	71.7	280.8	43	28.2	15	14.32	3.54	12.7
548	0	1	38	1	1	111	73	0	0	0	1	1	6.62	313	148	4.82	0.52	2.72	2.88	0.944444444	295.6111111	91.3	12.7	44	16.7	0.28	8.8	337	5.85	10.8	43.4	1.67	1.1	166.7	149.2	109.3	100.2	10.4	2.41	1.56	3.98	66.8	355.9	45.1	21.7	52.2	12.9	4.9	2.8
549	0	1	57	0	1	141	88	1	0	0	0	0	9.06	306	128	4.06	0.91	6.91	1.11	6.225225225	1904.918919	92.3	17	37.5	16.2	0.21	7	342	5.77	11.6	42.4	0.88	1.22	30.7	182.7	121.3	21	0.59	2.41	1.1	4.33	54.1	207.7	44.6	18.4	22.9	7.8	2.2	11.6
550	0	1	69	0	0	140	80	0	0	0	0	0	3.27	240	136	4.48	0.34	2.2	0.52	4.230769231	1015.384615	91.5	14.4	40.9	16.3	0.17	6.9	332	5.26	14.3	37	0.82	1.09	221.4	178.7	121.6	72.4	20.4	2.28	1.09	3.97	65.2	268.9	37.1	28.1	14.6	12.5	3.4	3.1
551	0	1	69	1	1	140	90	1	0	0	0	0	4.52	109	132	3.65	0.23	2.56	1.7	1.505882353	164.1411765	107.5	17.3	39.2	17.1	0.08	7.7	336	5.79	14	41.1	0.55	2.18	4.4	173.2	124.3	140	13.2	2.44	1.27	3.86	75.1	163.6	46.5	28.6	98.8	39.3	16.8	33.6
552	0	1	68	1	1	118	70	0	0	0	0	0	8.26	234	128	3.7	0.93	5.9	1.1	5.363636364	1255.090909	102.7	14.9	38	17.7	0.18	7.5	337	6.56	13.7	28.7	0.97	0.81	244.5	236.5	159	69	6.8	2.13	1.02	4.19	66.3	81	35.9	30.4	53.1	9.3	2.9	2.4
553	0	0	46	0	1	120	80	0	0	0	0	0	9.01	197	117	3.66	0.5	5.94	1.59	3.735849057	735.9622642	95.7	12.2	35	15.6	0.2	10.1	334	6.27	15.6	27.5	0.75	0.85	105.7	120	100.7	26.3	7.4	2.1	0.97	3.75	50.1	139.5	30.3	19.8	22.4	13.3	4.4	4
554	0	1	88	0	0	120	80	0	0	0	0	0	7.51	165	127	3.65	0.61	5.26	0.88	5.977272727	986.25	105.3	17.6	38.4	17.1	0.15	8.9	331	5.25	13.1	32.9	0.99	1.02	74.5	257.6	223.9	34	21	2.31	1.01	3.93	69.5	146.4	40	29.5	16.8	25.1	6.1	8.4
555	0	1	35	1	0	120	80	0	0	0	0	0	7.3	430	102	3.75	0.8	4.8	1.6	3	1290	82.3	14	30.9	16.4	0.29	6.8	330	5.06	13.2	26.8	0.5	0.59	16.6	102.3	82	37	9	2.32	1.64	4.08	70.1	104.9	32.7	38.4	52.6	5.5	2.4	3.9
556	0	0	60	0	1	130	76	1	1	1	1	0	4.84	178	128	4.69	0.37	2.93	1.42	2.063380282	367.2816901	81.8	15	38.4	17.2	0.17	9.7	334	5.95	16.4	37.9	0.52	1.35	114.2	117.7	105.3	98.5	1.5	2.32	1.26	3.74	64.2	204.2	39.9	24.3	24.9	9.1	2.9	3.7
557	0	1	56	1	1	100	70	0	0	0	0	0	6.86	226	151	4.67	0.85	3.89	1.93	2.015544041	455.5129534	96.1	13.6	44.9	15.7	0.18	8.1	335	4.21	11.2	38.3	0.86	1.07	408.3	163.6	127.8	32.2	11	2.15	1.33	3.77	53.2	98.5	33.4	19.7	13.5	12.1	3.1	5.4
558	1	1	66	1	1	130	80	0	1	0	1	0	3.7	49	122	3.9	0.23	1.83	1.56	1.173076923	57.48076923	91.3	15.1	35.6	18.5	0.04	9.2	341	9.89	20.5	122	0.46	1.14	34.1	174.5	132	32	9.9	2.38	0.93	4.49	64.7	375.7	39.3	25.4	28	9.9	2.8	5
559	0	1	42	0	0	120	80	0	0	0	0	0	8.56	224	151	4.69	0.6	6.05	1.68	3.601190476	806.6666667	97.9	12.3	46	16.2	0.2	9.1	328	4.77	14.2	33	0.83	1.17	329.7	205.2	174.2	64	9.6	2.27	1.02	3.9	74.1	193.9	37.2	37	16	16.9	4.6	3.6
560	0	0	47	0	1	114	78	0	0	0	0	0	8.28	203	127	4.45	0.32	5.96	1.63	3.656441718	742.2576687	87.3	14.2	38.8	16.9	0.2	9.7	326	5.44	16.7	31.1	0.85	1.31	171.9	127.4	85.4	33.5	6.5	2.09	1.06	4.16	61.4	151.6	35.5	25.9	10.9	5.9	1.9	2.6
561	0	1	48	1	1	100	70	0	0	0	0	0	5.77	135	147	4.6	0.57	3.29	1.82	1.807692308	244.0384615	97.1	13.2	44.6	17.7	0.15	11.3	329	4.22	12.6	40.9	0.53	1.19	15.3	129.8	99	68.2	10.2	2.21	1.22	3.87	64.5	150.9	37	27.7	12.3	9.4	2.9	1.8
562	0	0	48	0	0	110	80	0	0	0	0	0	8.88	209	120	3.9	0.21	7.24	1.24	5.838709677	1220.290323	93.9	12.9	36.7	16.2	0.18	8.7	328	5.39	15.5	30.3	0.72	1.92	19.4	143.8	93.1	44.9	5.4	2.38	1.34	4.15	75.9	292.8	44.1	31.8	16.7	14.5	3.8	2.3
563	0	1	43	1	1	120	80	0	0	0	0	0	8.92	387	106	3.64	0.68	6.3	1.46	4.315068493	1669.931507	90.6	13	32.9	16.8	0.26	6.6	321	4.63	14.6	37.1	1.01	0.96	15.3	132.8	93.1	82.6	10.7	2.11	1.02	4.31	64.5	111	29.9	34.1	10.4	6.9	2.1	1.8
564	0	1	71	1	1	160	91	0	0	0	0	0	3.91	193	159	4.82	0.36	2.52	0.64	3.9375	759.9375	96.3	13.5	46.4	16.8	0.16	8.1	343	4.58	12.2	44.4	0.46	1.75	390.7	209.5	154.1	105.2	4.68	2.43	0.95	4.73	63.9	191.8	43.8	25.6	10.9	19.1	6.8	4.9
565	0	1	77	1	1	120	85	1	1	0	0	0	5.5	241	126	3.88	0.64	2.68	1.96	1.367346939	329.5306122	98.2	12.9	38.1	16.4	0.19	7.9	331	5.87	18.3	43	1.08	1.37	447.3	167.3	139.8	80.1	7.5	2.13	1.23	3.72	58.7	115.7	32.9	25.8	20.6	13.1	3.2	0.9
566	0	1	47	1	1	120	80	0	0	0	0	1	9.78	121	146	4.88	0.52	6.68	2.31	2.891774892	349.9047619	93.1	13.5	45.5	16.8	0.13	10.7	320	4.11	14.4	37.1	0.64	1.37	34.5	193.1	182.6	134.4	16.1	2.05	1.13	3.99	64.7	230.8	39.7	25.4	17.7	8.1	2.7	4.2
567	0	1	63	1	1	120	65	0	0	0	0	1	4.9	161	142	4.44	0.51	3.27	0.88	3.715909091	598.2613636	94	12.6	41.8	17.3	0.15	9.3	340	6.69	16.2	36.1	1.06	1.19	64.9	138.1	96.9	82.9	1.16	2.41	1.27	3.78	63.3	277.8	39.8	23.5	35.1	14.9	4.2	4.7
568	0	1	40	0	0	125	90	0	0	0	0	0	8.74	259	144	5.3	0.74	5.24	2.5	2.096	542.864	84.4	12.7	44.7	16	0.2	7.8	323	3.94	11.2	37.4	0.78	1.06	63.7	188.7	128.5	124.9	35	2.28	1.4	4.31	65.4	295	42.6	22.8	22.7	11.8	3.6	3.1
569	0	1	44	0	1	116	80	0	0	0	0	1	6.6	327	141	4.74	0.58	3.13	2.73	1.146520147	374.9120879	89.2	12.3	42.3	16.2	0.24	7.4	334	5.45	14.7	50.4	0.89	1.31	109.3	149.8	112.9	51.5	9.6	2.31	1.42	3.9	67.3	271	41.2	26.1	25.6	11.9	3.3	2.1
570	0	1	63	1	1	130	80	0	0	0	0	0	5.66	207	135	4.31	0.36	3.5	1.45	2.413793103	499.6551724	92.2	12.5	39.7	16.3	0.15	7.2	340	5.41	13.7	26.3	0.68	1.01	72.1	153.4	119.3	63.3	15.2	2.26	1.22	3.67	58.3	168.5	37.1	21.2	38.2	11.4	3.4	1.7
571	0	1	30	0	1	128	71	0	0	1	0	0	8.62	270	145	4.78	0.83	5.36	2.26	2.371681416	640.3539823	92.2	13.5	44	16.9	0.25	9.2	328	4.42	12.8	47.3	0.87	1.29	277.3	135	109.4	81.3	11.5	2.32	1.54	4.51	67.2	89.7	39.6	27.6	26.1	6.8	3	4.9
572	0	1	76	0	1	136	56	1	1	0	1	0	8.56	151	126	4.2	0.33	7.32	0.51	14.35294118	2167.294118	92.6	13.8	38.9	17.5	0.15	10.2	324	10.49	24.9	40.2	0.62	1.18	46.8	353.2	285.3	90.6	1.1	2.28	1.08	3.91	60.8	196.9	34	26.8	12.9	16.5	6.2	4.2
573	0	1	31	0	0	140	90	0	0	0	0	0	5.31	132	152	4.92	0.4	3.28	1.54	2.12987013	281.1428571	95	12.8	46.7	17.4	0.14	10.3	326	3.15	13	36.3	0.49	1.06	146.6	138.1	111.8	57.6	16.1	2.29	1.51	3.8	63.1	328.6	42.5	20	10.5	29.3	10.9	3.1
574	0	1	80	1	0	110	70	0	0	0	0	0	4.89	286	103	3.97	0.51	3.17	1.11	2.855855856	816.7747748	82.2	17.2	32.6	17.1	0.21	7.2	315	8.92	13.7	28.8	0.58	0.89	182.8	203	135	271.5	6.5	2.18	1.49	4.1	62.3	158.1	35.9	26.4	15.4	8.4	3.5	26.9
575	0	1	49	1	0	130	80	1	1	0	1	1	7.18	261	155	5.05	0.32	5.01	1.7	2.947058824	769.1823529	91.7	13.3	46.3	17.3	0.23	9	334	6.66	14.3	53.7	1.05	1.45	78.5	177	111.8	286.5	14.5	2.42	1.17	4.19	77	325	49.1	27.9	54.7	7.8	2	3.4
576	0	0	65	0	1	140	79	0	0	0	1	0	7.76	248	131	4.32	0.32	6.1	1.27	4.803149606	1191.181102	92.2	13.6	39.9	16.2	0.19	7.7	328	6.59	14.5	41.2	1.58	1.17	383.4	226.1	170.6	182.7	4.75	2.42	1.03	4.28	75.8	139.3	43.3	32.8	12.4	12.5	2.4	2.5
577	0	1	45	1	1	120	70	0	0	0	0	1	6.75	233	154	4.59	0.41	3.38	2.74	1.233576642	287.4233577	99.9	13.1	45.8	15.9	0.16	7	336	5.06	11.1	46.4	1.22	1	142.4	181.5	127.4	177.8	15	2.29	1.41	3.71	61.7	283.1	41.3	20.4	87.8	14.6	3.2	3.5
578	0	1	68	1	0	130	90	0	1	0	0	0	8.8	218	151	4.9	0.6	5.7	2.2	2.590909091	564.8181818	89.9	13.1	44	16.6	0.21	9.5	342	6.37	17.2	38.4	1.41	0.95	62.4	146.8	129.3	63	11	2.42	1.11	4.02	73.3	243.9	42.8	29.7	21.5	14	2.6	3.9
579	0	1	45	1	1	125	75	0	1	0	0	0	6.04	167	151	4.79	0.66	3.74	1.53	2.444444444	408.2222222	91.5	12.5	43.8	17	0.14	8.5	345	8.08	15.2	49.6	1.21	1.51	432.9	187.4	146	71.9	7.1	2.42	0.76	3.79	82.3	245.8	48.8	34.2	33.1	16.3	4.3	1.9
580	0	0	66	0	0	110	70	0	0	0	0	0	5.26	247	121	4.19	0.27	3.56	1.34	2.656716418	656.2089552	88.1	13.5	36.9	9.9	0.23	9.1	328	5.92	13.8	31.6	1.12	0.84	569.88	123	117	52	5.9	2.18	1.04	4.2	66.3	161.2	36.2	29.4	25	8.93	3.53	6.8
581	0	0	66	1	0	150	80	1	0	0	1	0	6.83	230	122	4.09	0.49	4.33	1.67	2.592814371	596.3473054	92.1	13.5	37.6	16.2	0.18	8	325	5.32	11.5	43.3	1.11	1.5	443.6	160.2	115.7	98.3	11.9	2.33	1.28	4.02	66.7	269.4	40.8	25.9	22.3	12.2	2.8	3
582	0	0	31	0	0	120	80	0	0	0	0	0	5.13	247	122	4.05	0.48	2.46	1.93	1.274611399	314.8290155	90.9	13.2	36.8	16.4	0.18	7.1	330	4.67	13.5	32.4	0.78	1.32	146.6	141.2	104.1	82.4	11.8	2.33	1.25	4.12	68.4	229.2	38.5	29.9	11.4	10	2.6	2.1
583	0	0	70	0	0	120	85	0	0	0	0	1	5.51	260	122	4.13	0.34	3.09	1.94	1.592783505	414.1237113	89.1	12.8	36.8	12.5	0.28	10.9	332	5.98	12.5	27.9	0.83	0.99	117.5	112	127	43	5.3	2.19	1.36	3.8	71.4	161.6	36.3	35.5	19	7.63	1.8	7.3
584	0	1	55	0	0	140	90	1	0	0	0	0	5.59	249	139	4.49	0.38	3.11	1.77	1.757062147	437.5084746	95.1	12.2	42.7	16.3	0.18	7.2	325	5.34	15.1	39.2	0.82	1.29	163.7	147	95.7	117.8	10.2	2.37	1.19	4.42	76.5	272.5	41	35.5	15.4	15.8	5.1	3.7
585	0	0	79	1	0	125	75	0	0	0	0	0	6.81	161	145	4.77	0.34	4.34	2.04	2.12745098	342.5196078	90.6	13.2	43.2	14.2	0.19	11.8	336	5.2	12.2	57.8	0.85	1	278.1	132	160	60	14.9	2.3	1.26	4.6	61	138.6	34.9	26.3	27	10.4	3.87	7.2
586	0	1	68	1	0	130	80	0	0	0	0	1	7.48	261	139	4.56	0.72	4.29	2.16	1.986111111	518.375	93.4	13.3	42.5	16.3	0.21	8	326	5.22	11.8	30.8	1.1	1.41	146.8	164.9	124.1	75.6	7.3	2.34	1.11	3.94	65.4	191.9	40.9	23.8	24.4	22.9	5.4	13.8
587	1	1	70	1	1	120	60	1	1	0	1	0	11.67	307	133	4.35	0.89	7.8	2.72	2.867647059	880.3676471	91.5	14.7	39.8	10.1	0.3	9.7	334	8.07	13.9	32.8	0.49	0.89	589.9	192.6	146.5	86	1.03	2.28	1.17	3.8	59.7	186	36.2	23.5	20.6	12.4	5.2	2.1
588	0	1	51	0	1	130	80	0	0	0	0	0	12.43	334	144	4.68	0.67	9.95	1.61	6.180124224	2064.161491	91.7	13.6	43	16.5	0.27	8	335	5.72	12.2	43.6	1	1.01	144.5	191.8	132.3	59.1	5.8	2.37	1.12	4.2	56.3	91.9	33.2	23.1	25.1	18.9	4.7	3.6
589	0	1	58	1	0	135	85	0	1	0	0	0	6.8	160	146	4.79	0.41	3.79	2.17	1.746543779	279.4470046	93.5	12.6	44.8	17.2	0.19	11.9	326	15.77	24.8	41	1.21	1.22	277	191	119	65	13.9	2.27	1.27	4.13	61.1	246.1	40.4	20.7	16.8	16.3	3.6	6.1
590	0	1	50	1	1	120	85	0	0	0	0	0	6.18	246	140	4.59	0.48	3	2.06	1.45631068	358.2524272	90.4	13.7	41.5	10.9	0.24	9.7	337	4.6	11.2	17.7	0.68	1.22	158	207	149	63	13.5	2.18	1.23	4	58.4	168.7	41.3	22.5	12	7.82	3.61	8
591	0	0	26	0	0	110	80	0	0	0	0	0	5.52	211	129	4.1	0.56	2.43	2.44	0.995901639	210.1352459	93.8	12.8	38.4	16.5	0.18	8.5	335	4.98	15.1	28.5	0.71	1.49	222.6	130.4	103.3	66.8	12.3	2.37	1.46	4.15	67.6	265	43.1	24.4	9.7	25.6	7.5	3.7
592	0	0	30	0	1	110	73	0	0	0	0	0	4.73	142	155	4.24	0.3	2.59	1.8	1.438888889	204.3222222	107.5	14.3	45.8	16.5	0.18	10.6	338	4.08	10.5	47.1	0.63	1.02	90.1	142.2	107	57	13.4	2.16	1.4	3.88	57.4	228.7	35.7	21.1	43.6	8.9	3.2	3.3
593	1	0	66	1	0	120	80	0	1	0	1	0	6.48	234	133	4.05	0.55	4.13	1.56	2.647435897	619.5	99	13.8	40.1	16.1	0.16	7	331	8.9	18.4	35.1	0.75	1.48	89	220.9	136.7	57.4	8	2.12	1.06	3.39	56.7	203.7	35.3	22.4	20.2	8.7	2.7	4.9
594	0	0	85	1	0	130	60	0	0	0	0	0	3.34	192	111	3.52	0.39	2.2	0.55	4	768	95.8	13.6	33.7	16.4	0.15	8.1	329	5.74	14.9	38.9	0.77	2.29	958	279	222	102	14.4	2.33	1.28	4.87	60.6	283.4	38.5	22.3	22.8	12.2	2.6	8.7
595	0	1	40	1	0	130	90	0	0	0	0	1	12.46	262	158	5.27	1.09	8.66	2.05	4.224390244	1106.790244	88.7	12.3	46.7	15.9	0.22	8.3	338	6.57	12.7	65.6	1.16	0.85	16.5	257.6	174	93.8	21.6	2.28	1.41	3.9	66.3	210.9	39.1	27.2	32.6	7.4	2.4	4.5
596	0	0	54	0	1	120	91	0	0	0	0	0	10.45	381	135	4.82	0.5	6.93	2.22	3.121621622	1189.337838	90.2	13.9	43.5	11.3	0.39	10.1	310	4.78	12.3	37.9	0.87	1.2	309	122	97	28	6.8	2.2	1.07	4.3	71.5	245.1	41	30.1	12	12.7	5.3	4.7
597	0	0	24	0	0	100	65	0	0	0	0	0	12.88	442	123	4.11	1.32	6.77	3.48	1.945402299	859.8678161	93.8	14.2	38.5	16.1	0.33	7.5	319	4.02	9.7	43.5	0.88	1.02	129.3	200.1	129.8	67.4	10.4	2.25	1.64	4.66	60.8	185.2	38.9	21.9	13.3	5.3	1.6	1
598	0	1	36	1	1	110	70	0	0	0	0	0	4.01	176	139	4.53	0.44	1.73	1.75	0.988571429	173.9885714	98	12.5	44.4	16.8	0.15	8.4	314	4.72	11.8	27.5	1.08	0.99	130.3	191.3	137.9	117.4	11.7	2.2	1.23	3.66	61.3	259	37.9	23.4	13.8	8.7	2.2	4.6
599	0	1	68	1	0	140	90	0	0	0	0	0	5.88	131	138	4.16	0.53	3.34	1.83	1.825136612	239.0928962	97.9	12.7	40.7	16.6	0.14	10.7	340	5.5	12.5	54.8	0.91	1.08	160.7	157.5	112.8	154	6.8	2.22	1.51	3.86	57	226.9	34.4	22.6	22.4	12.1	3.3	2.9
600	0	1	58	1	0	120	80	0	0	0	0	0	15.37	246	151	4.97	0.92	11.01	2.84	3.876760563	953.6830986	88.5	13.5	44	13.8	0.28	11.4	343	4.91	10.5	24.6	0.84	0.88	455.76	145	103	56	6.8	2.04	1.1	3.6	53.8	160	35	19.6	21	17.64	5.55	7.6
601	0	0	53	0	0	160	100	1	0	0	0	0	6.9	146	148	4.71	0.07	6.14	0.64	9.59375	1400.6875	86.2	12.1	40.6	10.5	0.14	9.5	365	7.31	13.2	56.2	1.17	1.08	854.3	281.9	199	84.9	23.7	2.27	0.84	3.6	73.7	101.6	41.9	31.8	34.8	14.6	4.7	3.6
602	0	0	60	0	1	132	84	1	0	1	0	0	4.97	213	129	4.3	0.4	3.35	1.12	2.991071429	637.0982143	89	16.1	38.3	16.2	0.17	8.2	336	5.74	17.5	34.1	1.08	1.07	25.5	184.8	145.7	60.2	10.6	2.2	1.3	3.87	70	113.5	36.9	33.1	23.3	15.2	4.6	5.8
603	0	1	61	1	1	120	80	0	0	0	0	0	4.97	219	153	4.45	0.33	1.92	2.51	0.764940239	167.5219124	98.2	12.8	43.7	11.6	0.22	10	350	4.75	10.5	43.2	1.06	0.73	58.19	142	96	44	6.3	2.27	1.18	4.2	62.8	223.7	40.2	23.4	20	12.93	3.68	6.5
604	0	1	36	1	0	130	80	0	0	0	0	0	6.9	173	149	4.93	0.32	4.15	2.19	1.894977169	327.8310502	83.6	12.7	41.2	16.6	0.21	12	362	5.03	11	49.3	1.11	1.09	201	130	127	102	7	2.28	1.62	4.2	73	223.8	45.8	27.4	24	8.99	1.76	14.5
605	0	0	62	0	0	140	90	0	0	0	0	0	5.05	168	126	4.3	0.45	2.88	1.54	1.87012987	314.1818182	87	13.3	37.4	16.8	0.17	9.9	336	4.77	13.6	33.8	0.77	1.83	218.7	147.7	101.9	78.4	6.9	2.34	1.21	3.87	68.2	191.4	42	26.2	14	15.1	3.6	1.1
606	0	1	42	0	1	142	99	0	0	1	0	0	5.27	160	130	3.64	0.49	2.97	1.65	1.8	288	106.7	16.9	38.8	16.5	0.15	9.2	335	4.6	12.4	48.8	0.56	1.88	24.5	251.1	194.2	65.8	0.9	2.23	1.6	2.85	57.1	442.7	38.6	18.5	405.8	25.6	9.8	28.7
607	0	1	37	0	1	130	100	0	0	0	0	0	8.18	241	152	4.84	0.68	5.17	1.95	2.651282051	638.9589744	94.6	13.1	45.8	16	0.21	8.5	331	4.81	11.9	34.3	1.23	0.93	128.3	126.5	94.1	131.8	7	2.45	1.47	4.31	68.3	323.5	46.3	22	29.9	22.3	4.5	7.5
608	0	1	37	1	0	120	80	0	0	0	0	0	4.74	137	161	4.92	0.26	2.01	2.32	0.86637931	118.6939655	99.6	12.5	49.1	16.6	0.12	8.4	329	4.5	13.3	35.1	0.71	1.02	470.7	144.8	106.6	67.7	10.5	2.26	1.34	3.81	60	241.1	39.2	20.8	16.6	24.6	7.5	2.5
609	0	0	38	0	0	110	80	0	0	0	0	0	20.28	325	111	3.75	2.12	14.61	1.81	8.071823204	2623.342541	88.4	12.1	33.2	15.9	0.25	7.6	333	5.11	12.3	20.8	0.43	0.49	62.6	219.3	156	34.9	17.1	2.04	0.84	3.73	51	187.2	26.6	24.4	21.6	8.3	3.5	5
610	0	1	43	1	1	119	74	0	0	0	0	0	4.56	150	132	4.36	0.5	2.21	1.57	1.407643312	211.1464968	92.4	14.4	40.3	16.4	0.14	9.6	328	6.74	12.8	34.4	0.86	0.97	248.4	172	137.8	93	9.7	2.22	1.1	4.02	54.4	144.6	38.9	15.5	18.2	13.6	4.3	4.5
611	0	1	34	1	0	120	70	0	0	0	0	0	5.91	176	137	4.77	0.31	4.53	0.89	5.08988764	895.8202247	87	13.1	41.5	17.3	0.16	8.8	329	5.23	12.3	32.9	0.63	0.88	153.6	102.9	74.1	87.6	11.5	2.37	1.14	4.18	72.2	230.3	41.2	31	15.4	8.3	2.8	3.9
612	0	1	52	1	1	120	80	0	0	0	0	0	6.35	204	136	4.27	0.62	3.86	1.47	2.62585034	535.6734694	95.8	13.1	40.9	16.2	0.18	8.9	332	5.25	11.5	30.8	0.95	1.2	153.3	217.4	152.5	77.4	10.4	2.11	1.52	3.78	63	269	44.1	19.4	15.6	6.3	1.9	5.2
613	0	1	54	1	1	110	80	0	0	0	0	0	6.13	292	111	4.01	0.43	4.48	1.11	4.036036036	1178.522523	82.5	13.8	33.1	11.8	0.3	10.3	335	4.98	11.5	38.4	0.77	1.03	54	126	97	36	5.7	2.25	1.16	4.4	68.7	151.6	44.3	25.4	23	10.04	4.83	4.8
614	0	1	67	1	1	135	75	1	1	0	0	0	8.2	195	164	5.13	0.5	5	2.4	2.083333333	406.25	95.2	13.1	48.9	15.9	0.17	8.8	335	5.75	22.4	37.6	0.85	0.94	133.9	183.6	96.5	130	33	2.37	1.1	4.21	70	200	41.9	28.4	16.9	31.2	9.3	2.2
615	0	1	76	1	1	130	85	0	0	0	0	1	7.23	212	141	4.63	0.29	4.26	2.06	2.067961165	438.407767	90.9	13.5	42.1	13.6	0.24	11.2	335	5.71	12.1	78.8	1.22	1.16	149	127	127	57	5.6	2.36	0.91	4.2	60.3	300.3	38	21.8	31	10.08	1.71	7
616	0	0	49	0	1	166	100	0	0	0	0	0	7.22	209	134	4.41	0.5	3.94	2.69	1.464684015	306.1189591	90	12.6	39.7	17.6	0.2	9.7	338	6.06	14	32.9	1.09	1.75	151.7	192.8	138.8	127.7	19.2	2.46	1.16	3.93	79.4	188.3	49.7	29.7	18.8	11.2	3.5	2.8
617	0	1	46	1	1	130	90	0	0	0	0	0	6.97	225	161	5.2	0.43	3.62	2.6	1.392307692	313.2692308	92	13.3	47.8	15.8	0.19	8.4	336	5.53	13.7	41.1	1.11	1.26	444.1	147.9	104.2	99	12.8	2.34	1.17	4.42	66.8	197.4	40.9	25.9	22.1	15.9	4	2.6
618	0	1	70	0	1	114	84	1	1	0	1	0	9.32	335	161	5.28	1.06	6.06	1.61	3.763975155	1260.931677	96.2	15.5	50.8	16.3	0.26	7.9	317	6.83	13.1	67.2	1.31	1.47	134.56	202	142.4	97.1	2	2.46	0.93	4.74	61.5	290.6	39.6	21.9	27.7	22.1	5.4	4.6
619	0	1	41	0	1	110	80	0	0	0	0	0	4.03	259	139	4.69	0.39	2.21	1.25	1.768	457.912	90.9	13.1	42.6	16	0.21	8.1	325	4.82	10.5	39.1	0.7	1.34	41	154.6	127.3	64.4	13.6	2.28	1.22	4.38	66.2	217.6	42.8	23.7	22.7	19.2	4.1	3.7
620	0	0	42	0	0	100	60	0	0	0	0	0	10.1	320	152	4.9	0.52	7.01	2.4	2.920833333	934.6666667	90.9	13.6	45	16.5	0.22	7.1	338	4.42	15.3	46.6	0.84	1.46	351	211.4	117.2	90.3	5.4	2.53	1.1	4.31	76	323.5	49.4	28.1	15.9	15.7	3.5	6.1
621	0	1	81	1	1	105	75	0	0	0	0	0	3.71	160	141	4.3	0.34	2.23	1.08	2.064814815	330.3703704	100.6	14.8	43.2	16.1	0.13	8	325	5.16	12.7	58.7	0.69	1.63	66.5	161.4	138.3	51.1	6.6	2.16	0.92	3.96	57.3	210.6	36.2	20.6	15.5	13.4	3.7	3.7
622	0	1	32	1	1	115	85	0	0	0	0	0	9.29	306	150	4.92	0.72	7.43	0.9	8.255555556	2526.2	91.2	13.1	44.9	16.1	0.22	7.3	333	6.37	13.9	29.4	0.97	0.92	425.3	204.2	157	30.2	8.8	2.22	1.38	4	60.9	179.6	35.9	25	20.5	4.6	1.5	1.2
623	0	0	42	1	1	142	102	1	0	0	1	1	6.52	250	124	4.26	0.47	3.72	2.12	1.754716981	438.6792453	86.5	13.5	36.9	16.9	0.21	8.5	337	8.46	11.6	43.8	1.24	1.55	249.2	154	114.2	86.8	4.6	2.37	1.34	4.22	67	193.8	41.4	25.6	46.3	8.6	2.3	3.3
624	0	1	64	1	1	110	75	0	0	0	0	0	3.64	239	117	3.76	0.59	1.87	1	1.87	446.93	95	16.5	35.7	15.9	0.2	8.4	328	3.9	13	23.7	0.87	1.07	66.5	141.8	106.3	56.1	17.3	2.13	1.49	3.93	57	151.9	35.3	20.8	16.6	6.6	1.7	2.4
625	0	0	35	0	1	105	73	0	0	0	0	0	5.96	197	130	4.32	0.44	3.97	1.28	3.1015625	611.0078125	88.7	13.7	38.3	16.6	0.15	7.5	340	4.62	12.9	44.3	0.56	1.26	93.8	132.1	121.9	47.9	10.1	2.2	1.46	3.53	72.2	390.8	38.2	33.1	18	6.9	1.94	1.4
626	0	1	32	0	1	148	90	0	0	0	0	1	5.63	202	153	4.97	0.37	2.82	2.29	1.231441048	248.7510917	92.7	13.3	46	16.1	0.17	8.4	333	6.64	11.6	38.4	1.14	1.49	98	164.9	115.3	103.4	7.8	2.32	1.25	4.21	68.5	276.1	42.9	25.6	19.9	15.5	4.3	7.7
627	1	1	40	1	0	110	75	0	1	0	0	0	7.04	266	154	5.21	0.48	5	1.38	3.623188406	963.7681159	91.8	13	47.8	16	0.2	7.5	322	4.16	10.4	44.3	1.08	1.24	242	154.5	114.2	105	11.5	2.27	1.62	3.77	67.4	308	41.1	25.5	80.5	13.7	3.6	2.2
628	0	1	59	0	0	110	75	0	0	0	0	0	6.98	115	141	4.41	0.48	4.86	1.42	3.422535211	393.5915493	93.4	14.5	41.2	18.3	0.15	13.1	342	4.43	11.7	30	1.05	1.01	85.7	162	163	276	13.1	2.26	1.11	3.5	65.8	53.6	40.1	24.7	39	18.64	2.3	10.6
629	0	0	64	0	0	140	90	0	0	0	0	0	8.62	290	152	5.15	0.23	5.41	2.8	1.932142857	560.3214286	88.3	14.4	45.5	11.3	0.29	10.2	334	5.62	11.7	43.8	1.45	0.98	725.57	125	91	55	6.1	2.37	1.27	4.2	74.5	196.4	42.6	32	28	10.08	1.84	7.7
630	0	0	31	0	1	111	69	0	0	0	0	0	6.64	148	148	4.81	0.49	3.27	3.19	1.02507837	151.7115987	93.8	11.9	45.5	16	0.15	10.3	323	5.23	15.3	36.9	0.43	1.31	53.1	111	87.9	37	2	2.3	1.36	3.79	60.6	213.2	36.1	24.5	11.5	15.3	5	1.8
631	1	1	84	1	1	120	80	1	0	0	0	1	5.64	162	133	4	0.72	3.47	1.28	2.7109375	439.171875	101	13.2	40.4	10.2	0.16	9.8	329	4.95	12.9	39	1	0.73	376.4	131	91.6	64	12	2.44	0.78	3.98	64.6	161.7	39	24.8	26	10.23	3.96	4.2
632	0	0	32	1	1	100	69	0	0	0	0	0	4.45	178	125	3.92	0.4	2.4	1.52	1.578947368	281.0526316	93.6	12.9	36.6	17.1	0.18	10	342	6.81	16.7	29.4	0.51	1.21	15.4	135.3	110.7	60.7	10.4	2.37	1.59	3.83	63	239.8	39.9	23.1	19.6	21.5	7.3	0.7
633	0	1	45	1	1	125	80	0	0	1	0	1	6.71	141	150	4.95	0.45	3.7	2.3	1.608695652	226.826087	89.5	13.8	44.3	17.7	0.12	8.2	339	4.77	12.1	38.9	0.76	1.47	16.8	174.4	139.7	90.9	10	2.32	1.47	3.96	63.3	398.8	43.1	20	52.4	23.2	6.2	2.6
634	0	0	18	0	1	125	76	0	0	0	0	0	5.84	420	102	3.6	0.77	3.35	1.56	2.147435897	901.9230769	86.1	13.8	31	16.1	0.33	7.9	328	5.94	12.1	45.7	1.06	1.07	358.67	145.1	113	27.6	10.5	2.11	1.46	4.71	65.9	99.6	34.4	35.5	101.3	7.9	3.5	5
635	0	1	74	1	1	120	80	1	0	0	0	0	9.4	258	129	4.22	0.88	4.83	2.04	2.367647059	610.8529412	92.6	13.5	39	16.3	0.21	8.3	329	5.08	12.3	25.8	0.98	1.13	188.8	232.1	155.1	92.3	14.2	2.24	1.23	4.25	60.3	203.7	35.8	24.5	18.3	10.5	3.1	3.6
636	1	1	68	1	0	180	95	1	0	0	0	1	6.9	308	149	4.96	0.43	4.15	2.03	2.044334975	629.6551724	89.9	14.2	44.6	12.8	0.34	10.9	334	4.78	12.8	26.4	1.32	0.9	657.5	144	113	169	14	2.53	0.98	3.8	59.8	234.4	33.1	26.4	41	8.54	1.94	7.3
637	0	0	34	0	0	120	80	0	0	0	0	0	5.23	238	126	4.24	0.27	2.49	2.26	1.101769912	262.2212389	90.8	12.3	38.5	13.3	0.26	10.9	327	4.5	13.3	55.6	1.2	1.21	400	106	95	41	4.9	2.24	1.27	4.1	62.2	225.5	39.3	22.3	8	12.9	4.4	5
638	0	1	64	0	0	150	100	1	0	0	1	0	6.88	295	139	4.62	0.51	4.73	1.31	3.610687023	1065.152672	89.9	13	41.5	16.5	0.23	7.8	333	6.81	13.4	41.8	0.92	0.91	68.1	234.9	149	146.1	15.3	2.33	1.11	3.2	67.1	238.4	37.1	30	20	13.8	4	1.7
639	0	1	69	0	0	105	70	0	0	0	0	0	6.98	237	126	4.21	0.75	3.88	1.31	2.961832061	701.9541985	91	13.3	38.3	11.6	0.24	10.1	329	5.51	16.9	67.3	0.92	0.96	189	199	122	38	4.9	2.11	1.09	4.1	60.9	180.3	35.4	24.6	14	15.9	7.2	6.5
640	0	0	61	0	0	110	70	0	0	0	0	0	4.4	156	136	4.42	0.31	2.63	1.32	1.992424242	310.8181818	92.4	13.7	40.8	16.5	0.13	8.6	333	4.95	14.5	49.2	1.13	1.07	180.3	198	137.8	85.6	13.2	2.36	1.44	3.9	64.2	147	39	25.2	12.3	10.6	3.6	2.4
641	0	0	60	0	1	140	77	1	0	0	1	1	6.74	330	134	4.38	0.58	2.84	3.11	0.91318328	301.3504823	91.7	13.5	40.2	16.4	0.24	7.3	334	4.84	14.2	56.6	1.25	1.24	222.1	155.5	122.7	99.7	1.3	2.3	1.46	3.94	67.3	235.5	38.6	28.7	16.8	11.3	3.3	6.8
642	0	0	65	0	0	130	85	0	0	0	0	1	5.95	160	132	4.16	0.39	3.25	1.87	1.737967914	278.0748663	93.2	14.7	38.7	17.4	0.16	10.3	340	5.44	12	42.2	1.05	1.33	184.9	270.5	209.4	70.5	10	2.29	1.25	4.34	70.8	162.6	38.3	32.5	19.8	10.6	2	10.6
643	1	1	84	1	0	165	80	1	1	1	1	0	6.38	231	146	4.97	0.5	4.52	0.89	5.078651685	1173.168539	90.4	14.1	45	16.3	0.19	8.3	326	5.33	12.6	73.9	0.83	1.5	40.3	171	119.9	30	10.5	2.19	1.2	4.41	60.5	246.5	39.3	21.5	27.6	8.3	2.1	2.5
644	0	0	66	0	0	130	80	1	0	0	1	0	5.41	304	115	4.1	0.41	3.43	1.5	2.286666667	695.1466667	82.9	14.3	34	16.5	0.24	8.1	338	5.26	14.4	47.1	0.66	1.19	222.1	176.9	128.3	80.4	4.3	2.25	1.26	4.03	68	202.9	39.9	28	27.8	14.3	3.5	2.9
645	0	1	35	1	1	120	80	0	0	0	0	0	6.92	138	152	5	0.65	3.79	1.74	2.17816092	300.5862069	90.3	13.8	45.2	15.7	0.13	9.4	337	5.05	12.3	29.7	0.64	1.48	73.4	147	99.9	57.4	7.7	2.41	1.38	4.16	61.7	285.2	41.9	19.8	12.7	11.4	3.8	2.4
646	0	1	40	1	1	110	80	0	0	1	0	1	8.38	193	157	5.16	0.55	5.68	1.94	2.927835052	565.0721649	90.4	13.2	46.6	16.9	0.18	9.4	336	5.81	12.3	36.1	0.93	1.47	115.3	273.4	149	97.7	8.9	2.19	1.42	3.55	64.2	242.1	41.3	22.8	26.4	14.5	3.9	2.7
647	0	1	36	1	0	110	70	0	0	0	0	0	7.68	253	148	4.82	0.75	4.13	2.41	1.713692946	433.5643154	91.5	12.9	44.2	15.9	0.2	8	335	4.67	14.4	38.1	0.67	1.14	166.9	204.1	156.8	86.8	9	2.38	1.21	3.99	65.3	265.4	41.7	23.7	18.8	9.3	1.8	6.9
648	0	0	69	0	0	140	90	0	0	0	0	0	6.63	229	127	4.35	0.4	3.23	2.62	1.232824427	282.3167939	89	14.1	38.7	16.7	0.17	7.6	328	4.39	13.2	53.3	1.1	1.85	196.2	265.9	181.3	53.7	17	2.37	1.54	3.64	63.4	193.4	38.6	24.8	20.7	11.2	2.8	3.6
649	0	1	37	1	1	130	90	0	0	0	0	0	5.55	144	151	4.78	0.64	3.47	1.23	2.821138211	406.2439024	94.5	13.3	45.2	16.4	0.13	9.1	334	4.34	14.5	29.7	0.79	1.05	153.9	165	145.4	97.4	11	2.08	1.19	3.94	55.2	229.5	39.3	21.5	8.9	8.3	2.7	11.1
650	0	1	70	0	1	125	85	0	0	0	0	0	5.98	298	143	4.03	0.29	4.15	1.39	2.985611511	889.7122302	107.9	13.4	43.5	13.9	0.34	11.3	329	4.67	12.4	25.9	0.8	1.54	67.42	94	93	49	6.7	2.3	1.3	4.3	62.2	199.3	35	27.2	37	12.74	5.27	8.7
651	0	1	68	1	1	108	70	0	0	0	0	0	5.74	235	117	4.72	0.59	3.88	1.1	3.527272727	828.9090909	79.8	18.9	37.6	16.7	0.18	7.7	312	6.16	16	51.7	1.15	0.97	676.4	186.5	107	52.6	13	2.18	1.19	4.3	67.5	228.7	38	29.5	19.6	16.4	3.8	6
652	0	1	34	0	0	107	71	0	0	0	1	0	5.97	185	143	5	0.38	3.29	2.05	1.604878049	296.902439	85.3	13.2	42.7	17.1	0.15	7.9	334	5.02	13.4	44	0.93	1.18	77.9	156.7	109.7	88.2	14.2	2.39	1.16	3.83	67.3	235.6	40.6	26.7	14.2	14.1	4	8.3
653	0	1	41	1	0	120	80	0	0	0	0	0	7.48	278	144	5.13	0.43	4.47	2.37	1.886075949	524.3291139	85.4	12.9	43.8	13.3	0.3	10.9	329	5.07	13.1	36.1	0.87	1.18	147	187	121	98	9.2	2.29	1.18	4	65	241.2	39.7	25.6	15	13.6	5.9	8.7
654	0	1	69	0	1	140	85	0	1	0	0	0	4.88	221	119	3.74	0.48	2.79	1.41	1.978723404	437.2978723	96.7	14.2	36.2	16	0.15	7	330	6.02	18.5	40.6	1.03	1.31	157.4	143.7	106.2	55.3	17.6	2.22	1.23	4.08	62.3	153.1	32.9	29.4	28.9	12.2	3.2	1.9
655	0	1	36	1	0	125	90	0	0	0	0	0	8.79	200	141	4.66	0.74	6.27	1.63	3.846625767	769.3251534	89.6	12.4	41.5	15.9	0.19	9.3	339	5.04	11.2	40.7	0.9	0.83	34.8	173.2	134.9	31.6	4.4	2.3	1.03	3.7	60.2	168.7	43.3	17.7	11.5	8.6	2.3	1.6
656	1	0	71	0	1	160	100	1	1	0	0	0	6.21	134	122	4.03	0.43	3.78	1.89	2	268	92.2	13.2	37.1	17.7	0.16	11.8	327	9.77	22.5	39.5	0.94	1.41	217.2	175	143	29.7	1.9	2.14	0.96	3.5	60.6	89.4	35.2	25.4	26	12.2	4.3	9.3
657	0	0	30	0	0	120	80	0	0	0	0	0	3.58	176	125	4.11	0.27	1.78	1.16	1.534482759	270.0689655	89.5	12.5	36.8	14.2	0.2	11.5	340	4.85	11.9	29.3	0.6	0.99	242	186	134	23	9.9	2.23	1.33	4	62.8	212.1	42.3	21.5	8	9.88	4.24	6.2
658	0	1	34	0	0	150	100	1	0	1	1	0	6.83	239	148	4.76	0.62	4.03	2.13	1.892018779	452.1924883	93.6	13.8	44.5	15.6	0.21	8.6	331	6.29	11.1	40.5	1.25	0.91	79.6	239.1	182	146.5	11.6	2.35	1.3	4.1	65	241.2	40.1	24.9	25.8	10.4	3.6	4.1
659	1	1	73	1	0	165	84	1	0	0	0	0	11.42	255	151	4.9	0.41	8.66	2.26	3.831858407	977.1238938	93.7	13.2	45.9	16.5	0.21	8.1	328	6.64	12.2	30	0.88	1.2	249.2	189.7	155	200.5	23.3	2.18	0.92	3.5	66.7	146.1	33.2	33.5	16	32.1	9.2	8.3
660	0	1	69	0	1	120	70	0	0	0	0	0	6.42	91	102	4.78	0.21	4.59	1.35	3.4	309.4	65.9	16.2	31.5	0	0	0	324	6.87	18.9	39	0.54	1.06	35.6	454	118	48	6	2.11	0.91	3.8	58.2	230.9	34.3	23.8	13	15.13	3.07	7
661	0	1	56	0	0	120	80	0	0	0	0	0	9.38	317	117	3.94	0.7	5.93	2.31	2.567099567	813.7705628	89.6	14.4	35.4	16	0.23	7.3	331	5.47	14.5	55.8	1	0.98	488.8	118.9	88.4	35	7	2.17	1.07	4.13	66.4	159.5	35.9	30.7	29.3	6.5	1.8	3
662	1	1	61	1	1	134	72	1	0	0	0	1	7.82	232	148	4.56	1.1	4.57	1.45	3.151724138	731.2	97.1	13.2	44.3	17.2	0.2	8.8	333	8.48	13.1	35	0.87	1.23	217.2	182.4	140.6	58.9	2	2.34	1.12	4.02	61.9	238.4	37.6	24.3	23.1	10.8	3.3	1.2
663	0	1	67	1	1	133	73	1	1	0	1	1	6.02	202	125	3.54	0.7	3.81	1.06	3.594339623	726.0566038	103.3	14	36.6	16.6	0.18	9	342	4.64	12.7	35.9	0.98	1.19	69	155	85.1	80.8	2.4	2.16	1.16	3.93	59.8	160	35.8	24	44.6	16	6	4.2
664	0	1	52	0	1	130	90	0	0	0	0	0	6.33	284	144	4.51	0.42	3.28	2.15	1.525581395	433.2651163	96.2	12.1	43.4	16.2	0.23	8.1	333	4.47	11.7	40.5	1.11	1.09	144.8	145.5	106.6	102.9	14.8	2.34	1.21	3.94	69.4	226.9	48.5	20.9	28.1	16.3	4.5	1.4
665	0	1	62	1	1	125	80	1	0	0	0	0	5.11	167	113	3.67	0.42	3.2	1.32	2.424242424	404.8484848	94.1	17.2	34.6	17.5	0.16	9.7	326	4.79	12.5	39.2	0.56	1.14	54	147	110.2	60.5	9.4	2.05	1.32	4.02	63.8	145.4	36.5	28.1	24.8	6.2	1.8	14.9
666	0	1	42	1	1	120	75	0	0	0	0	0	6.35	178	144	5.04	0.23	3.8	2.13	1.784037559	317.5586854	85.1	13.6	42.9	11.1	0.17	9.6	336	4.89	11.2	62.8	1.16	0.89	39.45	114	93	79	5.6	2.21	1.42	3.9	63.2	279.4	39.1	23.3	191	8.14	2.5	10.1
667	0	0	30	0	0	115	65	0	0	0	0	0	6.91	400	109	3.67	0.53	4.46	1.85	2.410810811	964.3243243	90.7	14.7	33.3	16.3	0.34	8.6	328	4.54	11.8	31.5	0.72	1.26	100	140.3	106.4	111.7	9.2	2.53	1.41	4.47	64.7	135	35.6	29.1	16.2	8.2	2.1	2.6
668	0	1	56	1	1	124	90	1	0	0	1	0	7.31	236	155	4.8	0.71	2.61	2.8	0.932142857	219.9857143	99.6	13.5	47.8	16.5	0.2	8.4	323	4.36	11.1	46	0.89	1.06	114.1	130.3	90	67.6	7.8	2.32	1.4	4.2	68.6	191.9	41.5	27.1	92.9	12.2	3.2	1.5
669	0	1	61	0	0	110	80	0	0	0	0	0	4.25	174	134	4.46	0.41	2.24	1.51	1.483443709	258.1192053	88.5	12.6	39.4	17	0.15	8.6	341	5.33	13.1	35.3	0.85	1.08	165.9	134.3	104.1	72.9	17.3	2.26	1.27	3.98	67	130.7	38.6	28.4	19.5	11	3	1.5
670	0	1	42	0	1	126	78	0	0	0	0	0	6.05	234	150	4.83	0.4	3.73	1.33	2.804511278	656.2556391	94.4	14	45.7	16.2	0.19	8.3	328	6.01	13	33.3	1.12	1.93	255.2	165.2	122.7	206.1	0.89	2.35	1.14	4.09	71.7	216.9	49.6	22.1	15.5	18.2	4.3	0.6
671	0	0	21	0	1	105	80	0	0	0	0	0	10.92	208	125	4.26	1.05	7.69	2.09	3.679425837	765.3205742	87.8	14.1	37.4	16.2	0.17	8.1	335	4.77	13.6	30.6	0.74	1.03	99.5	159.6	114	19.9	12.3	2.23	1.16	4.07	54	109.9	32.1	21.9	10.7	11.2	3.3	8.5
672	0	1	51	1	0	150	100	0	0	0	0	0	7.78	296	155	5.19	0.44	4.92	2.09	2.354066986	696.8038278	90.8	14.1	47.1	12.7	0.32	10.7	329	5.79	11.5	39.3	1.01	1.32	119	175	90	81	15.9	2.29	1.17	4	64.1	259.1	40.6	23.5	17	8.3	3.6	7
673	0	0	61	0	1	110	60	0	0	0	0	0	10.14	183	100	3.3	0.82	7.86	0.92	8.543478261	1563.456522	90.5	14.1	29.8	16.2	0.16	8.7	334	6.38	13	24.3	0.64	0.63	113.3	167.1	125.8	52.8	7.5	1.98	0.8	3.4	46.7	62.6	25.3	21.4	15.6	13.6	5.8	2.6
674	0	1	35	0	1	126	75	0	0	0	0	0	10.3	234	157	5.01	0.37	6.64	2.94	2.258503401	528.4897959	93.1	13.7	46.6	16.9	0.2	8.5	337	5.48	11	45.7	1.2	0.99	690.4	212.4	176	110	11.6	2.32	1.05	3.87	63.3	210.3	40.5	22.8	22.3	12.4	4.1	2.1
675	0	1	45	1	1	110	70	0	0	0	0	0	6.52	219	139	4.25	0.35	3.87	2.04	1.897058824	415.4558824	95.5	12.5	40.6	15.8	0.27	12.1	342	5.44	14.6	44.8	1.09	0.93	37.9	126	137	64	8.4	2.18	1.48	4.1	63.5	123.6	35.8	26.2	35	5.65	2.29	11
676	0	1	37	0	1	110	70	1	0	0	0	0	4.55	196	148	4.85	0.61	2.42	1.41	1.716312057	336.3971631	89.8	12.8	43.5	16.7	0.17	8.7	339	4	11.7	30.7	0.83	1.41	35.9	147.9	107.3	37.9	0.53	2.29	1.29	4.24	57.9	311.2	39.3	18.6	23	13.5	3.4	2.9
677	0	1	32	1	1	100	65	0	0	0	0	0	4.62	290	152	5.22	0.54	2.6	1.16	2.24137931	650	88	13.3	46.4	15.8	0.22	7.5	326	4.58	10.9	45.7	1.01	1.03	31.8	117.5	94.2	48.8	1.7	2.2	1.25	4.1	61.4	217.6	36.5	24.9	15.5	8.2	2.1	2.3
678	0	1	56	1	1	135	90	0	0	0	0	0	8.77	209	148	4.93	0.62	5.09	2.36	2.156779661	450.7669492	93.3	14.7	46	14	0.24	11.3	322	5.05	10.3	48	1.05	1.14	127	180	119	88	8.3	2.19	1.25	3.9	63	217.3	41	24	20	13.4	5.9	8
679	0	1	57	1	1	130	90	0	0	0	0	0	7.89	216	155	5.43	0.65	4.55	2.31	1.96969697	425.4545455	84.3	12.5	45.8	16.7	0.16	7.2	337	4.35	12	35.2	0.77	1	116.4	175.5	127	196.6	14.7	2.26	1.25	3.85	72	266.9	41.2	30.8	20.8	16.6	4.8	3.6
680	0	1	64	1	1	120	90	0	0	0	0	0	5.55	260	144	4.44	0.36	2.83	2.06	1.373786408	357.184466	96.2	13.3	42.7	12.3	0.28	10.6	337	4.81	12.2	55.8	1.02	1.23	64.9	146	137	77	5.9	2.2	1.13	3.9	69.5	281.4	42.7	25.7	13	8.84	1.45	9.1
681	0	0	69	0	1	125	70	0	0	0	1	1	4.51	261	123	3.88	0.22	2.5	1.62	1.543209877	402.7777778	96.4	13.4	37.4	16.5	0.22	8.4	330	8.31	13.3	47.5	1.22	1.65	20.2	225.8	172.7	76.2	14	2.45	1.18	4.37	63.4	193.4	38.6	24.8	27.9	10.5	2.7	2.6
682	0	0	64	0	0	110	70	1	0	0	0	0	5.49	130	117	3.94	0.35	3.23	1.68	1.922619048	249.9404762	100	18.4	39.4	17.6	0.16	12.7	297	7.38	17	32	0.54	0.59	0	264	197	72	21	2.17	1.16	3.2	58.9	53.6	28.9	30.6	7	7.69	3.34	17
683	0	0	53	0	0	110	80	0	0	0	0	1	4.97	219	131	4.43	0.4	2.56	1.8	1.422222222	311.4666667	90.2	13.3	39.9	16.3	0.17	7.6	329	4.86	12.4	53.6	1.07	1.03	280.9	179.8	116.7	76.5	4.7	2.3	1.26	4.06	65.8	324.1	38.8	26.6	36.9	14.7	3.8	0.6
684	0	1	28	1	1	140	70	0	0	0	0	0	9.4	317	156	4.96	0.7	5.6	2.7	2.074074074	657.4814815	91.7	14.4	45.4	15.9	0.28	8.8	342	4.08	14.2	37.7	1.05	1.02	94.5	207.3	145.9	102	12	2.41	1.49	4.1	72	163.2	44.8	27.7	12.4	13.6	2.6	22
685	0	1	34	1	0	126	82	0	0	1	0	0	6.14	418	143	4.57	0.74	3.1	2.03	1.527093596	638.3251232	96.4	12.5	44	16.1	0.32	7.6	324	4.44	10.3	28.7	0.92	0.99	75.9	133.7	88.7	60.6	7.9	2.35	1.72	4.39	65.2	280.7	39.9	25.3	23.7	17.8	5	1.7
686	0	1	30	0	1	120	66	0	0	0	0	0	4.51	198	129	4.09	0.25	2.5	1.4	1.785714286	353.5714286	92.9	12.3	38	15.9	0.16	8.2	339	4.06	11.6	23.9	0.57	0.99	33.5	139.8	97.1	48.2	7.1	2.3	1.52	3.97	65.1	196.8	40.4	24.7	12.3	8.8	2.6	9.9
687	1	1	73	1	1	155	113	1	0	0	1	0	5.77	262	154	5.48	0.42	3.98	1.22	3.262295082	854.7213115	87.5	13.2	47.9	17	0.25	9.4	321	4.71	11.8	28	0.91	2.29	34.2	320	270.2	215.9	4.17	2.4	1.06	4.5	70	293.9	48.9	21.9	14.8	10.5	3.2	3.5
688	0	1	67	1	1	130	78	1	0	0	1	0	7.47	267	127	3.76	0.77	3.98	1.24	3.209677419	856.983871	101.4	14.2	38.1	17.1	0.23	8.5	333	5.41	12.7	43.2	0.66	1.2	310.9	235.6	147.1	40	1.1	2.06	1.11	3.82	62.6	147.4	35.1	27.5	56.8	8.6	3.5	5.3
689	0	1	59	1	0	116	86	0	0	0	0	1	10.37	201	140	4.84	0.84	7.46	1.41	5.290780142	1063.446809	87.6	13.6	42.4	17.8	0.21	10.3	330	4.21	13.8	29.9	0.81	1.04	54	211.2	132.6	109.7	1.75	1.76	1.88	4.13	56.9	161.2	35.3	25.4	14.9	7.1	1.9	1.3
690	0	1	53	1	1	120	90	0	1	0	1	0	8.05	255	149	4.65	0.54	4.32	2.58	1.674418605	426.9767442	91.7	12.8	42.6	16.8	0.2	7.8	350	10.02	18.6	95.4	0.65	0.94	6.6	225.2	123	169.4	2.87	2.53	1.76	3.9	63.8	285.6	38.2	25.6	84.3	9.9	2.6	3.7
691	0	1	50	0	1	140	95	0	1	1	0	0	7.96	267	145	4.82	0.56	4.1	2.96	1.385135135	369.8310811	88.2	13.5	42.5	16.6	0.22	8.3	341	4.87	15.8	37.8	0.94	1.03	280.6	169.8	137.7	124.5	10.3	2.35	1.48	3.56	69.1	270.3	39.8	29.3	29.3	15.9	4.5	6.6
692	0	1	90	1	1	120	70	0	0	0	0	0	5.41	240	130	4.48	0.33	3.91	0.97	4.030927835	967.4226804	85.3	13.9	38.2	11.8	0.25	10.2	340	6.98	16.4	24.8	0.67	1.01	217.5	351	124	70	10	2.23	0.95	4	59.2	169.5	33.4	26.1	17	14.24	3.17	23
693	1	0	66	0	1	135	80	0	0	0	1	0	5.03	199	123	3.97	0.26	3.16	1.5	2.106666667	419.2266667	92.7	11.8	36.8	14	0.23	11.3	334	4.84	14.2	28.6	0.81	1.23	632	455	139	49	2	2.33	1.13	4	71	66.5	34	36.6	37	11	3.4	8.4
694	0	1	55	1	1	120	80	0	0	0	0	0	4.55	176	137	4.29	1	2.25	0.77	2.922077922	514.2857143	95.6	13.7	41	16.2	0.16	8.9	333	4.78	14.2	29.5	0.76	1.22	177.5	170.3	122.3	96.3	12	2.35	1.3	3.92	66.3	247.8	41.5	24.4	29.8	8.2	2.7	1.7
695	0	1	76	0	0	110	85	0	0	0	0	0	5.52	169	142	4.46	0.31	3.42	1.68	2.035714286	344.0357143	94.6	13.1	42.2	11.8	0.17	9.9	336	5.38	14	28.4	0.85	1.02	165	153	130	136	9.9	2.23	1.14	3.4	60.3	150.2	36.8	23	13	24.9	11.2	11.3
696	0	0	32	0	0	100	60	0	0	0	0	0	5.37	351	133	4.52	0.41	3.57	1.24	2.879032258	1010.540323	89.8	12.6	40.6	12.8	0.37	10.6	328	5.41	12.6	33.7	0.79	1.11	47.5	138	146	64	7.4	2.31	1.26	4.1	68.6	236.6	41.9	26.9	10	7.61	2.53	11.4
697	0	1	43	1	1	116	80	0	0	0	0	0	7.71	217	142	4.45	0.48	4.1	2.9	1.413793103	306.7931034	94.8	13.1	42.1	15.7	0.2	9	336	4.32	13.7	29.8	0.86	1.33	912.9	135	97.4	34.9	6.2	2.41	1.44	4.18	73.1	231.8	43.1	30	12.6	15.5	4.7	1.4
698	1	1	65	1	1	180	110	1	1	0	1	1	4.28	207	136	4.22	0.3	2.72	1.13	2.407079646	498.2654867	95.7	15.9	40.4	16.7	0.16	7.5	337	6.75	13.5	91.8	1	1.52	255.4	138.5	107.6	100	12.2	2.22	1.29	3.77	68.7	422	43.4	25.3	82.6	14.4	2.8	7.1
699	0	0	60	0	0	120	75	0	0	0	0	0	6.3	266	124	4.23	0.31	3.35	2.42	1.384297521	368.2231405	89.4	13.1	37.8	12.8	0.29	10.7	328	5.6	12.6	31	0.97	1.01	66.8	126	116	92	8.5	2.28	1.03	4.4	64.2	139.2	35.1	30	15	10.96	1.79	7.5
700	0	1	53	1	0	125	80	0	1	1	0	1	5.54	241	105	3.96	0.41	3.8	1.26	3.015873016	726.8253968	82.8	16.3	32.8	16.7	0.2	8.2	321	6.24	23.1	30.2	0.62	1.05	243.2	98	89.7	47.1	5.5	2.16	1.16	4.05	68.3	187.8	33.2	35.5	33.3	8.2	2.6	1.8
701	0	1	66	0	0	120	80	0	0	0	0	0	5.06	238	144	4.69	0.36	2.88	1.68	1.714285714	408	91.5	13.1	42.9	11.7	0.25	10.4	336	4.86	15.8	22.8	0.69	1.04	95	186	144	85	8	2.33	1.18	3.8	69.3	230.3	41.6	27.6	22	17.03	5.08	7.5
702	0	1	50	1	0	120	70	0	0	0	0	1	5.51	307	132	4.49	0.34	2.7	2.2	1.227272727	376.7727273	87.1	12.3	39.1	11.2	0.3	9.8	338	4.87	14.3	35.4	0.9	0.84	400.4	103	107	41	12.1	2.19	1.16	4.1	64.3	208.2	36.4	27.8	19	5.38	1.19	5.5
703	0	0	64	0	1	110	80	0	0	0	1	1	7.36	367	140	4.63	0.62	3.61	1.68	2.148809524	788.6130952	88.1	12.8	40.8	10.4	0.34	9.3	343	6.01	11.9	43.2	0.99	1.21	251.1	295.5	187.4	152	16	2.34	1.06	4.36	62.8	252.3	39.9	22.9	20.8	10.7	3.1	1.7
704	0	1	65	1	0	130	70	0	0	0	0	0	10.41	240	111	3.55	1.25	6.03	2.56	2.35546875	565.3125	91.9	13.5	32.6	15.9	0.19	7.7	341	5.33	16.5	28	0.7	0.98	98.3	177.4	108.2	298.2	7.2	2.08	0.97	3.83	56.8	55.4	28.7	28.1	11.7	7.3	2.3	6.7
705	0	0	21	0	1	110	80	0	0	0	0	0	5.08	203	123	4.27	0.39	2.46	2.03	1.21182266	246	86.3	12.5	36.8	16.2	0.18	8.9	334	5.12	14	42.2	0.93	1.09	62.7	170.8	123.2	68.6	5.8	2.37	1.35	4.02	68.8	225.1	42.7	26.1	14.1	10.4	2.5	10.2
706	0	1	36	1	1	115	70	0	0	0	0	0	4.66	212	146	4.53	0.34	2.36	1.77	1.333333333	282.6666667	96.5	12.9	43.7	16.2	0.19	9	334	4.26	12.7	38.5	0.68	1.25	66.6	127.8	111.4	80.9	9	2.25	1.42	4.05	67.1	213.3	43.1	23.8	13.6	9.6	2.7	2.9
707	0	1	67	1	1	110	70	0	0	0	0	1	6.24	208	124	4.02	0.7	3.16	2.07	1.526570048	317.52657	93.8	13.1	37.7	12	0.21	10.2	329	4.84	15.5	35.7	0.93	1.06	36.7	129	132	104	5	2.25	1.28	3.9	70	184.9	39.1	30.6	21	7.36	2.33	7.4
708	0	1	61	1	1	125	80	0	0	0	0	0	7.4	306	130	4.07	0.6	3.24	3.11	1.041800643	318.7909968	97.3	13.3	39.6	15.9	0.24	7.9	329	5.12	12.8	70.8	0.89	1.25	48.7	87.4	79.7	56.6	7.9	2.09	1.14	3.97	58.9	229.7	36.5	22	126.5	7.8	1.8	2.3
709	0	0	54	0	0	120	70	0	0	0	0	0	4.96	409	104	3.76	0.57	2.72	1.53	1.777777778	727.1111111	84.6	14	31.8	16.5	0.3	7.5	327	4.28	16.2	33.1	1.2	0.97	806.6	125.5	87.7	44.1	15.1	2.2	1.47	4.03	76.2	55.5	31.3	44.9	12.8	9.5	2.6	3.8
710	0	1	78	0	0	150	90	0	0	0	0	0	5.3	155	141	4.57	0.5	3	1.6	1.875	290.625	90.5	14.2	41.4	15.9	0.14	8.9	342	4.29	11.3	24.7	0.98	1.15	790.8	193	134	121	9.9	2.3	1.22	3.9	62.9	271	36.2	26.7	17.4	14.7	3.2	3.7
711	1	1	55	1	0	126	85	0	1	1	1	1	6.61	192	150	4.78	0.58	3.93	1.81	2.171270718	416.8839779	92.4	12.9	44.2	16.7	0.17	8.7	341	6.98	14.5	30.8	0.66	1.23	151.1	150.9	113.5	58.2	10.7	2.38	1.01	4.18	65.1	311.8	40.7	24.4	24.8	17.9	6	1.4
712	0	1	63	1	0	120	75	0	0	0	0	0	8.4	344	103	3.56	0.67	6.16	1.2	5.133333333	1765.866667	87.4	15.5	31.1	9.3	0.3	8.8	331	4.3	14	41.5	0.71	0.75	528.3	143	108	113	7.7	1.91	1.04	4.1	47.3	163.2	20.4	26.5	10	9.64	4.25	6.8
713	0	0	57	0	1	96	66	1	0	0	0	0	6.65	429	90	3.44	0.59	3.71	2.22	1.671171171	716.9324324	80.4	15.4	27.6	16.7	0.31	7.2	326	4.58	13.2	30.6	0.87	0.95	1075.1	121.1	84.6	23.9	3.5	2.27	1.61	4.12	69	100	33.4	35.6	52.9	7.5	3	5.5
714	0	0	83	0	0	140	95	0	0	0	0	0	5.43	218	129	4.11	0.54	2.38	2.07	1.149758454	250.647343	92.4	13.7	38	16.1	0.17	7.6	340	5.21	12.3	50.7	1.02	1.61	63	166.2	127.6	72.5	11.6	2.34	1.3	4.24	75.8	194.4	43	33.1	23.6	8.4	1.6	10.3
715	0	1	40	0	1	136	87	0	0	0	1	1	8.55	251	151	4.93	0.8	3.89	3.68	1.057065217	265.3233696	90.7	13.5	44.7	17.3	0.22	8.7	337	4.75	16.6	45.3	1.52	1.09	342.7	180.3	129.4	126.7	11.8	2.29	1.53	3.79	67.3	256	43.5	23.8	52.2	11	2.6	12.9
716	0	0	64	0	1	140	74	1	0	0	0	0	6.54	258	117	3.9	0.42	4.57	1.41	3.241134752	836.212766	89.8	13.5	35	16.1	0.21	8	334	5.45	15.3	39.8	0.9	1.39	803.4	161.8	107.5	77.8	10	2.3	1.3	4.4	65.9	201.3	38	27.9	27.5	9	2.4	1.8
717	0	1	64	0	0	125	80	0	0	0	0	0	6.02	253	140	4.58	0.78	2.99	1.93	1.549222798	391.9533679	88.4	12.7	40.5	12.4	0.26	10.4	346	4.82	14	19.4	0.76	1.01	493.19	143	112	93	5.8	2.22	1.06	3.8	62.7	191	36.1	27.3	17	10.29	3.22	8.1
718	0	0	51	0	1	92	64	0	0	0	0	0	3.54	174	122	3.9	0.28	1.6	1.5	1.066666667	185.6	93.3	13.8	36.3	17.1	0.16	9.2	335	4.72	13.7	39.1	1.16	1.51	376.4	158.3	145.8	68.7	7.8	2.51	1.22	3.74	63.9	252.2	41.5	22.4	35.4	11.5	3.5	2.7
719	1	0	77	0	1	150	110	1	1	0	1	1	6.12	234	97	4.06	0.35	3.98	1.52	2.618421053	612.7105263	74.6	16.7	30.3	16	0.2	8.3	319	9.23	13.3	33.2	0.68	1.58	97.6	176.6	146	64.1	11.5	2.16	1.35	3.78	62	247.4	37.5	24.3	23.1	8.5	2.6	5.6
720	0	0	38	0	1	160	103	1	0	0	0	1	9.35	261	140	4.66	0.51	6.43	2.27	2.832599119	739.30837	88	13.6	41	17.5	0.26	10.1	340	6.98	12.1	42.4	1.08	2.43	125	174.3	111.5	221.1	1.4	2.42	1.29	4.18	74.9	279.5	45.2	29.7	57.6	13.5	3.6	6.9
721	1	1	63	1	1	135	86	0	1	0	1	0	10.85	220	160	4.98	0.87	7.73	1.89	4.08994709	899.7883598	94.7	12.9	47.2	17.7	0.21	9.4	339	19.71	18.8	24.8	0.81	1.3	345.9	311.9	215.3	136.4	4.24	2.26	1.33	3.84	63.1	160.4	38.9	24.2	22.8	13.3	4.6	7.8
722	0	1	79	1	1	120	80	0	0	0	1	0	6.11	201	163	4.96	0.44	3.31	2.04	1.62254902	326.1323529	98.8	13.7	49	16.9	0.17	8.2	332	5.73	13.8	31.8	1.21	1.04	495.3	178.4	146.2	91	10	2.36	1.13	4.41	66.6	223.7	43	23.7	20.6	13.6	3.4	2.1
723	0	1	58	1	1	120	90	0	0	0	0	0	4.83	186	141	4.74	0.39	2.87	1.38	2.079710145	386.826087	87.1	13	41.3	16.6	0.15	8.1	341	5.17	12.1	51.6	0.76	1.15	112.8	164.8	110.2	68.4	6.6	2.16	1.01	3.49	58.3	337.2	36.8	21.1	41.1	11.4	3.3	4.9
724	0	0	33	0	0	120	75	0	0	0	0	0	6.4	244	117	3.96	0.45	4.27	1.46	2.924657534	713.6164384	88.4	12.8	35	13.4	0.27	11.3	334	4.27	10.6	22.9	0.68	0.81	49.7	121	117	41	8.9	2.26	1.09	3.7	66.4	169.3	38.7	27.7	10	11.46	2.41	5.6
725	0	0	45	0	0	115	80	0	0	0	0	0	5.9	299	126	4.28	0.42	3.51	1.77	1.983050847	592.9322034	89.4	13	38.2	16.5	0.32	10.7	330	4.08	13.9	27.7	0.7	1.34	53.7	134.1	87.5	121.1	9.5	2.4	1.58	4.05	72.4	143.1	39.4	34.2	15.5	7.4	2.4	4.8
726	1	1	68	1	1	145	95	1	1	0	1	0	6.49	157	162	4.79	0.37	4.63	1.18	3.923728814	616.0254237	99.3	12.1	47.5	16.4	0.17	10.7	341	7.83	11.5	37.3	1.01	1.26	62.2	193	103	87	11.8	2.26	0.97	3.58	68.5	163.7	42.7	25.3	73.8	16.6	4.3	6.5
727	0	1	85	1	1	120	70	0	1	0	0	0	8.07	187	117	3.65	0.4	5.82	1.63	3.570552147	667.6932515	92.6	14.4	33.8	15.5	0.23	12.6	346	4.3	11.2	28	0.74	0.88	0	477	115	56	32	2.39	1.1	4.8	57.1	54.6	37.4	21.6	11	4.95	2.04	9.7
728	0	0	57	0	0	130	70	1	0	0	0	0	5.36	256	126	4.08	0.31	3.57	1.14	3.131578947	801.6842105	94.2	13.1	38.5	16.2	0.21	8.1	327	4.05	11.4	62.9	0.94	1.39	344	200.1	137.4	36.5	13.1	2.29	1.36	4.36	58	156.2	34.3	23.7	12.6	6.3	2	2.4
729	0	0	41	0	0	110	80	0	0	0	0	0	7.05	227	111	4.22	0.39	4.33	2.15	2.013953488	457.1674419	80.6	13.9	34	16.5	0.24	10.5	325	5.73	18.1	31.3	0.85	0.94	162.8	145.7	100	57.2	9.3	2.18	1.38	3.93	65.1	184	36	29.1	14.1	9.8	3.5	2.3
730	0	0	30	0	0	140	90	0	0	0	0	0	4.87	248	129	4.11	0.28	2.72	1.84	1.47826087	366.6086957	94.6	13	38.7	11.7	0.22	8.6	332	4.35	10.4	36.1	0.85	1.09	19.5	130.2	93.1	61.5	3.4	2.39	1.49	3.91	64.1	234.5	40.6	23.3	21.8	10.7	1.9	2.5
731	0	0	41	0	0	120	80	0	0	0	0	0	6.45	293	111	3.6	0.42	4.05	1.8	2.25	659.25	91	13.2	32.8	16.1	0.23	7.7	338	4.18	12.7	46.2	0.8	1.02	76.6	157	113	172.7	9.1	2.33	1.4	3.64	67.8	171.9	37.3	30.5	9.1	6.9	1.9	1.8
732	0	1	61	1	0	152	104	1	0	0	0	0	10.43	350	146	5.07	0.94	6.07	3.34	1.817365269	636.0778443	88.8	16.2	45	16.4	0.3	8.5	324	4.64	10.4	42.9	1.37	0.91	413.9	188.8	135.7	61.9	13.6	2.48	1.47	4.06	52.8	96.6	29.8	23	12.8	12.9	3.3	4.5
733	0	0	33	0	0	110	60	0	0	0	0	0	6.71	193	132	4.3	0.34	2.6	3.44	0.755813953	145.872093	93	14.1	40	16.1	0.16	8.2	330	4.37	14.2	42	0.75	1.56	943.9	126.5	122.5	67.4	22.3	2.4	1.6	3.99	65.6	253.8	43.1	22.6	13.6	13.2	3	0.6
734	0	1	60	0	1	123	79	0	0	0	0	0	7.23	226	118	3.52	0.51	4.56	1.79	2.547486034	575.7318436	99.2	12.7	34.9	16.6	0.18	7.9	340	4.5	15.6	41.5	0.78	1.19	200.7	111.8	84.1	32.1	5.4	2.21	1.15	4.17	61.9	151.7	35.4	26.5	13.5	9.8	2.9	1.4
735	0	1	55	1	1	115	78	0	0	0	0	1	7.31	252	133	4.4	0.43	4.86	1.89	2.571428571	648	91.7	13.1	40.4	16.1	0.19	7.6	330	4.62	12.3	54.8	0.97	1.32	47.2	159.3	110	81.8	9.1	2.26	1.16	4.03	71.3	241.5	43.6	28.4	21.4	10.2	2.1	5.5
736	0	1	57	1	1	120	75	0	0	0	0	0	6.03	180	116	4.06	0.42	4.22	1.06	3.981132075	716.6037736	88.1	13.8	35.8	16.5	0.18	9.9	323	3.84	12.7	29.1	0.94	1.12	417.7	100.2	92.6	32.9	8.4	2.02	1.34	3.8	59.5	203.7	29.3	31.1	24.7	10.8	2.8	2.1
737	0	1	64	1	1	130	80	0	0	0	0	0	12.94	267	126	4.29	0.34	10.81	1.52	7.111842105	1898.861842	87.4	15.1	37.5	16.8	0.16	6.1	337	8.98	16.6	34.2	0.69	1.05	373	170.8	149	14.7	14.8	1.99	0.78	3.12	54.6	201.2	26.6	28.1	71.3	26	10.5	4.6
738	0	0	59	0	0	135	85	0	0	0	0	1	5.41	96	120	4.02	0.53	2.27	1.73	1.312138728	125.9653179	89.3	13.5	35.9	18.2	0.06	6.1	334	4.91	14.7	66.2	1.17	1.36	21.1	262.7	192.4	153.3	21.1	2.34	1.41	3.87	73.7	303.1	43	30.7	68	9.7	3.3	3.9
739	0	1	38	1	0	110	70	0	0	0	0	1	8.3	288	168	5.29	0.52	4.28	2.89	1.480968858	426.5190311	91.1	12.2	48.2	13.1	0.31	10.7	349	4.94	11.7	42.6	1.05	1.01	266	137	106	84	6.1	2.2	1.26	3.9	62.4	290.3	42.5	20	35	12.34	4.54	6
740	0	1	42	1	1	150	90	1	0	0	0	0	5.38	220	153	4.87	0.35	3.01	1.87	1.609625668	354.1176471	94	14.3	45.8	17.2	0.2	9	335	5.76	13.1	36.1	0.67	1.13	154.5	138.3	106.6	62.5	7.2	2.27	1.51	4.16	62.8	174.3	39.4	23.4	17.7	30.2	8.1	1.5
741	0	0	26	0	0	125	80	0	0	1	0	0	4.75	244	98	3.61	0.47	2.8	1.31	2.13740458	521.5267176	81.7	16.7	29.5	16.8	0.17	6.9	332	5.06	11.5	62.8	0.56	0.91	14.3	132.5	97	31	6.3	2.24	1.57	4.09	71.2	167.4	36.1	35.1	23.8	8.1	2.5	3.6
742	0	1	63	1	0	112	68	0	0	0	0	0	6.72	225	138	4.3	0.59	4.52	1.4	3.228571429	726.4285714	94.9	12.8	40.9	16.2	0.16	7.3	338	8.94	12.9	39.1	1.09	0.94	224.24	153	109.5	48.4	1.04	2.28	1.08	3.98	62.1	123.6	37.8	24.3	24.6	10.6	2.9	2.3
743	0	0	66	0	0	110	80	0	0	0	0	1	4.46	84	142	4.53	0.35	2.17	1.7	1.276470588	107.2235294	96.2	13.6	43.5	16.8	0.08	9.5	327	5.27	13.5	32.2	0.51	1.21	168.9	161.6	130.7	65.3	18.5	2.12	1.28	3.72	62.2	139.5	31.1	31.1	18.8	26.9	8.8	34.8
744	0	0	50	0	0	120	70	0	0	0	0	0	5.95	228	142	4.74	0.4	4.53	0.89	5.08988764	1160.494382	93	13.3	44.1	16.8	0.2	8.8	323	4.59	11.8	38.7	1.19	0.84	215.6	127.1	98.3	35.2	4.1	2.4	1.25	4.2	72.5	86.9	44.1	28.4	13.6	9.8	1.8	0.6
745	0	1	38	0	0	120	84	0	0	1	0	0	5.97	246	146	4.95	0.42	3.87	1.54	2.512987013	618.1948052	87.1	12.9	43.1	12.1	0.26	10.5	339	4.5	11.6	30.2	0.92	1.41	395.3	131	83.6	64.7	13.4	2.35	1.53	3.88	65.7	220.1	40.3	25.4	16.2	14.4	4.4	3.8
746	0	1	26	0	0	120	75	0	0	0	0	0	5.52	166	164	5.18	0.39	3.19	1.84	1.733695652	287.7934783	95.3	12.4	49.4	16.9	0.16	9.6	333	4.62	11.6	30.1	0.61	1.11	243.4	115.9	95	58.1	6.4	2.36	1.75	4.5	69.6	241.5	48.2	21.7	14.1	18.1	5.4	3.1
747	0	1	82	0	0	110	60	0	0	0	0	0	7.79	202	142	4.8	1.06	4.96	1.58	3.139240506	634.1265823	93.9	17.8	45	18.1	0.18	9.1	315	7.4	9.8	48.5	1.17	1.25	188	216.5	189	58	12	2.28	1.21	4.83	58	177.9	35.7	22.3	13.6	17.4	3.6	1.1
748	0	0	68	0	1	140	85	0	0	0	0	0	5.21	260	129	4.09	0.55	2.73	1.72	1.587209302	412.6744186	94.8	14.7	38.8	16.3	0.21	8.2	332	5.69	13.6	43.6	0.68	1.19	235.6	268.6	235.7	74.4	10.4	2.45	1.45	3.95	60.9	190.4	38.7	22.1	22.3	9.5	2.4	2.4
749	0	1	35	1	0	120	90	0	0	0	0	1	8.78	180	166	5.38	0.68	5.99	1.93	3.103626943	558.6528497	94.2	13.9	50.7	16.8	0.16	8.9	327	4.91	11.8	28.1	1.05	0.96	43.3	222.6	168	151.1	16.5	2.27	1.43	3.9	61.2	135.5	35	26.2	96.7	13.9	3.9	1.9
750	1	1	63	1	1	152	88	1	1	0	1	0	32.55	330	110	4.07	1.81	29.73	0.82	36.25609756	11964.5122	81.4	13.5	33.2	17.3	0.29	8.9	332	11.59	17.1	33.3	0.88	0.62	33.68	268.7	173.7	28.9	1.02	2.05	1.14	3.95	50.1	131.2	22.7	26.2	51.2	3.2	1	1.1
751	0	1	35	0	0	125	76	0	0	0	0	1	7.44	409	172	5.59	0.34	4.31	2.7	1.596296296	652.8851852	89.2	13	49.8	16.1	0.31	7.7	344	4.65	10.6	42	1.13	1.22	406.3	190.8	152.2	82	15.3	2.38	1.22	3.66	77.6	283.8	52.1	25.5	55.5	9.9	4.2	3.1
752	0	1	52	0	1	137	89	0	0	0	0	0	5.85	176	152	4.68	0.8	3.05	1.76	1.732954545	305	96	12.8	45	16.6	0.15	8.5	339	8.46	11.6	41.8	0.98	1.09	7.5	193.1	168	73	34.5	2.24	1.25	3.86	65.2	262.8	40.7	24.5	45.2	16	5.2	16.8
753	0	1	45	1	1	130	90	0	0	0	1	0	6.68	201	159	5.09	0.85	3.89	1.85	2.102702703	422.6432432	94	13.4	47.9	16.1	0.19	9.2	331	6.74	10.5	27.7	0.95	0.82	42.5	206	135	66	10.3	2.24	1.04	4.29	68.6	290.3	46.3	22.9	41.8	13.9	3.3	2.9
754	0	1	48	0	1	110	70	0	0	0	0	0	9.38	283	138	4.69	0.78	6.54	1.87	3.497326203	989.7433155	87.2	12.8	40.9	16.1	0.25	8.8	337	5.68	15.4	36.6	1.16	1.05	201.7	159.3	105.6	43.9	10.4	2.31	1.34	3.5	65.6	138.8	37.7	27.9	33.9	19.5	4.8	2.5
755	0	1	35	1	0	130	80	0	0	0	0	0	5.07	280	128	4.41	0.46	2.63	1.87	1.406417112	393.7967914	85.5	13	37.7	17	0.16	5.6	338	5.09	11.4	28.8	0.79	1.05	194.5	121.1	84.4	28.2	7.3	2.27	1.15	3.9	60.1	203.7	33.9	26.2	21.2	8.8	2.6	2.3
756	0	0	63	0	0	100	70	0	0	0	0	0	4.84	268	111	4.47	0.42	3.12	1.19	2.621848739	702.6554622	79.2	17.3	35.4	12.9	0.28	10.5	314	4.39	11.3	51.5	1.06	1.04	37.4	138	122	68	14.9	2.33	1.31	3.8	66	195.6	38.4	27.1	8	8.59	1.66	10.7
757	0	0	45	0	0	110	75	0	0	0	0	0	3.83	176	136	4.14	0.33	1.88	1.52	1.236842105	217.6842105	94.7	12.6	39.2	16.6	0.16	8.9	346	4.92	12.1	31.4	0.77	1.13	268.8	209	181.8	54	9	2.35	1.3	4.01	59.4	191	36.9	22.8	22.5	13.4	3.5	3.5
758	0	1	77	1	0	130	70	0	0	0	0	0	6.77	259	157	5	0.37	3.72	2.5	1.488	385.392	94.2	13.6	47.1	10.4	0.24	9.4	333	5.68	11.7	49.1	1.1	1.13	94.88	128	129	50	12	2.2	1.07	4.7	80.3	203.4	41.2	36.6	20	11.8	4.56	7.1
759	0	0	73	0	0	120	80	1	0	0	0	0	3.53	253	115	4	0.33	1.85	1.29	1.434108527	362.8294574	86.9	14.5	34.8	16.5	0.2	7.8	331	6.39	15.5	35.9	0.48	1	146.6	227.6	152	77.5	1.97	2.2	1.16	4	66.1	178.6	36.4	29.7	15.5	8.1	3	9.5
760	0	0	33	0	1	115	80	0	0	0	0	0	5.23	207	128	4.28	0.34	3.54	1.23	2.87804878	595.7560976	89	13	38.1	17.1	0.2	9.8	336	6.36	10.9	35.1	0.58	1.87	275.78	136	108.6	31.7	0.8	2.41	1.34	3.91	57.9	130.7	38	20.1	14.4	13.2	4.2	4.8
761	0	1	40	1	0	120	70	0	0	0	0	0	5.15	171	139	4.65	0.51	2.4	1.8	1.333333333	228	84.5	12.3	39.3	13.1	0.19	10.8	354	4.53	12.7	30.2	0.66	0.89	25.7	132.2	103.6	152.4	26.3	2.26	1.24	3.91	65.4	285.6	39	26.4	18.4	12.2	3.7	1.1
762	0	1	57	0	1	120	90	0	1	0	0	0	5.68	182	157	4.93	0.47	3.48	1.42	2.450704225	446.028169	96.2	12.9	47.4	16.7	0.18	10	331	13.78	34.2	35.8	1.22	1.12	347.6	160.9	118.5	42.3	5.4	2.29	1.44	4.07	63.4	241.1	40.1	23.3	20.7	15.7	3.7	4.3
763	0	1	80	0	0	110	65	0	0	0	0	0	7.22	190	148	4.57	0.48	4.12	2.16	1.907407407	362.4074074	95.4	12.5	43.6	16.4	0.15	7.8	340	5.9	13.2	46.6	1.06	0.94	141	133.5	102.4	75.3	9	2.2	0.75	3.83	68.4	151.6	38.1	30.3	21	9.7	3.2	15.7
764	0	1	50	0	0	120	90	0	0	0	0	0	6.53	385	134	4.74	0.51	4.85	0.92	5.27173913	2029.619565	86.5	13.8	41	10.6	0.37	9.5	327	5.01	10.6	26.1	1.3	0.76	72.12	132	131	25	5.4	2.22	1.3	4.2	59.9	146.4	31.7	28	23	8.91	1.89	5
765	0	0	30	0	0	105	60	0	0	0	0	0	4.87	195	100	3.12	0.43	3.63	0.73	4.97260274	969.6575342	97.6	12.8	30.4	16.1	0.16	8.1	328	4.16	10.3	26.8	0.61	0.85	199.1	127.6	98.3	13.6	4.7	1.99	1.26	3.9	45.6	127.1	27.6	18.1	5.4	6.2	1.5	0.9
766	0	1	34	1	1	125	90	0	0	0	0	0	6.83	283	139	4.49	0.56	4.95	1.13	4.380530973	1239.690265	93.2	14.8	41.8	15.9	0.19	6.8	332	5.33	12.8	35.3	0.68	0.94	41.8	235	155	38.7	16.5	2.24	1.58	4	58.1	209.4	35.6	22.5	11.4	6.7	2.2	2.6
767	0	1	21	0	0	110	70	0	0	0	0	0	6.05	209	130	4.54	0.26	2.09	3.4	0.614705882	128.4735294	85.3	13.2	38.7	16	0.2	9.3	336	5.06	12.6	34.1	0.51	1.76	102.3	181.7	137.3	127.6	12.3	2.26	1.88	4.47	65.7	282	40.6	24.8	14.8	9.7	2.3	3
768	0	1	32	0	1	120	80	0	0	0	0	0	5.88	277	149	4.64	0.44	2.46	2.77	0.888086643	246	94.9	12.8	44.1	16	0.2	7.1	338	7.19	15.6	49.6	0.84	1.21	63.7	133.9	117.6	71.2	1.1	2.33	1.62	4.03	62.6	252.8	39.8	22.9	26.8	9.9	2.1	3.5
769	0	0	31	0	0	125	65	0	0	0	0	0	7.6	328	125	4.06	0.5	3.9	2.5	1.56	511.68	88.5	12.7	35.9	15.9	0.29	8.7	348	4.19	13.1	29.4	0.73	1.05	5.4	131	117.1	29	15	2.35	1.48	4.21	66.1	139.9	37.8	28.7	13.7	5.4	1.6	7.3
770	0	1	62	1	1	130	81	1	1	0	0	0	10.74	171	144	4.71	0.72	8.37	1.5	5.58	954.18	91.3	12.3	42.9	16.5	0.15	8.8	335	11.58	35.1	36.8	0.95	1.14	176.8	178.6	115.3	107	10.4	2.23	1.12	4	71.5	231.6	42.4	29.3	24.2	14	4	2.9
771	0	1	68	0	0	120	80	0	0	0	0	1	5.64	195	145	4.8	0.38	3.16	1.96	1.612244898	314.3877551	92.5	12.9	44.4	14	0.23	11.7	327	4.64	12.8	36.5	1.03	1.04	259.5	150	95.9	96	24	2.34	1.19	4.06	61.7	262.2	38.2	23.7	54.4	6.2	1.4	4.4
772	0	1	66	0	0	180	120	0	0	0	0	0	9.75	180	162	4.95	1.14	2.65	5.59	0.474060823	85.33094812	100	13.3	49.5	15.4	0.18	10.3	327	4.52	10.6	46.4	0.86	1.43	27.7	266.6	223.9	237.9	38.8	2.16	1.42	5.16	68.4	275.7	36.9	30.5	183.7	20	10	11.4
773	0	1	41	0	1	137	89	0	0	0	0	0	7.7	375	143	4.81	0.41	6.09	1.06	5.745283019	2154.481132	87.4	13.7	42	16.3	0.26	7	340	4.59	12	66.1	1.17	0.7	101.5	264.3	204.2	96.2	0.72	2.19	1.29	3.56	66.1	182.3	39.1	27	58.9	12.6	4.1	0.7
774	0	1	28	1	0	130	80	0	0	0	0	0	6.04	211	150	5.14	0.55	3.82	1.59	2.402515723	506.9308176	85.5	12.2	43.9	16.6	0.17	8.2	342	4.91	12.9	43.1	0.99	0.87	0.5	179.4	122.9	146.4	2.3	2.4	1.01	3.77	73.2	269.3	34.1	37.8	137.7	12.96	4.56	4.5
775	0	0	81	0	0	140	80	1	0	0	0	0	8.74	265	131	4.6	0.65	6.49	1.42	4.570422535	1211.161972	86.9	14	40	16.7	0.21	7.8	327	6	10.4	41.2	1.09	1.44	794.9	262	195	49	10.7	2.32	1.2	3.9	68.4	129.2	35.9	32.5	24.4	9.8	2.6	0.9
776	1	1	65	1	1	120	60	1	1	0	1	0	8.11	271	119	3.89	0.46	5.43	1.81	3	813	89.5	13.5	34.8	11.7	0.27	10	342	6.41	12.2	29.1	0.66	0.69	65.62	167	108	37	9.7	2.14	1.35	4	54.1	175.8	38	17.6	42	5.29	3.07	7
777	1	1	42	0	1	130	85	0	1	1	1	0	10.17	166	156	5.4	0.54	6.7	2.69	2.49070632	413.4572491	86.4	12.7	46.7	17.1	0.15	9	334	9.04	15.6	56.7	0.56	1.19	11	121.3	80.1	82.8	14.2	2.23	1.65	4.17	70.7	324	35.6	35.1	142.7	12.3	3.7	4.3
778	0	1	63	0	1	125	80	0	0	0	0	0	5.39	157	148	5.41	0.55	3.77	0.88	4.284090909	672.6022727	84.3	13.7	45.6	16.4	0.15	9.5	325	5.14	12.6	32.8	0.87	1.11	198	141.9	115.2	71	11	2.3	0.98	4.01	61.4	215.2	36.7	24.3	10.6	13	3.3	3.7
779	0	1	21	1	1	128	76	0	0	0	0	0	6.52	288	152	4.79	0.59	3.43	2.18	1.573394495	453.1376147	95.3	12.9	45.7	16.3	0.24	8.3	333	4.28	11.9	51.1	0.86	1.28	173	216	147.2	239.5	12.1	2.43	1.34	4.2	66.2	248.4	41.8	24.4	47.6	28.7	8.9	3.9
780	0	1	51	1	1	140	85	0	0	0	0	0	9.06	333	140	4.17	0.77	5.97	2.1	2.842857143	946.6714286	99	12.4	41.3	10.5	0.32	9.6	339	3.8	11.9	41.1	0.96	1.08	143	139	131	64	4.7	2.36	1.21	3.7	59.1	214.7	35.2	22.9	14	8.81	3.36	5.4
781	0	1	36	1	0	118	76	0	0	1	0	0	7.42	254	149	5.06	0.65	4.47	2.2	2.031818182	516.0818182	88.4	12.9	44.7	17.1	0.23	8.9	333	3.98	13	38.6	1.06	1.27	348.2	139	111.3	138.7	9.6	2.29	1.04	3.81	69.9	213.2	41.2	28.7	27.4	14.8	3.7	2.4
782	0	0	27	0	1	125	80	0	0	0	0	0	7.05	360	135	5.25	0.33	5.05	1.62	3.117283951	1122.222222	80.6	17.2	42.4	16.4	0.29	8	317	4.74	17.2	47.8	1.03	1.44	60.5	196.3	149.6	45.4	10.1	2.34	1.23	4.11	64.1	195.6	32.8	31.1	18	11.27	4.2	4.7
783	0	0	45	0	1	120	80	0	0	0	0	0	8.23	266	96	3.7	0.57	4.03	2.64	1.526515152	406.0530303	81	17.4	30	15.9	0.23	8.7	321	3.76	13.8	50.8	0.7	1.51	314.4	194.9	137.9	45.2	12.1	1.94	1.24	3.6	57.3	151.9	30.5	26.8	10.8	9.7	2	1.2
784	0	1	84	1	0	150	100	0	0	0	0	0	8.44	247	148	4.67	0.77	5.48	2.07	2.647342995	653.8937198	97.6	13.9	45.5	17.6	0.25	10.1	326	6.28	14.9	45.3	1.15	0.91	37.9	160.8	110.6	59.7	11.2	2.23	1.12	4.33	65.2	219.5	37.1	28.1	45.4	9	3	7.7
785	0	0	37	0	1	100	60	0	0	0	0	0	4.57	226	119	3.71	0.36	1.92	2.14	0.897196262	202.7663551	94.6	12.8	35.1	16.9	0.21	9.2	339	4.5	12.3	32.9	0.69	1.86	133.1	171.8	127.2	113.8	7.2	2.25	1.26	3.98	59.9	199	39.7	20.2	12.9	7.8	2.6	2.1
786	0	1	72	1	1	155	95	0	0	0	0	0	5.49	184	160	5.04	0.42	3.29	1.53	2.150326797	395.6601307	94.9	13	47.8	16.5	0.15	8	334	5	15	35.6	0.93	1.27	63	159.8	131.2	65.3	8.4	2.37	0.97	3.61	59.7	249.2	37.4	22.3	28.6	18.1	4.3	3
787	0	0	51	0	0	120	70	0	0	0	0	0	5.77	194	143	4.43	0.45	2.87	1.96	1.464285714	284.0714286	95	12.4	42.1	12	0.2	10.3	340	5.07	9.4	47.7	0.68	1.31	77.1	119	113	57	6.1	2.19	1.28	3.8	61.9	197.7	37.1	24.4	19	11.66	4.15	6.1
788	0	0	78	0	1	136	72	0	0	0	0	0	5.4	274	100	3.52	0.38	3.74	1.13	3.309734513	906.8672566	86.3	14.7	30.4	16	0.21	7.7	328	6.78	13.5	58.7	1.01	1.18	318.4	204.4	166.5	77.2	10.9	2.25	0.97	4.34	68.8	87.9	33.9	34.9	13.9	10.7	3.2	2
789	0	0	37	0	0	113	78	0	0	0	0	0	8.7	275	124	4.19	0.85	5.69	2.01	2.830845771	778.4825871	88.5	12	37.1	13.9	0.32	11.4	334	4.78	11.6	41.8	0.88	1.26	153	155	138	54	8.3	2.15	1.29	4	67.7	206.3	40.3	27.4	12	14.9	6.8	5
790	0	0	61	0	0	120	80	0	0	0	0	0	8.2	279	113	4.13	0.7	4.8	2.3	2.086956522	582.2608696	82	14.5	33.9	16.2	0.25	8.9	334	4.12	13.6	36.9	0.86	1.13	54.2	160.6	130	50	19	2.28	1.46	4.32	64.9	205.8	35.6	30.6	9	9	2.7	9.7
791	1	1	83	0	0	140	70	1	0	0	1	0	6.48	200	126	4.34	0.72	3.66	1.67	2.191616766	438.3233533	91.2	13	39.6	17.7	0.16	8	319	4.92	11.6	87.6	0.97	0.93	35.6	194.2	136.6	99	10	2.33	1.27	4.46	61.1	251.6	37.8	23.3	27.4	12.8	3.2	1.7
792	0	1	30	0	1	110	70	0	0	0	0	0	9.44	279	163	5.21	0.45	7	1.87	3.743315508	1044.385027	93.6	12.8	48.7	16	0.21	7.6	334	4.87	15.1	39.6	0.81	1.27	84.8	239.9	163	95.1	16.3	2.37	1.41	4.5	68.6	228.5	42.8	25.8	39.2	16.9	5	2.5
793	0	1	36	0	0	110	80	0	0	0	0	0	7.55	227	154	4.72	0.6	5.31	1.08	4.916666667	1116.083333	96.3	13.5	45.4	16.1	0.19	8.4	338	3.88	12.8	46.6	0.8	1.15	329.9	195.1	175.9	67.1	11.8	2.29	1.24	4.36	65.8	240.1	41	24.7	17.1	13.3	3.2	4.5
794	0	1	64	1	1	128	80	0	0	0	0	0	6.39	230	120	3.93	0.71	3.52	1.92	1.833333333	421.6666667	91.2	13.5	35.9	16.2	0.17	7.5	336	4.98	13.7	36.5	0.61	0.97	35.3	145.5	104	67.3	13.4	2.13	1.13	3.62	60.6	215.1	35.2	25.4	22.8	14.5	4.3	2.8
795	1	1	54	0	1	124	76	0	1	0	1	1	6.77	217	150	4.93	0.6	4.32	1.77	2.440677966	529.6271186	91.7	13.7	45.2	16.8	0.18	8.1	331	13.36	30.2	36.6	1.11	1.04	86.7	200.8	136.8	45.7	12.3	2.37	1.11	4.33	58	178.8	37.5	20.5	24.5	5.7	2.3	4.9
796	0	0	40	0	1	130	80	0	0	0	0	0	6.01	347	86	3.69	0.36	3.97	1.51	2.629139073	912.3112583	74.1	30.6	27.4	18.1	0.24	6.9	316	6.03	13	69.3	0.76	1.1	43.1	131.5	96	48.7	3.1	2.14	1.44	3.72	63.5	277.8	39.6	23.9	24.2	7.4	1.7	2.8
797	0	1	73	0	1	124	80	0	0	0	0	0	8.16	270	124	4.08	0.47	5.79	1.52	3.809210526	1028.486842	94.1	13.4	38.4	11.3	0.27	10.2	323	5.99	15.6	41.5	0.65	1.12	249	193	123	41	8.7	2.04	1.13	4.2	55	109.6	33.7	20.9	12	8.5	4.4	9.9
798	0	1	57	1	0	130	80	0	0	0	0	0	11.68	328	137	4.58	0.92	5.81	4.26	1.363849765	447.342723	91.6	13.7	42	15.9	0.28	8.6	327	4.47	13.1	47.4	0.81	0.95	300.5	356.7	244.1	52.3	22.5	2.12	1.07	4.35	59.5	214.6	36.2	23.3	30.4	10.5	3.9	8.2
799	0	0	38	0	1	94	64	0	0	0	0	0	5.17	206	111	3.69	0.38	2.39	2.12	1.127358491	232.2358491	89.8	13.8	33.1	16.5	0.17	8.3	334	4.91	14.2	32.2	0.43	1.26	71.3	116.9	98.8	48.4	1.9	2.2	1.31	3.55	62.9	139.2	35.1	27.8	11.2	8.2	3	4.8
800	0	0	56	0	1	120	80	0	0	0	0	0	6.3	270	100	3.49	0.5	4.3	1.2	3.583333333	967.5	86.6	15.1	30.3	16.2	0.25	9.1	331	4.28	18.1	39.1	1.03	0.88	645	110.5	97	21	5	2.28	1.17	3.96	70.1	61.7	35.5	36	8.5	8.6	2.3	3.7
801	0	1	77	0	1	130	75	0	0	1	0	0	6.95	330	106	3.54	0.81	4.71	1.01	4.663366337	1538.910891	88.8	14.1	31.5	15.9	0.24	7.1	336	5.74	12.8	32.5	0.81	1.27	58	185	146.5	44	10.4	2.18	1.11	3.79	62.7	92.6	36.4	26.9	20.6	7.7	3.5	9.1
802	0	1	46	1	1	120	80	0	0	0	0	0	9.54	244	154	5.13	0.73	7.1	1.61	4.409937888	1076.024845	90.4	14.5	46.4	11.9	0.25	10.3	332	4.59	16.6	39	1.08	1.38	212.32	203	149	65	6.5	2.24	1.15	4	68.6	294.3	42.2	27.3	22	11.28	4.02	6.2
803	0	1	59	0	0	125	70	0	0	0	1	0	5.75	171	141	4.31	0.51	3.5	1.63	2.147239264	367.1779141	99.9	13.1	43	17	0.13	7.3	327	4.34	12.1	75.9	2	1.09	202.8	142.2	122.2	59.9	6.7	2.3	1.25	3.6	60.2	189	40.1	19	15.1	23.5	3.4	1.7
804	0	0	56	0	1	166	92	1	0	0	0	0	6.65	147	144	4.9	0.53	4.19	1.73	2.421965318	356.0289017	88.9	13.7	43.6	17.6	0.16	11.1	330	4.27	10.8	62.8	0.92	1.8	35.2	209.4	174.1	103.3	1.8	2.26	1.39	3.51	68.1	254.1	39.4	28.7	20.2	13.7	3.8	2.3
805	0	1	48	0	1	140	90	0	0	0	0	0	5.13	254	147	4.49	0.35	3.84	0.83	4.626506024	1175.13253	99	14.5	44.5	16.7	0.23	9	330	4.69	15.2	33.6	0.8	1.1	38.5	140.5	111.1	63.1	9.6	2.25	1.03	3.82	64.5	181.8	43.8	20.7	26	16	5.8	3
806	0	0	43	0	1	110	80	0	0	0	0	0	5.77	296	139	4.47	0.18	3.64	1.54	2.363636364	699.6363636	92.8	12.6	41.5	11.2	0.29	9.7	335	4.84	7.7	35.8	1.09	0.96	177.19	116	116	52	4.7	2.11	1.39	3.8	59.1	320.5	37.4	21.4	11	7.4	1.91	6.1
807	0	0	24	0	1	110	70	0	0	0	0	0	4.64	191	115	4.05	0.52	2.09	1.96	1.066326531	203.6683673	88.4	15.6	35.8	16.3	0.18	9.5	321	4.67	13.5	24.5	0.51	1.13	157.9	144.8	100.5	93	11.8	2.2	1.36	4.06	62.7	96.6	34.9	27.8	9.1	8.2	2.9	3.9
808	0	0	27	0	0	125	85	0	0	0	0	0	7	357	115	4.26	0.57	4.42	1.81	2.44198895	871.7900552	84.6	13.7	36	15.9	0.28	8	319	4.76	10.7	41.2	0.76	0.92	59.9	169	118.6	46.4	8.6	2.23	1.51	4.1	65.1	209.4	36.7	28.4	28.8	9.6	2.6	1.2
809	0	1	41	1	1	130	78	0	0	0	1	0	8.58	223	150	4.87	0.5	6.19	1.7	3.641176471	811.9823529	92.8	13.3	45.2	16.5	0.19	8.5	332	3.97	11.7	42.3	1.13	1.12	64.2	172.7	128.4	71.6	10.6	2.36	1.1	3.77	62.1	269.8	41.3	20.8	17.5	7.6	2	6.2
810	0	1	79	1	1	110	58	0	0	0	0	0	4.74	87	130	3.96	0.49	3.11	0.89	3.494382022	304.011236	98.6	15.2	39.1	17.7	0.08	12.9	334	4.74	13.5	30.2	0.58	1.22	500.7	133.4	95.4	59.8	11.7	2.19	1.14	4.1	65.7	122.6	31.4	34.3	16.2	13.8	4.8	3.5
811	0	1	41	1	0	141	100	1	0	0	1	0	8.73	544	134	4.53	0.57	5.52	2.52	2.19047619	1191.619048	90.1	13.1	40.8	16.6	0.4	7.4	329	4.07	12.6	63.1	1.14	1.27	118.9	151.2	102.1	108.4	1.8	2.51	1.19	4.11	78.8	263.7	50.8	28	33.9	11	3	1.9
812	0	1	86	0	0	120	70	1	1	0	0	0	7.8	194	132	4.55	0.55	6.03	0.98	6.153061224	1193.693878	89.5	12.7	40.7	12.4	0.2	10.4	324	5.82	25.2	40.2	0.99	0.84	1134	121	99	45	5.8	2.09	0.98	3.7	67.1	152.1	36.7	30.1	12	12.5	5.8	9
813	0	0	60	0	0	118	79	0	0	0	1	0	4.82	140	125	4.06	0.35	3.32	1.03	3.223300971	451.2621359	91.6	12.3	37.2	17.6	0.13	9.4	335	4.26	13.9	38.1	0.86	1.4	184.1	196.5	156.1	70.5	12.6	2.21	1.12	3.66	65.3	193.7	36.1	29.2	15.1	12.1	2.9	5.9
814	1	1	65	1	1	122	83	1	1	0	0	0	19.26	360	119	4.09	0.93	17.31	0.99	17.48484848	6294.545455	89	14.8	36.4	16.5	0.26	7.3	326	11.37	20.2	19.4	0.61	0.77	40.4	138.1	94.5	30.4	0.62	2.23	0.87	3.88	53.9	74.9	34.3	23.6	14.9	15.7	6.7	4.4
815	0	1	27	1	0	154	85	1	0	1	0	0	5.56	202	133	4.61	0.3	3.85	1.27	3.031496063	612.3622047	85	12.3	39.2	16.7	0.16	8	338	7.07	13.2	28.6	0.82	1.03	42.4	191.7	149.3	125.3	8.8	2.27	1.8	3.54	64.7	239.7	38.2	26.5	18.5	10.3	3.3	1.8
816	0	0	35	0	1	110	76	0	0	1	0	1	7.21	395	95	3.51	0.25	4.87	1.98	2.45959596	971.540404	82.3	15.3	28.9	17.3	0.25	6.3	330	5.56	13.6	43.3	1.36	0.86	566	177.5	121.6	21.2	3.1	2.21	1.55	3.95	64.8	142.3	36.3	28.6	33.9	6.6	2.3	7.7
817	0	1	60	1	1	120	110	1	0	0	0	1	6.8	231	159	5.14	0.34	4.16	1.73	2.404624277	555.4682081	90.9	12.9	46.7	14.2	0.26	11.3	340	5.63	10.3	61.3	0.97	0.91	27	126	107	39	7.2	2.23	1.11	3.6	59.5	286.7	41	20.2	89	7.8	3.4	9.9
818	0	0	63	0	0	170	90	1	1	0	0	0	6.76	232	113	3.98	0.3	3.78	2.52	1.5	348	87.4	12.9	34.8	14.8	0.27	11.7	325	5.67	11.2	63.4	0.9	1.33	97	153	120	86	9.2	2.21	1.53	4	73.2	185.2	40.4	32.5	14	16.4	6.7	6
819	0	1	25	0	0	125	75	0	0	0	0	0	5.64	251	135	4.29	0.69	3.25	1.51	2.152317881	540.2317881	95.5	12.3	40.9	16.1	0.23	9.1	329	4.47	12.1	47.2	0.64	0.88	16.2	239.9	151	78.7	13.7	2.23	1.31	3.82	61.8	179.6	38.5	23.3	11.8	11.2	3.9	3.2
820	0	0	75	0	0	130	80	0	0	0	0	0	5.65	238	121	3.47	0.5	2.97	1.82	1.631868132	388.3846154	104.5	12.5	36.2	15.6	0.19	8	334	4.81	12.9	57	1.07	1.46	261.8	201.6	170.8	64.9	12	2.22	1.14	4.48	65.5	243.6	40.4	24.9	8.9	8	1.4	4.2
821	0	0	45	0	1	110	70	0	0	0	0	0	2.73	146	107	4.14	0.43	1.12	1.07	1.046728972	152.8224299	81.1	15.5	33.6	16.4	0.19	12.9	320	4.89	13.7	30.5	0.56	1.16	210.6	158.3	111.4	109.9	6.8	2.2	1.05	3.66	67.1	145.4	37.2	30	10.8	8.9	2.6	1.9
822	0	1	35	0	1	120	80	0	0	0	0	0	5.55	198	163	5.3	0.39	3.9	1.15	3.391304348	671.4782609	90.9	13.6	48.1	16.5	0.17	8.5	340	4.37	13.2	32.3	0.64	1.23	15.6	197.6	137.5	132	9.8	2.44	0.87	4.11	71.3	260.2	44.1	27.2	47.4	32.6	14.1	2.5
823	0	1	36	0	0	120	80	0	0	0	0	0	7.19	283	121	4.13	0.34	5.11	1.61	3.173913043	898.2173913	91.5	14.4	37.8	16.6	0.2	7.1	320	4.76	14	33.1	0.85	1	313.6	127.1	114.1	26.5	18	2.38	1.35	4.3	64.7	239.8	35.2	30.1	44.1	13.2	3.4	2.6
824	1	1	86	0	0	100	60	1	1	0	1	0	4.41	101	127	4.11	0.35	2.67	1.07	2.495327103	252.0280374	96.9	16.2	39.9	17.5	0.07	7.3	319	4.14	14.8	55.9	0.91	0.83	999.5	141.6	117	13.1	9	2.51	0.95	5.72	64.2	279.5	31.5	32.7	21.5	5.7	1.5	2.4
825	0	0	61	0	0	100	60	0	0	0	0	1	6.28	302	124	3.91	0.44	3.09	2.58	1.197674419	361.6976744	96.9	13.3	37.9	15.5	0.27	9	328	5.18	13.5	45.8	1.35	1.22	96.3	150.6	121.5	45.5	7.4	2.27	1.42	4.16	68.6	169.7	39.8	28.3	13.5	12.7	1.6	4.6
826	0	1	72	1	0	140	90	0	0	0	0	0	4.92	202	117	3.81	0.42	3	1.37	2.189781022	442.3357664	90.6	15.3	34.6	16.4	0.16	8	336	5.05	12.8	33	0.6	0.95	48	155	119	56	6.5	2.09	0.93	3.6	62.4	199.3	35.4	27.8	17	6.04	1.5	8.8
827	0	1	49	1	1	150	96	1	1	1	0	1	6.15	237	169	5.36	0.6	3.38	1.97	1.715736041	406.6294416	93.6	13.1	50.2	17.3	0.21	9	336	10.38	21.7	33.7	1.39	1.37	186.4	183.6	117.6	339.9	3	2.55	1.29	5.02	69.8	293.5	47.6	22.2	165.3	14.1	4.3	7.1
828	0	0	27	0	1	114	80	0	0	0	0	0	8.57	285	140	4.96	0.6	6.66	1.28	5.203125	1482.890625	86.5	13.3	43	16.3	0.25	8.9	326	5.07	13.9	42.1	0.63	1.54	118.3	159.6	132.4	50.2	11.5	2.49	1.43	3.85	71.1	163.7	44.9	26.2	12.1	12.3	3.8	1.4
829	0	1	67	0	0	135	85	0	0	0	0	0	8.01	225	121	3.93	0.93	5.62	1.15	4.886956522	1099.565217	95.6	13.2	37.5	15.5	0.22	9.8	323	5.43	10.8	40.5	0.84	1.08	96.5	212.9	143.2	68.1	14.7	2.05	1.1	4.02	66.8	135.2	36	31.1	27.5	9.3	3.6	6.3
830	0	0	84	0	0	125	80	1	0	0	0	1	5.55	223	123	4	0.32	2.85	2.21	1.28959276	287.5791855	91.3	12.6	36.5	11.6	0.22	10	337	4.37	11.8	46.9	1.2	1.05	310	432	185	60	3	2.21	1.46	3.8	71.2	145.1	34.6	37.2	29	6.3	3.6	6
831	1	1	62	0	1	145	89	1	1	0	1	0	7.04	235	162	5.32	0.38	4.77	1.67	2.856287425	671.2275449	88.5	12.9	47.1	14.9	0.28	12	344	11.68	20.5	42.4	1.5	1.04	236	115	91	27	7.5	2.29	1.22	3.4	64.1	277.3	41.9	28.1	12	16.2	6.5	5.6
832	0	1	59	1	1	100	75	0	0	0	0	0	6.87	216	145	4.66	0.45	3.51	2.58	1.360465116	293.8604651	93	13.1	43.3	16.3	0.17	7.7	335	7.13	12.6	42	1.03	0.91	24.5	265.5	201	145.1	13.4	2.25	1.25	3.74	60.1	203.4	38.9	21.4	51.3	14	3.8	5
833	0	1	64	1	1	120	70	0	0	0	0	0	6.48	221	131	4.19	0.43	3.92	1.65	2.375757576	525.0424242	97.4	13.7	40.8	16.3	0.14	6.5	321	4.66	12.6	32.4	0.75	0.66	179.3	183	119.3	65.7	10.3	1.98	1.34	4.26	47.5	169.5	28.8	18.7	21.8	11.5	3.6	1
834	0	0	67	0	1	130	80	0	0	0	0	0	9.01	359	119	3.82	0.82	6.27	1.9	3.3	1184.7	91.6	13	35	10.7	0.34	9.6	340	5.07	13.5	40.6	1.18	1.33	220.3	182.3	149	57.9	12	2.22	1.28	4.2	68.5	186	34.4	34.1	25.2	10	2.7	3.4
835	1	1	70	0	1	134	69	1	0	0	0	0	6.96	237	151	4.8	0.54	4.99	1.12	4.455357143	1055.919643	92.9	12.9	44.6	17.8	0.26	11.2	339	5.64	15.2	39.5	1.01	1.27	472	172.7	156.2	95.4	2.11	2.44	1.27	4.54	64.8	184.7	36.8	28	26.6	15.5	4.6	2.9
836	0	0	48	0	1	111	71	0	0	0	0	0	5.31	238	119	3.63	0.41	2.65	2.13	1.244131455	296.1032864	97.9	12.4	35.5	16.5	0.19	8.2	334	4.72	9.9	32.3	0.61	1.64	46.8	111.9	84.1	29.5	5.8	2.15	1.38	3.44	57.4	151.6	39.7	17.7	17.7	12.2	3.9	6.2
837	0	1	71	0	1	110	70	1	0	0	0	0	3.96	186	146	5.06	0.25	2.59	0.95	2.726315789	507.0947368	89.2	12.8	45.1	16.9	0.14	7.5	325	5.13	14	34.3	0.76	1.01	149.9	180.6	150.4	66.4	12.6	2.21	0.98	4.36	69.5	223.8	38.5	31	18.4	13.5	4.1	4.4
838	0	1	28	0	0	120	80	0	0	0	0	0	6.04	294	170	5.98	0.38	3.42	2.09	1.636363636	481.0909091	85.7	14	51.2	16.3	0.26	8.7	333	5.28	13.7	26.9	0.57	1.1	52.4	138.1	99.1	79.4	22.3	2.49	1.15	4.3	74.4	287.2	46.6	27.8	15.5	14.1	4.1	3.4
839	0	1	42	0	1	140	94	1	0	0	1	1	5.01	192	165	4.92	0.31	2.39	2.11	1.132701422	217.478673	98.1	12.5	48.2	16.6	0.17	8.8	341	4.19	12	24.8	0.75	0.96	189.1	140.8	85.7	143.6	2.4	2.42	1.26	4	68.6	197.9	43.4	25.2	45.4	23.8	5.3	2.6
840	0	0	59	0	1	137	73	0	0	0	0	0	5.07	261	124	4.29	0.44	2.35	1.99	1.180904523	308.2160804	88.4	15.3	38	16.5	0.19	7.4	327	4.35	14.6	21.6	0.83	1.17	44.5	207.1	138.9	40.4	0.5	2.22	1.1	4.14	64.8	159.2	37.4	27.4	10.6	10.4	2.9	6.8
841	0	1	66	0	0	130	80	0	1	0	0	0	7.26	165	125	3.91	0.78	4.41	2.02	2.183168317	360.2227723	96.7	13	37.8	17	0.15	9.2	329	3.79	22.9	35	0.76	1.49	205.7	179.4	118.3	160.6	16.2	2.28	1.51	3.94	68.5	285.8	37.2	31.3	10.2	11.4	3.2	2.1
842	0	0	47	0	1	120	75	0	0	0	0	1	6.61	365	140	4.65	0.49	4.67	1.36	3.433823529	1253.345588	91.1	13.7	42.4	16.5	0.33	9.1	330	5.72	13.3	40.6	1.05	1.22	136.4	172.2	131.5	102.6	9.7	2.47	1.38	4.12	68.5	237.8	42.7	25.8	19.8	16.2	4.2	3.5
843	1	0	82	0	0	130	70	1	0	0	1	0	5.63	164	99	3.34	0.45	4.1	0.95	4.315789474	707.7894737	90	13.4	30.1	16.5	0.15	9.3	329	7.11	16.5	39.6	1.12	1.12	1141.5	204.9	137	27.2	4.1	2.23	1.18	3.6	61.3	142.5	34.3	27	21.5	9.2	2.4	4.9
844	0	1	24	0	1	140	91	0	0	1	0	0	9.69	304	156	4.97	0.75	6.79	1.86	3.650537634	1109.763441	94.4	14.5	46.9	16.1	0.25	8.1	332	5.36	14.3	29.5	0.82	1.04	59.9	343.1	254.9	54.8	17.6	2.52	1.18	4.15	60.1	142.5	39.5	20.6	11.8	29	11.2	3.5
845	1	1	73	0	1	120	80	1	0	0	1	0	5.18	214	139	4.09	0.71	3.13	1.24	2.524193548	540.1774194	99.4	12.5	40.7	16.1	0.17	7.8	341	5.73	10.8	22.6	0.56	1.04	274.4	172.5	131	87	11	2.59	1.3	4.53	63.8	124.8	40.5	24.1	21.5	9.7	2.8	5
846	0	0	75	0	1	130	80	1	0	0	0	1	4.34	190	125	4.32	0.33	2.55	1.3	1.961538462	372.6923077	88.2	13.5	38.1	16.1	0.16	8.5	329	6	14.6	47.7	0.96	1.47	104.3	120.5	91.7	49.2	26.2	2.23	1.09	4	66.4	201.2	36.8	29.6	15	15.6	3.9	1.8
847	0	1	67	1	1	135	75	0	0	0	0	0	9.38	190	147	4.08	0.74	5.94	2.43	2.444444444	464.4444444	103.9	13.2	42.4	13.2	0.21	11.2	347	4.07	9.9	45.8	0.94	0.96	238.5	163	153	104	7	2.31	1.18	4.1	68.1	185.2	42.1	25.9	57	10.86	2.06	7.2
848	1	0	78	1	0	140	70	1	1	0	1	0	6.74	205	129	4.23	0.43	3.85	2.27	1.696035242	347.6872247	92.1	13.7	38.9	16.4	0.21	10.2	332	8.77	18.3	43.7	0.58	1.29	859	103.3	83.8	28.1	2.8	2.35	1.11	4	71.8	268.9	42.2	29.6	22.3	13.7	3.4	3.2
849	0	0	66	0	1	130	80	0	0	0	1	0	4.32	190	135	4.28	0.39	1.77	2.12	0.83490566	158.6320755	94.4	12.9	40.4	17.2	0.21	10.9	333	4.53	13.5	68.6	1.5	2.36	429	187.6	158.7	56.8	17.2	2.37	1.25	4.15	67	299.7	38.6	28.4	23.2	17.8	4.3	2.2
850	0	1	41	1	0	138	80	0	0	0	0	0	5.91	187	159	5.23	0.56	3.82	1.28	2.984375	558.078125	90.6	13.4	47.4	16.9	0.17	9.2	335	4.38	13.6	36	0.47	1.35	59.7	128.8	100.1	57.4	2.2	2.32	0.91	3.99	63.1	228.5	41.8	21.3	22.6	18.8	7.4	3.6
851	0	0	72	0	0	105	70	1	1	0	1	0	7.65	292	136	4.65	0.5	4.82	2.2	2.190909091	639.7454545	87.7	12.6	40.8	13.2	0.31	10.8	333	6.61	17.8	54.1	1.28	1.25	86	198	147	97	9.8	2.26	1.15	3.4	67.4	264.9	40.9	26.1	23	10.15	1.72	8.5
852	0	0	80	0	1	110	80	0	1	0	1	1	5.09	219	132	4.37	0.61	3.17	1.1	2.881818182	631.1181818	92.4	13.4	40.4	15.9	0.18	8.1	327	6.44	15.5	41.7	0.95	1.59	65	170.4	119.7	119.1	42.9	2.32	1.35	4.34	62.2	246.2	36.2	26	17.5	15.2	3.9	4.4
853	0	1	43	0	1	115	75	0	0	0	0	0	5.19	196	139	4.14	0.26	2.74	2.02	1.356435644	265.8613861	95.7	15	39.5	16.7	0.13	7.5	352	5.09	12.4	38	0.76	0.93	37.9	149.2	110.1	68.9	2.7	2.3	1.22	4.29	69.2	225.6	40.1	29.1	27.5	9.4	3	1.8
854	0	0	81	0	0	110	56	1	0	0	1	1	6.17	250	111	3.59	0.51	3.63	1.84	1.972826087	493.2065217	93.7	13.3	33.7	16.5	0.19	7.4	329	5.11	14.8	55.6	1.07	1.18	96.1	175	129	77.9	16.3	2.22	1.23	3.65	76.5	218	43.7	32.8	14.3	11.8	2.8	3.8
855	0	0	54	0	1	130	82	0	0	0	0	0	7.93	245	123	4.74	0.61	5.28	1.79	2.94972067	722.6815642	82.3	16.4	39	16.5	0.22	9.2	315	5.8	13.9	43.6	1.37	1.76	164.7	152.2	112.6	75.1	8.4	2.34	1.26	4.02	69.4	320.5	39.3	30.1	23.5	15.6	3.7	2.6
856	0	1	69	0	0	120	80	0	1	0	0	0	3.54	112	124	4.18	0.28	2.02	1.15	1.756521739	196.7304348	88.5	12.6	37	10.8	0.11	10	335	6.94	14.4	22.5	0.4	0.88	36.27	95	105	26	7.4	2.11	0.96	3.7	61.6	272.8	40.1	21.4	26	7.81	3.1	7.7
857	0	0	69	0	1	114	75	0	0	1	0	1	10.17	306	152	4.94	0.54	6.24	3.16	1.974683544	604.2531646	92.7	12.9	45.8	16	0.24	8	331	5.68	11.9	36.1	0.86	1.11	25	158.1	130.8	50.5	14.1	2.5	1.47	4.11	62.5	191.7	38.2	24.3	19.6	14.2	4.7	11.5
858	0	1	40	1	1	122	75	0	0	0	0	0	5.96	200	149	4.45	0.5	3.15	2.07	1.52173913	304.3478261	97.3	12.4	43.3	16.4	0.15	7.5	344	6.9	12.6	81.7	0.77	0.85	61	184.7	138.2	360.3	12.9	2.37	1.35	3.79	63.2	329.8	44.5	18.7	128.2	9.6	3	3.2
859	0	1	71	1	1	135	80	0	0	0	0	0	7.46	241	145	4.82	0.37	5.16	1.67	3.089820359	744.6467066	90.5	13.1	43.6	13.9	0.27	11.2	333	4.39	11.5	39.6	0.81	1.17	138	146	114	63	7.3	2.17	0.96	3.8	60.7	186.1	40.8	20.8	18	10.28	2.34	6.1
860	0	0	66	0	0	125	80	0	0	0	0	0	6.2	367	133	4.7	0.25	3.68	2.12	1.735849057	637.0566038	85.3	12.2	40.1	11.7	0.37	10	332	5.45	13.6	55.9	1.04	1.32	98.35	138	144	36	5.1	2.32	1.23	4.5	78.4	269.3	34.4	42.8	9	6.01	1.56	7.3
861	0	1	46	1	1	120	70	0	0	0	0	0	6.79	163	154	5.03	0.59	4.63	1.17	3.957264957	645.034188	93.1	12.4	46.8	16.1	0.14	8.8	329	4.44	12.3	38.6	0.88	1.19	145.8	191.3	131	54	11.9	2.26	1.03	3.71	61	219.4	42.3	18.7	25.5	16.5	4.3	3.4
862	0	0	41	0	1	100	65	0	1	0	0	0	7.04	348	113	3.86	0.32	3.62	2.44	1.483606557	516.295082	89.8	15	34.7	15.6	0.26	7.5	326	12.13	19.5	19.3	0.63	1	9.2	147.1	129.1	45.4	8.7	2.26	1.03	4.11	50.7	157.9	26.8	24.2	11	7.9	2.2	1.1
863	0	1	67	1	1	140	95	1	0	0	0	0	6.65	190	154	4.71	0.54	4.51	1.29	3.496124031	664.2635659	96.6	13.5	45.5	15.4	0.23	12.3	338	5.49	10.4	39.7	1.16	0.95	83	186	143	32	7.1	2.22	1	4.2	58.3	281.7	40.3	19.6	17	10.41	3.69	6.9
864	0	1	55	0	0	120	70	0	0	0	0	0	8.69	262	141	4.6	0.72	5.7	2.04	2.794117647	732.0588235	93.2	12.5	42.9	16.1	0.22	8.4	328	6.72	13.6	38.2	1.05	1.17	43.2	133.8	146	76.6	13.4	2.26	1.46	3.9	68	306.5	38.4	29.6	23.9	14.8	3.3	1.4
865	0	0	50	0	0	120	80	0	0	0	0	0	6.05	269	100	3.94	0.69	3.99	1.21	3.297520661	887.0330579	78.4	15.9	30.8	16.5	0.21	7.8	324	4.36	13.3	41	0.66	1.12	140	136.9	93.7	115.5	9.2	2.31	1.19	3.6	67.1	175.8	37.2	29.9	12.8	9.3	2.4	2.9
866	0	1	75	1	1	150	75	1	0	0	0	1	3.7	217	143	4.83	0.41	2.06	1.01	2.03960396	442.5940594	91.3	13.8	44.1	16.9	0.19	8.9	324	5.73	12.3	51.3	0.96	1.15	34.3	152.8	124	71.1	1.21	2.11	0.97	3.99	71	202.8	34.7	36.3	20	11.6	3.5	4.6
867	0	1	58	1	0	115	80	0	0	0	1	0	6.73	119	135	4.53	0.56	3.19	2.75	1.16	138.04	89.6	14.1	40.5	16.8	0.12	10.2	333	4.31	13.3	40.6	0.99	1.09	39.5	172.3	128.8	268.1	11	2.24	1.01	3.94	62.3	283.1	42.8	19.3	28.1	17.6	3.3	5
868	0	1	61	1	0	121	77	0	0	0	0	0	5.64	184	127	4.11	0.32	2.88	2.19	1.315068493	241.9726027	89.4	13.1	36.8	16.3	0.12	6.7	345	4.58	12.1	36.9	0.72	1.36	241.4	170	138	84.2	14.5	1.85	1.13	3.86	64.4	267.1	34.5	29.9	26.3	14.1	4.1	5.3
869	0	0	19	0	1	110	70	0	0	0	0	0	8.01	263	124	4.31	0.5	3.83	3.6	1.063888889	279.8027778	87.1	13.5	37.6	16.1	0.22	8.2	329	4.53	11.5	37.8	0.54	1.21	22.5	161.4	116.5	76.9	13.7	2.35	2.04	4.01	68.4	269.3	40.3	28.1	9.6	4.6	1.5	2.1
870	0	0	71	0	0	150	90	1	1	0	0	0	7.9	215	123	4.34	0.59	5.77	1.23	4.691056911	1008.577236	85.2	14.5	36.9	16.2	0.22	10.2	332	13.25	21.1	48.7	0.97	1.66	65.4	265.1	205	151.9	14.2	2.26	1.18	4.4	56.3	159.5	30.5	25.8	12.3	11.9	3.1	1.1
871	0	1	52	0	1	138	80	0	0	0	0	0	7.93	280	122	4.13	0.67	5.48	1.21	4.52892562	1268.099174	92.3	13.9	38.1	12.5	0.3	10.9	320	5.46	11.7	36.8	0.92	0.91	69	144	118	31	8.7	2.15	1.16	4.3	56.2	162.7	32	24	10	8.4	4.2	6.5
872	0	1	87	1	0	110	70	1	0	0	0	0	9.26	301	145	4.45	0.88	5.25	2.78	1.888489209	568.4352518	97.7	14	43.5	16.2	0.24	7.9	333	4.93	11.1	27.5	0.81	1.14	66.6	183.2	179.4	65.1	12	2.17	1.37	3.92	61.1	188.6	40.7	21.4	14.4	7.5	2.2	5.3
873	0	1	30	0	0	1165	70	0	0	0	0	0	6.55	179	143	4.49	0.73	4.17	1.3	3.207692308	574.1769231	98.4	13.2	44.1	16.4	0.16	9	324	4.77	13.3	42.5	0.92	1.04	462.5	150.6	109.6	110.1	12.8	2.35	1.49	4.34	61.5	139.1	42.7	18.8	19.4	14	4.3	4.8
874	1	1	66	0	0	100	55	1	0	0	1	0	7.93	343	127	4.25	0.67	5.04	1.73	2.913294798	999.2601156	91.2	13.2	38.8	16	0.26	7.5	328	4.96	12.8	39	0.84	1.2	21.7	189.9	119.5	129.7	16.5	2.16	1.34	3.9	67.7	167.2	39.1	28.6	47.7	8.5	2.6	2.2
875	0	1	56	1	0	120	80	0	0	0	0	0	4.46	193	139	4.25	0.33	2	2.07	0.966183575	186.47343	98.2	13.5	41.8	16.7	0.15	7.8	332	4.37	13.9	26.3	0.87	1.38	97.9	167.2	125.4	136.3	15.4	2.25	1.49	3.96	63.4	265.2	38.7	24.3	18.1	10.8	2.7	3.2
876	0	0	62	0	0	150	80	1	1	0	1	0	4.38	224	114	3.97	0.45	2.69	1.15	2.339130435	523.9652174	85.3	13.9	33.8	17	0.16	7.3	336	5.12	17.7	39	0.89	1.37	766.6	196.6	143.1	131	8.7	2.22	1.19	3.95	65.3	189.1	37	29.1	14.8	10.3	2.6	1.6
877	0	1	66	1	1	127	75	0	0	1	1	1	8.15	279	147	4.78	0.92	4.83	1.44	3.354166667	935.8125	90.2	13.7	43.1	16.5	0.23	8.4	341	5.3	15.8	38	0.73	1.02	49.3	248.5	177.9	105.1	2.98	2.37	0.93	3.98	64.5	212.8	36.3	28.2	15.8	17.6	4.8	5.8
878	0	1	58	0	0	135	85	1	0	0	0	1	6.91	218	151	4.6	0.3	4.08	2.24	1.821428571	397.0714286	90.7	12.5	41.7	11.4	0.21	9.8	362	4.35	9.8	35.8	0.83	0.82	44.76	127	121	66	13.1	2.2	1.25	3.6	63.9	243.9	38.5	24	27	17.93	6.89	8.6
879	0	1	58	1	0	120	70	0	0	0	0	0	8.01	433	125	4.02	0.45	5.77	1.47	3.925170068	1699.598639	92.7	12.3	37.2	16.7	0.33	7.5	335	6.97	17.8	32.2	1.23	0.98	718.7	155.1	125.2	65	7	2.38	1.28	3.96	74.9	157.1	36.2	37.8	49.2	8.8	2	1.1
880	0	0	84	0	0	140	85	0	1	0	0	0	7.2	148	125	4.26	0.67	3.67	1.87	1.962566845	290.459893	91.2	13.5	38.9	16.4	0.15	9.9	322	5.03	16.8	31.3	0.85	0.88	33.7	175.8	110.8	21.8	9.9	2.2	1.3	3.94	56.8	104.9	34.2	22.6	24.2	11.2	3.2	5.5
881	0	0	55	0	1	110	70	0	0	0	0	0	4.03	166	115	3.59	0.34	2.63	0.78	3.371794872	559.7179487	97.5	12.8	35	16.3	0.14	8.4	330	4.63	11	46.2	0.56	1.18	32.5	143.1	100.3	89.1	10.8	2.14	1.1	4.07	59.9	197.4	36.5	23.4	6.5	15.6	4.2	0.9
882	0	1	60	1	1	120	75	0	0	0	0	0	5.16	225	153	4.66	0.29	2.54	2.01	1.263681592	284.3283582	93.6	12.1	43.6	13.7	0.25	11.2	351	4.91	18	34.9	1.09	1.11	329.8	110	99	90	8.1	2.36	1.01	4.1	75.1	229.8	44.5	30.1	89	15.56	2.82	6.8
883	0	0	45	0	1	100	70	0	0	0	0	0	6.65	178	123	4.5	0.32	4.14	1.81	2.287292818	407.1381215	82.7	13.7	37.2	16.5	0.16	8.7	330	4.58	13.3	38.7	0.72	1.05	26.7	109.6	83.8	43.6	6	2.27	1.33	3.85	65	201.6	40.6	24.3	7.4	11.7	2.9	2.5
884	0	1	46	0	1	130	90	0	0	0	0	0	5.44	224	144	4.87	0.42	3.65	1.26	2.896825397	648.8888889	89.3	12.6	43.5	17.1	0.19	8.4	330	4.49	12.2	35.3	1.07	1.7	156.2	167	117.8	174.1	10.3	2.16	1.22	3.58	61.4	236	41.2	20.2	27	17.4	4.4	3.2
885	0	0	34	0	0	110	70	0	0	0	0	0	7.16	204	123	3.8	0.59	4.44	1.97	2.253807107	459.7766497	95.5	13.4	36.3	16.3	0.17	8.2	339	6.45	14.6	46.3	0.59	1.44	351.5	205.6	135	77.7	10.3	2.44	1.28	4.11	70.5	208.8	43.7	27.8	10.6	22.1	7.1	4.5
886	0	1	38	0	0	100	65	0	0	0	0	0	6.91	236	156	5.34	0.46	4.02	2.14	1.878504673	443.3271028	88.8	12.7	47.4	12.2	0.24	10	329	4.06	14.9	37.7	1.05	1	400	121	86.3	55	7.2	2.34	1.22	3.9	74.9	309.7	41.2	32.7	20	10.95	3.46	8.1
887	0	0	50	0	0	110	70	0	0	0	0	0	6.19	189	109	3.7	0.5	4.23	1.35	3.133333333	592.2	89.5	14.6	33.1	16.6	0.17	9.2	328	5	13	34.9	0.81	1.17	116.9	124.1	103.6	37	5	2.29	1.08	3.89	64.2	125	38.8	26.1	11.1	11	2.4	1.7
888	0	1	69	1	1	110	70	0	0	0	0	0	4.49	162	125	4.01	0.38	2.59	1.45	1.786206897	289.3655172	93.4	12.4	37.5	17.1	0.12	7.5	333	5.41	12.4	17.7	0.91	0.86	50.5	106.4	93.1	33	7	2.3	1.27	3.78	60	167.4	36.6	24	9.5	13.5	3.2	5.5
889	1	1	64	1	1	182	109	1	0	1	0	0	7.99	318	144	4.72	0.63	4.8	2.42	1.983471074	630.7438017	92.8	14.4	43.8	16.7	0.27	8.5	328	6.44	12.5	63.9	1.37	1.22	272	191	128	143.8	2.88	2.48	1.24	3.96	68.6	355.4	40.9	27.7	27.9	11.9	3.3	3.3
890	0	1	55	0	1	110	70	0	0	0	0	0	9.26	303	138	4.47	0.85	7.41	0.85	8.717647059	2641.447059	94	12.6	42	15.9	0.25	8.2	329	5.19	15.8	23.3	0.89	0.81	1092.7	154	104.5	66.7	15.3	2.3	1.26	3.96	65.5	162.7	32.8	32.7	20.6	12.9	3	1.1
891	0	0	59	1	0	145	90	1	1	0	1	1	9.82	228	150	4.93	0.22	6.41	3.07	2.087947883	476.0521173	86.6	12.6	42.7	14.4	0.26	11.5	351	6.27	20.9	48.3	1.44	1.49	829.5	573	131	157	6	2.37	1.47	4.3	58.7	173.6	39.2	21.2	15	12	1.85	6.9
892	1	0	92	0	0	150	100	1	0	0	1	0	7.45	280	132	4.53	0.43	5.1	1.54	3.311688312	927.2727273	88.5	13.9	40.1	13.4	0.31	11.2	329	5.9	12.3	46	1.29	1.59	704	229	158	63	9.2	2.21	1.09	4.5	58.2	271.4	35.2	23.3	74	17.8	6.6	7.2
893	0	1	39	1	1	140	80	0	0	0	0	0	5.16	180	150	4.7	0.49	2.87	1.69	1.698224852	305.6804734	94.4	12.7	44.4	16.5	0.17	9.5	338	5.07	11.7	32.8	0.76	1.12	27.5	148	111.6	129.6	8.6	2.39	1.41	4.34	70.2	225.7	43.7	26.5	23.4	16.7	4.8	2.9
894	0	0	43	0	1	117	90	0	1	0	0	0	7.49	321	141	4.64	0.45	5.54	1.28	4.328125	1389.328125	89	12.6	41.3	15.9	0.22	6.9	341	19.86	29.5	31.7	0.91	1.16	115.6	209.9	174.2	49.6	15.4	2.44	1.33	4.18	61.8	152.1	35.7	26.1	16.3	15.3	4.1	3.5
895	0	1	54	0	1	120	80	0	1	0	1	0	10.94	358	111	3.65	0.95	8.51	1.24	6.862903226	2456.919355	89.1	12.5	32.5	16.6	0.28	7.9	343	6.9	17.5	29.2	0.82	0.97	353.4	193.9	136.2	35.2	10.4	2.26	1.3	3.77	66.4	99.8	39.1	27.3	46.5	14.7	5.4	1.8
896	0	1	59	1	1	140	90	0	0	0	0	0	6.25	290	144	4.84	0.52	3	2.09	1.435406699	416.2679426	90.3	14	43.7	10.3	0.26	9.1	330	5.05	12.1	28.8	1.14	0.82	161.47	150	102	70	11.5	2.18	0.89	4.5	62	171.9	35.7	26.4	27	9.57	1.98	6.1
897	1	1	72	1	1	129	84	1	0	0	0	0	5.6	232	144	4.4	0.53	3.64	1.27	2.866141732	664.9448819	97.7	12.9	43	16.2	0.2	8.4	334	5.35	10.8	37.2	1.13	1.24	301.3	255.2	194.1	229.8	3.87	2.37	1.17	3.6	68.4	265.4	41.2	27.2	37.1	15.6	5.3	3
898	0	1	25	0	1	124	71	0	0	1	0	1	5.91	232	146	4.86	0.42	3.91	1.52	2.572368421	596.7894737	89.4	12.8	43.5	16.4	0.17	7.3	335	4.99	11.8	29.9	0.96	1.1	59.4	189.9	126.6	73.3	11.6	2.44	1.48	4.24	68.1	267.9	44.1	24	13.2	16.3	4.4	7.5
899	0	0	69	0	1	120	80	0	1	0	0	0	5.49	199	135	4.3	0.6	3.19	1.48	2.155405405	428.9256757	95.6	13.4	41.1	16.7	0.2	9.8	329	5.63	13.1	56.5	1.11	1.55	66.8	199.3	128.8	54.9	14.3	2.36	0.95	3.59	72.8	184.9	44.5	28.3	28.6	11.9	5	2.4
900	0	0	41	0	0	95	65	0	0	0	0	0	3.98	132	127	3.81	0.37	1.69	1.69	1	132	98.4	13.4	37.5	16.2	0.12	8.8	340	3.9	13.1	42.2	0.66	1.77	326.9	139.7	100.2	37.6	12.6	2.13	1.36	3.24	59.3	254.1	37.9	21.4	12.1	17	3.9	1.5
901	0	1	68	1	1	120	70	0	0	0	0	1	6.55	220	161	5	0.34	3.88	2.05	1.892682927	416.3902439	94.4	13	47.2	13.3	0.24	11.1	341	5.46	13	59.1	1.12	1.25	333.4	176	172	162	9.7	2.27	1.16	4.1	65.6	154.4	41.7	23.8	46	11.04	2.37	9.8
902	0	1	67	1	1	130	80	0	0	0	0	0	6.32	290	119	4.05	0.44	3.58	2.12	1.688679245	489.7169811	91.9	14.5	37.2	12.2	0.31	10.6	320	4.79	13.1	30.7	0.9	0.94	114.79	105	90	72	6	2.27	1.21	3.8	68	192.3	35.6	32	19	19.2	3.92	12.4
903	0	0	61	0	1	120	80	0	0	0	0	0	8.11	259	131	4.33	0.4	5.4	2.22	2.432432432	630	90.3	12.6	39.1	10.9	0.25	9.7	335	4.1	13.1	35.5	0.98	0.92	179.8	118	112	21	5.3	2.1	1.21	3.6	65.2	175.6	37.1	27.5	14	10.49	1.9	7.8
904	0	1	56	1	1	120	70	0	0	0	0	0	8.56	255	144	4.55	0.53	5.58	2.04	2.735294118	697.5	95.2	13.5	43.4	17.1	0.24	9.6	331	5.45	13	59	1.1	1.23	396.2	195.2	141.1	267.3	9.1	2.14	1.12	4.16	68.6	225.1	37.1	30.8	31.2	11.7	2.2	2.7
905	0	1	53	0	0	105	70	0	0	0	0	0	7.9	247	106	3.89	0.9	5.1	1.5	3.4	839.8	85	14.6	33.1	16.1	0.24	9.6	322	3.37	13	30	0.69	0.84	85.1	146.4	111.6	45	11	2.22	1.38	4.18	69.7	55.5	31.9	38.8	7.4	9.1	2.8	4.4
906	0	1	44	1	1	110	70	0	0	0	1	0	7.44	267	151	4.67	0.51	3.2	3.35	0.955223881	255.0447761	91.4	12.9	42.7	16.6	0.2	7.6	353	4.37	10.7	61	1.77	1.26	44.3	118	97.1	64.6	9.5	2.36	1.22	4.23	64.3	293.9	40.9	23.4	30.7	9.7	2.6	4.1
907	0	1	41	1	1	135	95	0	0	0	0	1	9.95	202	134	5.16	0.75	6.97	1.98	3.52020202	711.0808081	79.1	13.9	40.8	17	0.16	7.8	329	5.26	12.1	29.7	0.96	0.87	630.1	132.9	88.3	42	9.4	2.31	1.43	4.22	70.2	215.1	36.7	33.5	58	17.5	5.1	5.6
908	0	1	81	1	0	130	75	0	0	0	0	0	17.99	413	101	3.73	0.65	16.44	0.77	21.35064935	8817.818182	85.5	14.5	31.9	16.3	0.34	8.3	315	9	15.6	27.9	0.76	0.75	697.6	176	125.2	69	1.76	2.24	0.74	3.47	59.6	54.6	29.4	30.2	14.3	5.6	2	5.5
909	0	1	44	1	1	115	78	0	0	0	0	0	6.87	318	142	4.79	0.26	2.59	3.81	0.679790026	216.1732283	88.1	13.4	42.2	10.4	0.3	9.4	336	4.83	12.1	37.6	0.79	1.08	265	120	96	78	7.1	2.31	1.38	4.3	63.7	218.9	43.9	21.1	14	12.43	3.95	7.3
910	1	0	94	0	0	150	100	1	0	0	1	1	10.98	96	109	3.5	0.47	7.22	3.19	2.263322884	217.2789969	83.1	16.7	29.1	12.1	0.09	9.9	375	5.81	18.1	59	1.9	0.86	753.14	1727	507	30	17	2.27	1.83	4.7	58.2	320.5	30.1	29.4	33	17.39	4.98	7.4
911	0	0	73	0	0	130	80	0	0	0	0	0	5.86	254	113	3.91	0.54	3.74	1.4	2.671428571	678.5428571	89.4	14.7	34.9	16.1	0.19	7.6	324	5.02	15.9	30.9	1.07	1.36	720.6	150.4	101.4	22.9	12.4	2.19	1.57	4.39	58.1	121.6	31.8	26.3	17.8	8.6	2.4	1.5
912	0	1	55	1	1	130	90	0	0	0	0	0	6.8	264	128	4.03	0.6	4.3	1.4	3.071428571	810.8571429	92.1	13.3	37.1	16	0.19	7.2	343	4.17	11.6	23.6	0.83	0.73	269.4	137.5	107.3	49	10	2.29	1.5	4.02	57.7	155.6	38.8	19.4	20	10.7	2.3	3.4
913	0	1	60	1	1	142	100	1	0	0	1	0	5.28	240	148	4.24	0.4	2.78	1.66	1.674698795	401.9277108	102.1	12.8	43.3	17	0.21	8.6	341	7.09	15.7	89.4	1.07	0.93	27.7	137	93.7	34.3	1.8	2.26	1.25	4.02	60.2	216.9	38.5	21.5	22.5	8.2	2.04	8.8
914	0	1	63	1	1	120	80	0	0	1	0	1	5.54	203	148	4.58	0.38	2.62	2.22	1.18018018	239.5765766	98.8	12.8	45.3	16.3	0.17	8.2	328	6.55	16.4	26	0.69	0.87	15.2	156.7	115	58.5	0.97	2.32	1.19	4.1	63.5	240	39.5	24	35.2	6.2	3.3	15.4
915	0	0	60	0	1	110	77	0	0	0	1	0	5.04	181	118	4.08	0.43	2.23	2.14	1.042056075	188.6121495	88.7	13.9	36.2	17.1	0.17	9.3	327	4.59	13.1	67.2	1.31	2.05	49.4	193.2	116.3	63.6	8	2.3	1.56	3.9	60.7	296.3	37.6	22.8	25.2	11	2	2.2
916	0	1	73	0	0	130	90	1	0	0	0	0	6.23	264	152	4.84	0.53	3.43	1.63	2.104294479	555.5337423	97.2	12.9	47.1	16.2	0.2	7.4	324	5.12	11.7	60.8	1.19	1.15	371.4	221.7	163.4	153.2	17	2.42	1.2	4.16	79.1	178.3	41.3	37.8	19.5	13.6	4.4	1.4
917	0	1	41	1	0	120	70	0	0	0	0	0	9.71	323	124	4.45	0.68	6.85	1.97	3.47715736	1123.121827	85.8	12.6	38.2	16.3	0.22	6.9	323	4.05	13.5	41.5	0.66	1.06	61.7	179.7	157.5	67.4	12.5	2.16	1.58	3.98	63.1	146.4	34.2	29.3	27.3	9.8	2.9	6.1
918	0	0	32	0	1	123	69	0	1	0	1	1	9.71	281	138	4.64	0.73	5.88	2.6	2.261538462	635.4923077	91.1	13.1	42.3	16.2	0.24	8.6	327	4.45	11.6	38.2	0.93	1.38	47.2	230.4	119.7	64.7	1.9	2.31	1.35	3.69	66.5	173.6	42.1	24.4	47.1	16	5	1.2
919	0	1	33	1	1	140	94	0	0	0	0	1	8.87	176	145	4.76	0.61	4.77	3.23	1.476780186	259.9133127	91.7	13.8	43.7	17.3	0.18	10.1	332	4.15	10.4	36.5	1.03	0.78	24.8	174.9	104.7	76.9	14.4	2.34	1.46	3.75	69.3	196.8	42.2	27.1	56.2	10.4	4.3	2.7
920	0	0	53	0	0	130	75	0	0	0	0	0	5.97	260	116	3.69	0.2	3.53	2.11	1.672985782	434.9763033	90.5	12.9	33.4	13	0.29	11	347	4.8	11	41.3	0.88	1.05	81.9	124.8	94.6	30.4	0.78	2.32	1.16	4.7	60.6	101.2	36.7	23.8	18.5	10.85	2.5	7.2
921	1	1	61	1	1	200	120	1	0	0	0	0	8.88	334	128	4.98	0.74	6.16	1.44	4.277777778	1428.777778	82.4	17.4	41	16	0.31	9.3	312	4.88	14.6	72.5	1.23	2.24	119.6	174.5	144.7	91	18.1	2.21	1.26	3.89	77.2	262.2	43	34.1	17.3	7	1.4	6.4
922	0	1	33	1	1	120	80	0	0	0	0	0	9.32	258	147	4.57	0.79	5.02	3.08	1.62987013	420.5064935	94.8	13.1	43.3	15.6	0.23	8.9	339	4.09	12	30.1	0.88	0.87	6.7	161.3	112	52.1	9.4	2.13	1.29	3.4	61.8	145.1	33.6	28.2	13.4	11.2	3.8	7
923	0	1	43	0	0	118	75	0	0	1	0	0	5.9	165	145	5.18	0.48	4.31	0.92	4.684782609	772.9891304	88.3	13.7	45.8	16.7	0.13	7.9	317	4.37	12.5	25.6	0.89	1.17	348.2	227.4	157	86.1	9.2	1.98	0.88	3.68	58	317	35	23	15.8	11.4	3.5	6.4
924	0	1	67	1	1	135	90	0	0	0	0	0	5.8	285	139	4.2	0.5	3.2	1.8	1.777777778	506.6666667	99.8	13.5	41.9	16.2	0.22	7.8	332	5.37	15.2	18.5	0.91	1.11	423.9	144.7	129.2	38	7	2.2	1.43	4.1	62.8	274.7	37.6	25	11.8	10.1	3.5	3
925	0	1	51	1	1	110	80	0	0	0	1	1	3.68	165	144	4.88	0.33	1.47	1.79	0.82122905	135.5027933	89.7	12.9	43.7	16.2	0.13	7.8	330	5.15	15.6	26.8	0.82	1.6	107.4	150.5	112.6	118.4	8	2.19	0.99	3.9	63.4	333	39.1	24.3	24.2	11.8	2.7	4.1
926	0	1	31	1	1	80	68	0	0	0	0	1	5.15	236	126	4.3	0.36	2.78	1.91	1.455497382	343.4973822	91.1	14	39.2	16.7	0.22	9.4	322	5.83	12.7	35.1	0.88	1.14	25.67	157	123.9	177.8	2	2.44	1.34	4.39	69.4	269.8	42.1	27	21.3	9.6	2.2	2.6
927	0	1	35	1	0	105	70	0	0	0	0	0	6.6	178	140	4.69	0.4	3.1	2.88	1.076388889	191.5972222	89.7	12.5	42	16.9	0.15	8.6	334	4.77	14	36.5	0.87	1.55	93	146.9	113.2	81	7.7	2.38	1.47	3.84	65.7	209.8	45.7	20	23.8	13.6	3.6	4.7
928	0	0	31	0	0	90	60	0	0	0	0	0	7.08	308	114	4.14	0.55	4.62	1.84	2.510869565	773.3478261	82.4	13.4	34.1	17.4	0.21	6.7	333	6.06	13.6	33.2	0.67	0.99	464.2	149.9	128	48.2	8.3	2.3	1.51	3.74	81.7	188.7	44.7	36.1	7	5.6	1.49	1.4
929	0	0	37	0	1	116	74	0	0	0	0	0	5.81	362	75	3.85	0.62	2.68	2.22	1.207207207	437.009009	63.8	20.4	24.6	16.3	0.29	8	303	4.17	14.2	32	0.77	1.4	101.4	128	87.3	61.5	0.6	2.26	1.52	3.81	65.5	181.3	39.6	25.9	10	12.7	3.7	3.3
930	1	0	69	0	0	140	80	0	1	0	1	0	9.71	229	129	3.91	0.73	5.35	3.4	1.573529412	360.3382353	100.3	13.8	39.2	15.8	0.21	9.2	328	6.39	12.6	38.3	1.27	1.34	719.5	181.2	146.2	78	9	2.27	1.56	3.68	65.5	186.3	36	29.3	27.4	11.4	2.3	1.9
931	0	0	39	0	1	111	66	0	0	0	0	0	6.74	338	115	3.77	0.74	4.32	1.45	2.979310345	1007.006897	93.2	12.7	35.1	16.1	0.25	7.4	328	5.37	13.5	39.8	1.19	1.28	803.9	275.7	183.5	50	11.4	2.26	1.31	3.81	58.4	162.7	32.6	25.8	11.5	9.6	2.2	1.6
932	0	1	70	0	0	118	65	0	0	0	0	0	7.26	213	115	4.03	0.42	4.63	1.81	2.55801105	544.8563536	85.8	13.1	34.6	16.8	0.16	7.5	333	5.48	17.3	49.8	0.95	1.73	208.5	176	123.9	41.9	11	2.21	1.03	4.36	67.5	233.9	38	29.4	41.1	10.4	3.1	5.4
933	0	1	38	1	1	120	80	0	0	0	0	0	5.03	288	135	4.55	0.47	2.79	1.52	1.835526316	528.6315789	90.7	15.3	41.2	16.5	0.2	6.9	328	4.87	12.7	33.1	0.82	1.14	29.8	187.6	143.7	34.4	11.9	2.28	1.4	4.06	68.2	202.2	41.4	26.5	17.7	8.3	2.5	5.8
934	1	1	61	1	1	187	103	1	0	1	1	0	6.92	221	162	5.34	0.52	4.73	1.49	3.174496644	701.5637584	88.9	13.9	47.4	17	0.21	9.3	341	8.65	12	43.2	1.25	1.04	37.1	166.7	121.9	75	14	2.46	1.08	3.51	74	259.1	42.6	31.4	39.4	22.6	5.5	2.7
935	0	0	58	0	1	130	80	0	0	0	0	0	5.1	196	118	3.74	0.43	3.25	1.25	2.6	509.6	95.8	13.2	35.8	15.9	0.16	8.1	329	4.78	11.1	33.1	0.82	1.18	157.7	120	83.2	90.6	21.2	2.26	1.44	3.99	64.7	275.7	40.3	24.4	20.6	8.2	2.2	1.1
936	0	1	38	1	0	105	75	0	0	0	0	0	7.26	204	159	5.13	0.68	4.45	1.93	2.305699482	470.3626943	94.9	12.8	48.7	16.4	0.2	9.8	326	4.39	12.2	70.6	2.01	1.09	83.2	163.1	124.3	62.2	11.6	2.35	1.27	4.61	66.4	279.4	43.9	21.4	18	15.6	2.9	9.4
937	0	0	63	0	1	108	69	0	0	0	0	0	3.9	301	99	3.86	0.3	2.26	1.25	1.808	544.208	80.7	17.5	31.2	16.5	0.22	7.4	316	4.78	11.1	36.3	0.98	1.07	358.67	201.8	171.2	35.3	2	2.13	1.38	4.44	56.9	93.4	28	28.9	58.9	10.5	3.5	3.3
938	0	1	35	1	0	146	70	0	0	0	0	0	7.13	237	149	4.74	0.34	3.71	2.74	1.354014599	320.9014599	95.8	13.4	45.3	16.2	0.2	8.4	328	8.05	11.4	32.7	0.58	0.97	8	122	107	225.3	1.2	2.36	1.58	4.12	64.6	226.9	43.6	21	76.4	9.3	2.6	1.2
939	0	0	43	0	0	105	65	0	0	0	0	0	7.61	201	118	3.7	0.43	4.86	2	2.43	488.43	95.6	13.8	35.4	16.4	0.16	7.8	334	4.61	13.6	33.5	0.81	1.1	116.3	129	90.2	37.8	8.7	2.26	1.16	4.05	64.5	133.4	39	25.5	14.9	11.5	2.9	6
940	0	0	87	0	0	150	90	0	1	1	0	0	4.7	169	103	3.11	0.32	3.17	1.16	2.732758621	461.8362069	101.4	13.4	31.6	16.6	0.14	8.2	325	6.28	15	43.6	0.72	1.41	161	110.5	94.2	41.4	12.6	2.2	1.11	4.2	64.5	227.6	35.5	29.2	12.2	7.6	1.9	5.5
941	0	1	42	1	1	105	80	0	0	0	0	0	5.62	134	151	4.78	0.5	2.74	2.09	1.311004785	175.6746411	95.1	13	45.5	16.5	0.13	10	331	4.25	10.9	67.4	1.06	1.13	194.6	150.8	103.1	88.5	9.9	2.23	1.29	4.09	67.8	331.8	48.1	19.6	29.2	19.9	3.8	5.8
942	0	1	25	0	0	125	75	0	0	0	0	0	10.07	297	150	5.24	0.98	7.63	1.4	5.45	1618.65	85	12.6	44.6	16.2	0.22	7.6	337	5.77	12.7	27.7	0.56	1.03	39.7	154.5	104.6	86	5.6	2.23	1.39	4.59	69.4	207.6	39.5	29.9	32.2	12.2	3.9	3.4
943	0	1	40	1	0	142	95	1	0	1	1	1	7.47	191	139	4.35	0.62	4.43	2.31	1.917748918	366.2900433	93.1	12.5	40.5	17	0.16	8.4	343	5.51	13.1	81.5	0.94	1.3	25.67	132.6	108.2	107.2	8.6	2.34	1.19	3.85	64.5	298.4	41.3	23.2	35.2	10.8	2.5	8.7
944	0	1	67	1	0	120	80	0	0	0	0	0	6.92	289	140	4.44	0.6	3.87	1.91	2.02617801	585.565445	91.7	13.6	40.7	16.5	0.22	7.8	343	4.72	13	27.4	0.88	1.21	37.4	156.9	123.8	49.3	7.1	2.3	1.24	4.07	66	228.4	38.1	27.9	23.7	11.7	3.5	2.3
945	1	1	72	1	1	149	70	1	0	0	0	0	8.33	226	146	4.77	0.69	5.83	1.49	3.912751678	884.2818792	93.6	13.7	44.7	16.3	0.22	9.8	326	3.82	13.5	39.4	1.02	0.96	340.3	166.7	122	40.3	11.4	2.31	1.25	3.78	66.4	231.8	39.4	27	55.3	21.4	6.1	1.6
946	0	1	77	0	1	130	70	1	1	0	0	0	8.57	210	142	4.67	0.53	6.57	1.25	5.256	1103.76	92.5	13.3	43.2	17.3	0.23	10.9	328	5.43	17.7	39	0.58	1.54	51.7	132.6	111.4	63	12.4	2.38	1.33	4.22	65.8	269	39.6	26.2	20.7	12.7	3.6	2.3
947	1	1	89	0	0	160	80	1	0	0	0	0	5.81	221	125	4.08	0.51	3.09	1.47	2.102040816	464.5510204	91.4	13.5	37.3	14.7	0.25	11.4	335	5.87	11.6	27.3	0.9	1.18	247	240	190	200	8.8	2.09	0.9	3.8	62.1	214.6	39.9	23	10	7.4	2.82	8.3
948	0	0	41	0	0	110	70	0	0	0	0	0	4.8	210	123	4	0.33	2.4	1.95	1.230769231	258.4615385	93.2	13.4	37.2	17.1	0.19	9	332	4.37	14	30.5	0.79	1.36	52.9	158	104	65	5.7	2.14	1.14	3.68	65.9	239.7	43.3	23.1	9.7	13.2	3.2	1.8
949	0	1	31	1	0	120	60	0	0	0	0	0	7.2	198	126	4.22	0.8	4.4	1.8	2.444444444	484	88.7	13.2	37.4	17.2	0.2	10.2	336	4.02	13.6	45.6	0.67	0.85	32	130.5	105	69.7	8.8	2.39	1.41	4.06	69.4	211.6	36.3	32.5	13.1	8.9	3.14	1.9
950	0	0	21	0	1	100	64	0	0	0	0	0	6.48	347	119	4.13	0.73	2.77	2.68	1.03358209	358.6529851	88	12.7	36.3	16.4	0.32	9.1	329	5.69	16.7	35.4	0.95	1.1	113.3	164.1	131.5	54.9	11.5	2.32	1.51	4.33	71.9	168.8	38.7	33.2	16.3	9.3	2.5	2.1
951	0	0	62	0	0	120	90	0	0	0	0	1	5.55	247	125	4.06	0.26	3.46	1.67	2.071856287	511.748503	90.8	13.1	36.9	16.3	0.18	7.2	338	5.29	14.6	42.1	1.16	1.22	166.6	128.1	88.8	97.6	9.4	2.38	1.32	3.89	72.5	204.1	39.5	33	25.6	10.1	2.3	2.5
952	1	0	68	0	1	155	70	0	0	0	0	0	6.01	334	128	4.26	0.48	3.63	1.55	2.341935484	782.2064516	91.9	13.5	39.2	16.5	0.31	9.1	326	12.47	14.4	46.4	1.02	1.48	219.4	172.7	132.7	63	10.8	2.25	1.26	4.41	64.8	197.2	37.7	27.1	13.7	6.3	0.5	3.3
953	0	0	77	0	0	110	70	0	0	0	0	0	2.9	122	140	4.43	0.4	1.7	0.7	2.428571429	296.2857143	90.9	12	40.3	16.4	0.12	9.6	347	5.33	14.6	43.3	0.84	1.53	333.4	185.8	168.6	51	40	2.37	0.89	3.8	63.8	285.8	38.2	25.1	11.8	18.5	4.4	4.2
954	0	1	35	0	0	135	80	0	0	0	0	0	4.75	222	149	4.78	0.41	3	1.26	2.380952381	528.5714286	93.5	12.3	44.7	16.5	0.18	8.3	333	5.88	13	36.3	1.13	1.13	49.4	154.8	126	228.1	0.8	2.42	1.65	3.95	69.9	249.1	38.5	30.9	21.6	13.1	2.5	2
955	0	1	43	1	0	130	80	0	0	0	0	1	6.3	156	137	4.18	0.4	3.4	2.3	1.47826087	230.6086957	94.2	13.1	39.4	16.6	0.15	9.7	347	4.89	12.9	26.9	0.96	0.93	54.5	158.4	126.6	97	9	2.31	1.3	3.63	65.6	164.3	39.7	25.1	20.3	9.8	2.4	1.4
956	0	1	59	1	0	120	70	0	0	0	0	0	8.79	196	141	4.55	0.78	5.52	2.15	2.56744186	503.2186047	97.7	13.9	44.4	16.3	0.21	10.4	318	3.71	14.2	45.3	0.94	1.31	593.6	168.2	145.2	62.9	10.5	2.13	1.26	3.83	63.7	197.4	37.6	26.2	18.9	8.1	2.3	11.7
957	0	0	45	0	1	120	73	0	0	0	0	0	4.45	219	109	3.48	0.16	2.81	1.12	2.508928571	549.4553571	92.2	15.4	32.1	16.5	0.2	9.2	338	4.6	14	49.2	0.75	1.14	181	195.1	205.6	210.6	19.5	2.16	1.38	3.45	58.2	87.8	32.4	25.2	85.1	14.9	3.6	7.7
958	0	0	47	0	0	80	50	0	0	0	0	0	6.33	247	113	4	0.22	3.59	2.35	1.527659574	377.3319149	85	13.1	34	12	0.25	10.3	332	4.96	12.8	50.7	0.78	1.15	710.86	93	102	35	4.4	2.11	1.18	3.3	58.4	235.9	35	23.1	8	7.89	2.87	7.9
959	0	1	48	1	1	105	70	0	0	0	0	0	4.46	111	134	4.08	0.3	2.86	1.12	2.553571429	283.4464286	97.2	12.6	39.7	16.9	0.12	10.8	339	4.11	11.9	35.7	1.45	1.02	323.3	132.2	110.1	59	11	2.41	1.56	3.93	58.1	199.2	39.2	18.7	10.7	6.9	1.7	3.3
960	0	0	36	0	1	99	68	0	0	0	0	0	4.36	243	132	4.28	0.41	1.99	1.76	1.130681818	274.7556818	89.3	12.5	38.2	17	0.19	7.8	344	5.21	11.5	52.8	1.14	1.23	148.5	186.9	138.3	59.3	9.4	2.23	1.14	3.89	66.2	178.2	41.3	24.9	32	13.8	3.5	1.8
961	0	1	54	1	1	128	80	1	0	0	1	0	7.78	194	161	5.17	0.51	4.88	2	2.44	473.36	95.4	13.4	49.3	11.7	0.2	10.5	327	6.3	10.5	62.8	1.24	1.03	209	218	140	89	9.4	2.37	1.56	4.2	61.1	167.4	39.6	21.7	26	31.6	12.6	13.8
962	0	0	44	0	1	132	71	0	0	0	0	0	6.78	273	121	4.12	0.5	4.6	1.37	3.357664234	916.6423358	89.5	13.9	36.9	17.3	0.27	9.8	327	4.79	13.3	21.4	0.79	1.35	115.2	231.7	185.7	81.2	1.4	2.16	1.24	3.91	58.6	214.7	37.5	21.1	8.5	7.8	2	1.5
963	0	0	67	0	1	138	90	1	0	0	0	0	4.2	232	124	4.14	0.31	2.23	1.5	1.486666667	344.9066667	91.4	14	37.8	16.8	0.19	8.1	328	3.84	11.6	40.2	0.85	1.29	13.9	172.6	126.5	101.6	1.3	2.29	1.44	3.4	61.2	201.1	36.9	24.3	17.8	7.8	2.2	2.5
964	0	1	64	1	0	130	80	1	0	0	1	0	7.66	343	124	4.42	0.33	5.12	1.65	3.103030303	1064.339394	87.1	13.8	38.5	10.4	0.33	9.5	322	4.65	13.8	45.2	1.08	0.69	100.78	142	103	47	4.7	2.17	1.02	4.3	62.2	243.2	37.6	24.5	19	8.24	2.66	7.8
965	0	1	54	1	1	140	100	0	0	0	0	0	9.3	304	148	4.72	0.74	6.63	1.41	4.70212766	1429.446809	94.7	12.9	44.7	16.2	0.24	7.8	331	8.26	17.8	55	0.84	1.15	90.1	214.9	141.7	74.4	16.2	2.25	1.25	3.88	61.7	269	35.7	26	56.7	15.5	4.3	4.8
966	0	0	47	0	0	120	70	0	0	0	0	0	5.52	283	123	4.01	0.43	3.8	1.1	3.454545455	977.6363636	91.5	12.9	36.7	16.4	0.2	7.1	336	4.91	14.4	44	0.84	1.49	92.3	120.7	89.6	48.3	7.9	2.26	1.32	3.95	64.1	225.1	38.2	25.9	21.3	10.4	2.8	1.9
967	0	1	45	1	1	150	85	1	0	0	0	0	11.41	510	149	4.88	1.06	8.63	1.45	5.951724138	3035.37931	89.1	13	43.5	11	0.49	9.7	343	4.8	10.7	35.3	1.2	1.04	1075.1	106	107	40	4.9	2.28	1.43	4.2	72	139.9	38.4	34.1	43	9.52	2	8
968	0	1	55	1	1	140	80	0	0	0	0	0	6.9	255	129	4.72	0.6	4.5	1.6	2.8125	717.1875	81	14.2	38.2	16.8	0.19	7.6	337	4.2	13.4	44.4	0.94	0.93	346	134.5	111.8	145	10	2.31	1.17	4.12	66.5	160.6	34.7	31.8	40.9	10.4	3	1.5
969	0	1	67	1	1	130	80	0	1	0	0	0	6.07	172	121	3.75	0.59	3.49	1.72	2.029069767	349	99.3	12.6	37.2	16.9	0.12	6.8	326	9.64	18.8	56.6	0.9	1.24	171.4	214.9	153.1	79.8	9.1	2.26	1.05	4.25	68.3	215.1	41.5	26.8	211.7	10.6	3.7	10.5
970	0	1	81	1	1	109	80	0	1	0	0	0	6.79	252	118	4.64	0.41	4.75	1.2	3.958333333	997.5	84.1	14	39	13.1	0.27	10.9	303	6.2	18.8	26.6	0.91	1.04	63	129	96	45	7.5	2.02	1.06	4.1	59.3	131.9	34.8	25.3	14	12.1	5.2	6
971	0	0	67	0	1	110	70	1	0	0	0	0	5.41	235	99	3.31	0.96	2.96	1.02	2.901960784	681.9607843	91.3	13.4	30.2	16.1	0.17	7.4	329	4.6	13.8	33.1	0.64	0.84	281.6	183.5	107.6	25.1	16.8	1.96	1.45	4.12	54.5	130.5	27.2	27.3	9.1	10	3.4	1.8
972	0	1	55	1	1	150	95	1	0	0	1	0	5.06	200	153	4.93	0.42	2.82	1.65	1.709090909	341.8181818	92.1	14.3	45.4	13.3	0.22	11	337	5.88	10.5	39.8	1.29	1.27	121.1	119	118	71	6.9	2.24	1.24	4.3	66.2	294.1	40.7	24.7	27	13.63	3.56	8.2
973	0	1	61	1	1	120	80	0	0	0	0	1	10.55	128	145	4.77	0.5	6.97	2.48	2.810483871	359.7419355	90.3	13.2	43.1	17	0.12	9.7	336	4.94	11.9	45.3	1.05	1.66	46.1	135.9	94.8	66.8	10.3	2.26	1.36	3.91	64.2	298.5	38.1	26.1	19.7	6.9	1.7	4
974	0	1	31	1	1	140	70	0	0	0	0	1	10.22	263	148	4.88	0.7	5.76	3.27	1.76146789	463.266055	90.6	13.2	44.2	16.3	0.21	7.9	335	4.78	12.8	36.5	1.22	1.38	427.4	148.6	99.8	69.1	6.2	2.38	1.49	4.04	68.4	209.8	44.3	24.2	82	10.8	2.5	3.1
975	0	1	23	1	0	122	72	0	0	0	0	0	6.69	235	156	5.01	0.46	3	2.9	1.034482759	243.1034483	92	14.2	46.1	17.2	0.2	8.5	339	4.09	12.6	35.4	0.72	1.01	8.7	146.7	100.5	137.2	1	2.43	1.23	3.96	68.2	265	43.7	24.5	21.7	10.7	3.3	4.3
976	0	0	23	0	1	110	80	0	0	1	0	0	6.62	268	123	4.12	0.49	3.72	2.15	1.730232558	463.7023256	89.2	12.9	36.7	15.7	0.23	8.4	335	4.41	11.5	33.5	0.96	1.4	164.6	146.3	100	58.6	13.8	2.36	1.44	4.06	64.9	285.6	39.2	25.7	13.6	8.1	1.8	1.4
977	0	0	65	0	0	120	75	0	0	0	0	0	5.73	245	131	4.14	0.47	2.51	2.4	1.045833333	256.2291667	91.9	13.1	38.1	16.4	0.19	7.7	343	4.64	12.8	55.9	0.99	1.09	92.5	159.3	146.5	50	9	2.43	1.46	3.98	63.7	203.4	37.4	26.2	14.7	13.6	3	4
978	0	1	36	1	0	110	85	0	0	0	0	0	8.43	360	142	4.67	0.5	6.67	1.02	6.539215686	2354.117647	93.4	12.8	43.5	15.8	0.26	7.3	326	4.04	12	36.8	1.04	0.73	437.3	142.1	98.6	49.5	7.7	2.26	1.34	4.1	62.7	134.7	35.9	26.8	25.7	20.8	6.1	2.6
979	0	0	60	0	1	123	85	0	0	0	0	0	4.59	199	135	4.29	0.25	3.06	1.18	2.593220339	516.0508475	92.7	13.1	39.8	18.2	0.2	10.2	340	5.52	12.8	74.9	1.16	1.34	886.2	157.4	114.6	70.7	1.22	2.59	0.91	4.15	73.2	179.3	46.8	26.4	18.2	14.6	3.2	1.6
980	0	1	71	0	1	135	80	1	0	0	0	0	7.43	264	143	4.59	0.5	3.55	2.43	1.46090535	385.6790123	95.3	13	43.7	17.1	0.19	7.2	328	5.04	10.1	60	0.87	1.37	634.5	148.4	106.5	36.5	7.4	2.09	1.36	3.88	63.4	171.9	41	23	16.3	12.3	2.5	3.1
981	0	1	27	1	0	110	70	0	0	0	0	0	5.7	274	137	4.35	0.55	2.82	2.15	1.311627907	359.3860465	95	14.4	41.3	15.8	0.23	8.3	331	4.6	10.9	22.8	0.57	1.13	195.6	168.9	151.4	82.5	9.4	2.16	1.37	3.76	63.8	178.3	41.3	23	28.9	11.4	3.3	4.2
982	0	1	44	0	0	110	70	0	0	0	0	0	5.54	240	151	5.22	0.35	3.33	1.43	2.328671329	558.8811189	83.9	12.3	43.8	10.2	0.22	9.1	345	4.68	11.5	38.9	0.83	0.82	29.03	114	121	75	4.4	2.26	1.05	4	67.5	236.8	43.6	23.7	22	13.57	4.76	7.9
983	0	0	63	0	1	120	70	0	0	0	1	1	5.27	298	120	4.01	0.23	3.31	1.64	2.018292683	601.4512195	91.5	12.4	36.7	14.2	0.34	11.3	327	10.05	13.3	104.8	1.67	1.23	30.7	172	120	45	3.6	2.36	1.33	3.8	78.6	229.8	40.6	35.4	39	10.51	4.91	6.9
984	0	1	38	1	0	115	75	0	0	0	0	0	12.03	259	166	4.55	1.08	9.63	1.26	7.642857143	1979.5	109.8	14.6	50	16.1	0.21	8.2	331	5.12	12.2	31.2	0.93	0.97	51.4	178	122	75	15.5	2.28	1.16	3.7	63.6	218.4	38.7	25.6	23	12.5	3.8	1.4
985	0	1	48	1	0	120	80	0	0	0	0	0	6.22	237	137	4.19	0.8	3.06	1.89	1.619047619	383.7142857	97.8	13.2	40.9	16	0.2	8.6	335	4.54	12.3	33.9	0.66	1.11	272	137.3	107.2	76.8	8	2.15	1.16	4.2	75.7	153	35.6	40.9	55.1	6.3	2.3	9.3
986	1	0	68	0	1	150	73	1	1	0	1	0	6.52	300	111	4.08	0.28	4.45	1.7	2.617647059	785.2941176	84.3	13.5	34.4	11.6	0.29	9.8	323	10.16	17.5	30.4	1.38	1.2	358.67	125	125	35	6.5	2.37	1.07	3.4	63.3	168.3	32.6	31.1	14	8.18	1.99	12.1
987	0	0	66	0	0	130	80	0	0	0	0	0	6.25	254	133	4.61	0.43	3.23	2.06	1.567961165	398.2621359	90	14.1	41.5	15.7	0.21	8.1	321	5.33	12.1	50.6	0.4	1.38	86.8	294.7	202.7	134.4	18.4	2.25	1.13	4.55	60.6	180.3	36.4	24.2	24.7	9.7	3.4	5
988	0	0	77	0	0	140	90	0	1	0	0	0	3.7	213	110	3.49	0.5	2.09	0.84	2.488095238	529.9642857	95.6	14.5	33.4	16	0.17	7.9	328	5.83	14.8	37	0.74	1.21	105.7	149.9	126.4	55	13	2.39	1.2	3.71	57	169.5	33.5	23.7	8.3	11.4	2.6	6.7
989	0	0	93	0	0	115	70	1	0	0	0	0	3.55	118	108	3.46	0.32	2.24	0.87	2.574712644	303.816092	99.4	13	34.4	14.4	0.14	11.9	314	5.43	13.1	54.6	1.01	1.41	117	197	160	93	8.4	2.17	1.07	3.7	59.5	210.5	35.4	23	11	8.8	4	11.2
990	0	1	37	0	0	140	90	0	0	0	0	0	5.9	270	134	4.55	0.5	3.9	1.3	3	810	87.1	13.5	39.6	16	0.24	9.1	339	4.27	13.9	19.3	0.74	0.62	482.3	145.3	134.5	44	11	2.33	1.28	4.09	59.7	138.6	36.2	23.3	8	15.6	4.9	1.4
991	0	1	61	0	1	140	100	1	0	0	0	0	5.34	195	143	4.58	0.7	2.72	1.75	1.554285714	303.0857143	92.8	13.2	42.5	16.6	0.17	8.5	336	5.78	12	30.5	0.67	1.05	114.1	160.3	137	104.2	11.7	2.16	1.12	3.9	63.1	274.7	42	21.4	22.8	10.4	2.9	7.2
992	0	1	45	1	1	100	70	0	0	0	0	0	6.77	311	146	4.73	0.41	3.94	2.27	1.735682819	539.7973568	94.7	13.3	44.8	16.4	0.23	7.3	326	4.61	11.7	56.2	1.22	1.14	62.2	133.1	94.5	133.3	13.7	2.35	1.87	4.25	69.3	300.1	39.7	29.6	23.8	9.8	2.4	2.7
993	0	1	78	1	1	145	90	0	0	0	0	0	4.9	185	153	4.9	0.38	2.77	1.69	1.639053254	303.2248521	94.5	13.5	46.3	15.9	0.16	8.5	330	5.1	12.7	45.5	0.88	1.97	244.9	150.6	110.4	117	10.6	2.34	0.95	4.33	69.1	244	41.1	28	26.6	18.5	4.3	7.7
994	0	0	46	0	1	144	100	1	0	0	0	0	9.1	307	128	4.63	0.45	7.18	1.45	4.951724138	1520.17931	83.3	15.1	38.6	18	0.29	9.3	331	5.64	12.9	58.3	1.4	1.68	175.7	168.2	120.7	54.3	12.3	2.24	1.22	3.86	66.7	313.4	40.3	26.4	56.5	11.5	2.4	0.9
995	0	1	37	1	0	120	90	0	0	0	0	0	9.32	198	152	4.87	0.67	5.24	3.08	1.701298701	336.8571429	94.7	12.6	45.8	16.8	0.18	9.2	330	4.75	13.7	63.4	0.94	1.02	153.3	143.7	108.2	42	0.6	2.42	1.13	4.36	67.2	225.1	40.1	27.1	29.9	11.83	3.4	6.8
996	0	1	95	0	0	120	70	0	0	0	0	0	7.02	161	132	4.22	0.56	4.57	1.8	2.538888889	408.7611111	92.6	13.7	39.1	15.9	0.14	8.7	338	9.79	14.2	34.8	0.77	1.86	104.4	190.7	132	170.1	17.9	2.14	1.01	3	66.1	258.5	40.2	25.9	32.1	12.4	3.2	4.7
997	0	1	34	0	0	120	75	0	0	0	0	0	9.75	215	141	4.48	0.74	5.9	2.9	2.034482759	437.4137931	97	14.3	43	16.3	0.14	7.4	328	7.44	18.9	114.2	1	1.28	59.4	181	140.2	97.2	11.3	2.05	1.33	4	72.5	331.8	29.3	41.3	60.1	10.6	3.86	9.7
998	0	0	67	0	0	120	70	0	0	0	0	0	7.11	264	151	4.79	0.3	4.3	2.02	2.128712871	561.980198	96.9	13	46.4	14.3	0.3	11.3	325	4.67	10.6	58	1.35	1.13	138.64	246	250	33	7.1	2.64	1.29	3.9	75.5	227.6	45.3	30.3	69	7.61	2.3	7.9
999	0	0	57	0	0	120	70	0	0	0	0	1	7.09	312	144	4.53	0.62	4.66	1.59	2.93081761	914.4150943	94.1	12.7	42.6	16.3	0.25	8.2	338	5.68	12.4	45.7	1.14	1.28	67.9	225.8	161	110.6	13.3	2.3	1.31	3.7	63.8	275.8	33.5	30.3	16.6	5.3	1.5	1.7
1000	0	0	51	0	0	150	100	1	0	0	0	1	7.63	358	101	3.67	0.39	5.51	1.57	3.50955414	1256.420382	83	15.9	30.4	16.2	0.24	6.6	331	4.43	14.1	31.6	0.81	1.51	166.3	165.9	103	23.6	9.6	2.12	1.1	4.16	59.8	259	35.8	24	14	9.9	2.2	6.5
1001	0	1	50	1	1	110	75	0	0	0	0	0	8.85	354	159	4.91	0.77	4.91	2.92	1.681506849	595.2534247	98.5	12.9	48.4	15.8	0.27	7.6	329	4.14	10.5	43	0.77	1.6	77.1	153.6	112	34.1	9	2.29	1.54	4.56	63.1	281.4	40.2	23.1	28.5	8.2	2.7	3.5
1002	0	1	28	1	0	110	80	0	0	0	0	0	5.35	291	140	4.43	0.68	2.39	1.98	1.207070707	351.2575758	91.9	13.8	40.7	16.5	0.2	7	343	4.4	12.5	27.1	0.74	0.91	297.5	118.3	82.9	83.5	9.6	2.29	1.41	3.72	62.7	234.3	38.7	24	11.2	8.6	2.8	8.5
1003	0	0	53	0	1	149	81	0	0	0	0	0	5.33	330	118	4.09	0.47	3.89	0.85	4.576470588	1510.235294	87.4	13.6	35.7	16.4	0.24	7.3	329	4.61	13.4	29	0.98	1.22	434.03	134.9	103.8	37.2	2	2.36	1.21	4.23	65.9	201.8	39.7	26.2	24.9	16.8	4.3	7.4
1004	0	0	35	0	0	95	65	0	0	0	0	0	6.39	223	126	4.11	0.32	3.53	2.22	1.59009009	354.5900901	91.2	13.4	37.5	15.4	0.27	12.1	336	4.9	14.8	30.2	0.61	0.88	19.2	124	105	41	6	2.28	1.19	4.4	66.1	202.2	40	25.2	6	13.37	2.86	6.9
1005	0	1	19	0	1	110	80	0	0	0	0	0	4.93	355	145	4.71	0.31	2.74	1.66	1.65060241	585.9638554	90.6	13.4	42.7	16.1	0.25	7	339	5.55	15.6	31.7	0.91	1.09	170	135.5	97.9	96.7	1.7	2.41	1.54	4.18	65.2	265.2	40.2	25.1	14.6	16.9	4.1	1.9
1006	0	0	36	0	0	125	80	0	0	0	0	1	7	145	110	4.31	0.44	4.21	2.02	2.084158416	302.2029703	79	15.6	34	16	0.12	8	323	5.72	11.9	52	0.83	1.72	12.5	249.2	161.3	27	9.4	2.11	1.33	3.56	62.3	237	36.9	25.4	21.1	8.6	2.3	0.9
1007	0	0	67	0	1	125	80	0	0	0	0	0	7.13	194	117	3.58	0.45	4.45	2.07	2.149758454	417.0531401	99	12.5	35.5	16	0.18	9.2	330	3.76	15.1	65.1	1.2	1.55	542.5	168.4	132.4	93.7	14.4	2.27	1.4	3.81	70	139.3	38.8	31.1	20.4	13	2.6	1.4
1008	0	1	68	1	1	120	80	0	0	0	0	0	5.33	220	107	3.57	0.49	2.81	1.57	1.789808917	393.7579618	90.8	13.6	32.4	16.3	0.17	7.7	330	4.81	15.8	54	0.78	1.13	68.2	121.5	87.4	68.5	10.1	2.17	1.45	4.44	59.2	229.2	34	24.9	19.1	6.1	2	2
1009	0	1	56	0	0	110	80	0	0	0	0	0	6.11	214	138	4.65	0.62	3.64	1.68	2.166666667	463.6666667	89.9	13.4	41.8	17.2	0.14	6.6	331	4.69	14	46.4	0.99	0.99	184.9	142.1	105.3	56.2	14.4	2.31	1.17	4.13	62.7	222.4	39.6	23.1	16	14	4	3
1010	0	0	51	0	0	116	60	0	0	0	0	0	6.92	260	132	4.16	0.36	4.14	2.2	1.881818182	489.2727273	93.5	12.7	38.9	11.7	0.27	10.3	339	4.78	11.7	37.7	0.59	1.16	308	167	125	131	6.9	2.31	1.3	4.3	62.1	171.4	35.8	26.6	10	10.61	2.66	8
1011	0	0	52	0	1	125	90	1	0	0	0	0	3.71	242	114	3.84	0.34	2.01	1.31	1.534351145	371.3129771	89.8	14.4	34.5	11.4	0.24	10.1	330	5.47	12.2	52.6	0.67	1.12	22	120	121	51	8.2	2.21	1.23	3.7	71.7	267.9	42.9	28.4	8	8.55	1.84	9.3
1012	0	1	44	1	1	120	90	0	0	0	0	0	6.67	341	172	5.8	0.55	4.74	1.13	4.194690265	1430.389381	88.6	12.8	51.4	16.2	0.24	7.1	335	7.07	12.8	34.9	0.99	1.12	76.8	266.2	180	118.7	21.8	2.29	1.5	4.3	72	252.1	39.3	32.7	14.6	10.8	5.6	8.3
1013	1	1	74	1	0	140	80	1	0	0	1	0	4.97	155	137	4.27	0.41	3.11	1.24	2.508064516	388.75	96.8	13.1	41.3	17.1	0.14	8.9	331	6.59	15.1	46.7	1.24	1.16	140.9	177.7	118.6	68.7	9.5	2.26	0.89	4.15	65.3	205.3	40.1	25.2	21.4	16.3	4.5	4.9
1014	0	1	68	1	1	140	95	1	1	0	1	0	6.45	228	150	4.61	0.26	2.78	3.07	0.905537459	206.4625407	90.2	12.2	41.6	11.5	0.22	9.8	361	14.39	18	106	0.81	0.85	60.59	145	103	73	5.1	2.2	1.21	3.8	66.5	330.1	37.7	27.1	63	6.02	1.39	7.8
1015	0	0	24	0	1	106	68	0	0	0	0	0	5.55	294	132	4.51	0.51	3.43	1.26	2.722222222	800.3333333	86.9	13.7	39.2	16.3	0.22	7.6	337	5.24	12.1	36.8	0.82	1.18	25.2	169.8	139	47.5	10.3	2.35	1.39	3.88	58.3	156.2	39.3	19	11.4	5.7	1.8	7.2
1016	0	0	55	0	0	120	90	0	1	1	0	1	5.2	176	112	3.85	0.4	2.7	1.8	1.5	264	85.4	13.2	32.9	16.3	0.15	8.6	341	9.37	23	51.7	1.23	0.58	146.6	158.8	128.1	84	10	2.29	1.6	3.75	67.3	212.5	36.3	30.7	20.9	9.1	1.4	3.2
1017	0	0	45	0	0	110	60	0	0	0	0	0	5.14	211	118	3.97	0.58	2.69	1.73	1.554913295	328.0867052	87.5	12.1	34.7	16.3	0.16	7.5	341	4.86	13.8	31.3	0.59	1.66	224.2	142.1	93.2	66.9	14.3	2.2	1.72	3.95	62.7	185.2	38.1	24.6	8.9	10.6	2.6	4.7
1018	0	1	35	1	1	110	80	0	0	0	0	0	7.22	214	141	4.72	0.66	4.47	1.76	2.539772727	543.5113636	91.4	12.9	43.2	15.6	0.17	8.1	326	4.45	12.3	22.9	0.69	0.98	40.7	129.8	95.8	61.9	13.8	2.21	1.2	3.79	58.8	157.9	36.4	22.4	15.1	9.1	3.1	2.9
1019	0	1	69	1	1	140	79	1	0	0	0	0	10.98	366	130	3.91	1.4	6.57	2.74	2.397810219	877.5985401	98.1	13.2	38.4	15.9	0.28	7.7	339	4.55	13.6	43.5	0.61	1.33	24.2	199.4	148.3	138.1	1.7	2.37	1.31	3.77	62.8	124	34.7	28.1	42.7	17	6.3	6.3
1020	0	1	23	1	1	116	69	0	0	0	0	0	5.5	197	152	5.11	0.65	2.87	1.76	1.630681818	321.2443182	87.7	12	44.8	16.9	0.19	9.5	338	5.53	12.4	38	1.01	1.17	255.2	145.3	100.6	66.5	13.4	2.38	1.56	3.9	64.8	294.1	43.1	21.7	14.2	20.6	5.7	1.1
1021	0	0	60	0	0	100	75	0	0	0	0	0	13.67	251	155	4.81	1.27	9.47	2.22	4.265765766	1070.707207	100.7	14.9	48.5	15.8	0.21	8.5	320	8.51	12.4	31.2	0.58	1.57	36.1	174	122	67	9.4	2.23	1.21	3.6	61.7	47.2	36.8	27.3	9.9	16.5	4.1	13.3
1022	0	0	34	0	0	120	70	0	0	0	0	0	3.99	187	136	4.5	0.34	2.09	1.54	1.357142857	253.7857143	90.2	12.7	40.8	16.2	0.17	9.1	335	5.05	13.3	52.6	0.56	1.66	38.5	155.9	112.6	50.6	12.5	2.3	1.66	3.77	65.6	219.4	39.7	25.9	10.6	9.6	2.4	9.3
1023	0	1	72	1	1	110	70	0	0	0	0	0	17.74	377	98	2.93	0.57	9.8	5.1	1.921568627	724.4313725	101.4	14.9	29.7	9.5	0.34	9	330	4.24	13.8	96.3	0.83	0.92	364	154	109	30	6.5	1.98	0.9	3.5	51.7	93.4	22.8	27.9	406	12.27	3.72	10.1
1024	0	1	38	0	1	115	70	0	0	0	0	0	8.39	173	146	4.78	0.63	6.75	0.9	7.5	1297.5	92.8	13.6	44.3	17.7	0.17	9.9	329	6.99	14.9	32	0.77	0.88	348.6	146.8	92.4	54.1	5.8	2.18	1.4	3.73	54.8	147.8	34.7	20.1	21.8	13.1	4.8	7.6
1025	0	0	37	0	0	110	85	0	0	0	0	1	4.94	217	142	4.44	0.3	2.85	1.67	1.706586826	370.3293413	92.5	13	41.1	16.5	0.18	8.5	345	5.28	14.2	72	0.86	1.28	86.3	150	125.7	46.4	1.7	2.24	1.18	3.83	64.2	188.7	36.2	28	20.6	8.8	3.1	3.8
1026	0	1	37	0	1	100	70	0	0	0	0	0	4.97	169	147	4.73	0.3	3.39	0.99	3.424242424	578.6969697	91.3	12.7	43.1	17.1	0.16	9.2	340	5.41	13.3	36.1	0.9	1.03	34.2	207.1	153.8	207.9	13.9	2.4	1.12	4.04	64.7	249.3	44.6	20.7	14.9	10.3	3	2.4
1027	0	0	64	0	0	105	80	0	0	0	0	0	4.04	273	123	3.92	0.32	2.32	1.29	1.798449612	490.9767442	95.2	13.1	37.3	17	0.19	7.1	330	5.38	14	45.7	1.17	1.57	138.8	180.6	120.7	83.7	19.3	2.28	1.18	4.22	69.7	285.2	38.4	31.3	17.3	12.7	3	5.6
1028	0	1	65	0	0	120	70	0	0	0	0	0	6.9	310	121	3.88	0.6	4.9	1.2	4.083333333	1265.833333	92.5	13.6	35.9	16.1	0.23	7.4	337	4.72	13	19	0.63	0.97	125.5	123.5	106.7	79	8	2.38	1.08	4.33	71.8	198.3	35.3	36.3	28.7	11.4	2.4	1.7
1029	0	1	24	0	1	128	94	0	0	1	0	0	8.77	249	143	4.79	0.45	6.94	1.32	5.257575758	1309.136364	90.6	12.4	43.3	16.6	0.23	9.4	331	5.4	13.8	30.1	0.76	1.24	99.1	174.9	126.9	155.6	15.7	2.45	1.58	4.13	75.5	247.2	42.2	33.3	15.9	16.5	7.1	2.1
1030	0	1	44	1	0	110	80	0	0	0	0	1	8.24	265	144	4.96	0.32	5.13	2.55	2.011764706	533.1176471	86.5	14.3	42.9	11.6	0.27	10.1	336	4.93	10.9	49.6	1.12	1.15	1039.5	123	113	77	5.4	2.08	1.1	3.9	62	246.1	39	23	32	4.39	1.08	8.1
1031	0	0	32	0	0	90	60	0	0	0	0	0	5.96	330	120	4.06	0.46	3.61	1.47	2.455782313	810.4081633	90.4	14.6	36.7	15.7	0.27	8.2	326	4.3	12.9	26.8	0.67	1.5	28.1	219.3	159.3	53.7	12	2.21	1.55	3.9	68.4	246.6	42.3	26.1	12.1	9.8	3	0.9
1032	0	0	72	0	1	117	74	1	0	0	0	1	5.42	212	122	4.38	0.42	3.9	0.82	4.756097561	1008.292683	83.7	13.3	36.7	16.2	0.17	8	334	5.15	14.3	43.6	0.96	1.15	521.5	146.7	95.7	45.7	11.3	2.29	1.3	4.52	61.4	203.8	36.4	25	18.1	12.5	2.9	5
1033	0	1	51	1	1	126	68	0	0	0	0	0	4.7	233	143	4.9	0.37	2.46	1.65	1.490909091	347.3818182	86.2	13.2	42.2	16.2	0.16	7	338	4.29	13.4	42.6	0.99	1.19	203.3	136.3	97	118	13.3	2.24	1.43	3.92	64.6	309.9	41.2	23.4	41.5	12.3	3.2	15.5
1034	0	0	25	0	0	110	70	0	0	0	0	0	4.14	308	119	4.08	0.19	2.25	1.55	1.451612903	447.0967742	86.3	13.2	35.2	11.6	0.31	9.9	338	4.21	16.6	33.5	0.7	0.76	478.5	151	133	51	7	2.24	1.12	4	61.7	143	37.9	24.2	12	9.62	2.33	10.9
1035	0	1	62	1	1	135	90	0	0	0	0	1	7.3	192	135	4.07	0.5	5.5	0.9	6.111111111	1173.333333	90.2	14.4	36.8	16.2	0.17	8.7	368	4.66	11.9	24.7	0.9	0.83	153.3	192.5	154.1	114	14	2.27	1.06	4	61.9	173.3	37.7	25.1	16.1	8.7	2	2.7
1036	0	1	36	1	0	120	70	0	0	0	0	0	5.53	195	141	4.41	0.65	2.32	2.43	0.95473251	186.1728395	99	13.8	43.7	15.9	0.17	8.7	323	4.73	12.3	33.2	0.84	1.57	19.3	178.5	116.3	132.1	10.4	2.24	1.31	4.35	64.6	248.4	39.5	25.1	21.8	16.9	3.9	4.5
1037	0	0	50	0	0	110	80	0	0	0	0	0	6.6	255	122	4.04	0.42	4.65	1.32	3.522727273	898.2954545	89.9	12.4	36.3	13.5	0.28	10.9	336	4.95	10.1	46.2	0.89	0.95	270	199	156	55	6.4	2.08	1.14	4.2	60.1	150.2	38.3	23	7	7.83	3.04	7.4
1038	0	1	29	0	1	100	80	0	0	0	0	0	4.4	92	141	4.47	0.3	2.5	1.4	1.785714286	164.2857143	95.6	13.8	42.8	17	0.07	8.1	330	3.98	11.5	28.8	0.56	0.87	323.2	193.5	155.7	85	26	2.32	1.24	4.22	64.4	237.8	42	22.3	28.5	8.1	2.6	2.3
1039	0	0	41	0	0	120	80	0	0	0	0	0	8.55	143	114	4	0.59	6.21	1.39	4.467625899	638.8705036	84.7	13.9	33.9	16	0.13	9.4	336	4.47	13	33.5	0.62	1.31	45.8	160.4	110.8	31.6	8.2	2.32	1.34	3.89	66.7	76.7	37	29.7	16.7	10.4	2.9	1
1040	0	0	41	0	1	120	80	0	0	0	0	0	5.47	251	112	3.84	0.42	3	1.79	1.675977654	420.6703911	88.4	12.6	33.9	15.8	0.24	9.6	331	4.7	14	38.6	0.77	1.31	360.3	121.4	108.2	107.3	13.4	2.21	1.34	4.08	59.8	195.6	35.7	24.3	14.6	9	2.1	2.5
1041	1	1	61	1	1	140	100	1	0	0	1	1	9.17	248	164	5.49	0.53	6.29	2.1	2.995238095	742.8190476	86.9	13.5	47.7	14.1	0.28	11.2	344	5.36	9.7	26	1.17	0.98	44.3	124	95	58	5.5	2.33	1.27	3.9	64	204.2	38.2	25.9	39	12.11	2.45	8.3
1042	0	1	43	0	1	118	80	0	0	0	0	0	5.44	205	143	4.62	0.37	3.26	1.53	2.130718954	436.7973856	91.8	13.3	42.4	16.9	0.17	8.4	337	4.93	14.2	35.8	1.28	1.12	80.3	152.2	96.5	41	1.3	2.22	1.56	3.73	73.6	227.6	38	34.8	69.9	17	5.1	4.5
1043	0	1	70	0	1	110	75	0	0	0	0	0	8.62	262	129	4.22	0.67	6.08	1.57	3.872611465	1014.624204	94.5	13.6	39.9	16.4	0.22	8.2	324	4.71	11.3	32.2	0.94	1.13	129.2	120	95	31.1	11.1	2	1.19	4.42	59	167.6	34.1	25.6	16.9	10.2	2.3	2.4
1044	0	1	70	1	1	140	80	1	0	0	0	0	12.48	389	123	3.68	0.98	8.67	2.37	3.658227848	1423.050633	102.4	14.5	37.7	16.1	0.29	7.5	325	4.67	12.1	35.5	0.99	1.16	366.3	182	105	34	18.3	2.15	1.21	4.59	50.6	184.1	28.8	21.7	19.9	8.3	2.1	2.2
1045	0	1	68	1	0	116	70	0	1	0	1	0	6.88	165	139	4.56	0.51	4	2.16	1.851851852	305.5555556	92.9	12.9	42.3	16.5	0.12	7.2	329	6.6	13.2	33.4	0.74	1.29	373.7	148.4	114.2	67.1	12	2.18	1.42	3.84	62.4	262.4	40.4	22	19.6	11.5	3.4	4.1
1046	0	0	44	0	0	110	80	0	0	0	0	0	3.57	275	103	3.21	0.21	2.46	0.86	2.860465116	786.627907	94.7	13	30.4	8.2	0.23	8.5	339	4.83	11.7	23.3	0.25	0.97	22.65	140	111	49	5.3	2.07	0.97	4.2	63.3	115.1	36.5	27.5	7	14.71	6.82	8.9
1047	0	1	27	1	1	130	70	0	0	0	0	0	7.7	230	146	4.58	0.5	4.5	2.4	1.875	431.25	92.7	12.4	42.4	15.8	0.22	9.6	345	4.49	10.9	15.4	0.52	0.86	52.5	115.1	100.4	64	9	2.37	1.77	4.25	62.6	186.2	33.6	28.1	10.6	9.1	3	2.7
1048	0	1	67	0	0	130	80	0	0	0	0	0	5.11	251	141	4.64	0.35	2.99	1.55	1.929032258	484.1870968	92	12.8	42.7	16.2	0.17	6.8	331	4.9	12.3	50	1.09	1.4	94.7	191.3	152.8	58.3	5.8	2.13	1.26	3.81	67	249.3	39.8	25.9	17.2	18.2	3.8	8.9
1049	0	0	32	0	1	100	60	0	0	0	0	0	7.99	255	126	4.03	0.63	4.51	2.73	1.652014652	421.2637363	93.7	12.8	37.8	16.1	0.19	7.5	333	4.98	12	38.5	0.44	1.5	310.9	172.2	113.8	87.7	8.6	2.34	1.38	4.46	64.5	229.1	41.2	23.8	11.9	7.2	2.2	2.2
1050	0	0	56	1	1	116	70	0	0	0	0	0	4.94	236	128	3.89	0.29	1.99	2.35	0.846808511	199.8468085	97.9	12.3	38.1	16.3	0.18	7.8	337	4.91	13.9	62.4	1.07	1.6	139.8	220.7	152	103.7	7.5	2.48	1.48	4.37	66.1	250.2	42.2	23.9	32.3	11.3	2.2	3.2
1051	0	0	45	0	0	120	75	0	0	0	0	0	6.87	336	142	4.56	0.54	3.34	2.83	1.180212014	396.5512367	92.5	12.9	42.1	16.3	0.24	7.1	338	4.97	12.6	44.6	0.9	1.63	127.2	164.1	107.5	105.3	15.2	2.49	1.17	4.59	78.4	238.7	47.7	30.7	17.4	15.3	4.1	1.3
1052	0	0	66	0	1	160	98	1	0	1	0	1	7.21	241	115	4.17	0.75	3.93	2.34	1.679487179	404.7564103	84.9	15.4	35.4	9.7	0.22	9.3	325	3.92	12	46.2	0.54	0.9	30.6	147.6	145.4	58	11.6	2.34	1.02	3.76	58.3	131.5	33.1	24.9	13.3	11.7	4.5	11.2
1053	1	1	75	0	0	135	80	1	0	0	0	0	2.79	81	91	2.62	0.14	1.69	0.83	2.036144578	164.9277108	107	22.7	28.1	19.4	0.08	9.3	325	8.53	14.4	51.1	0.66	0.85	56.8	173	126	70	21.6	2.18	1.31	3.57	90.9	125.1	27.9	52.5	14.9	13	3.8	1.5
1054	0	1	44	1	1	120	95	0	0	0	0	1	6.78	216	149	5.01	0.28	3.72	2.63	1.414448669	305.5209125	82.2	12.3	41.2	13.5	0.24	10.9	362	4.59	13.4	34.3	1.05	1.23	92	145	148	95	6.8	2.27	1.39	3.6	66.9	241.5	41	25.9	22	7.3	1.35	6.5
1055	0	1	40	1	0	120	80	0	0	0	0	0	7.72	214	147	4.92	0.71	5.1	1.75	2.914285714	623.6571429	88.5	12.5	43.6	15.9	0.19	8.8	338	4.82	11.7	34.1	0.73	1.02	92.4	153.5	110	79.5	8.2	2.38	1.82	3.86	68.2	286.7	41	27.2	24.3	10.3	3.2	2.5
1056	0	1	81	1	0	130	80	0	0	0	0	0	10.33	206	135	4.24	0.48	8.19	1.44	5.6875	1171.625	93.4	14.2	39.6	13.7	0.24	11.7	341	4.58	14	29.1	1.16	1.27	528.23	229	167	53	4.9	2.2	1.1	4.2	61.7	145.4	35.5	25.3	14	10.48	3.5	8.6
1057	0	1	37	0	1	128	90	1	0	0	0	0	10.3	286	147	4.85	0.8	5.71	3.7	1.543243243	441.3675676	90.9	12.8	44.1	16.1	0.22	7.6	334	4.74	11.9	35.4	1.21	1.37	338.3	178.3	137.1	95.6	16.1	2.43	1.12	4.24	73.9	236.8	42.5	31.4	25	13.8	3.9	1.7
1058	1	1	62	1	1	170	95	1	1	0	0	0	7.11	308	141	4.55	0.23	3.91	2.57	1.521400778	468.5914397	91.2	13.4	41.5	11	0.29	9.6	340	7.28	17.6	95.4	1.26	1.32	847	118	93	56	13.1	2.28	1.37	3.4	59.1	283.9	39.5	17.7	213	14.83	2.98	7.1
1059	0	1	37	1	0	110	80	0	0	0	0	0	7.02	258	157	5.35	0.49	3.91	2.37	1.64978903	425.6455696	92.6	13.2	49.5	16.1	0.22	8.4	317	5.26	10.4	56.3	0.73	1.34	24.2	188	178.1	93.9	9.6	2.16	1.23	4.06	71.7	235.6	45.1	27.1	16.6	12.2	2.7	1.9
1060	0	1	32	1	1	110	80	0	0	0	0	0	6.99	181	157	5.14	0.71	4.05	2.15	1.88372093	340.9534884	92.7	12.5	47.7	17	0.18	10.2	329	4.48	8.9	37.5	0.8	1.34	94.4	150.3	101.1	44.4	8.9	2.38	1.42	4.28	64.6	375.7	44.6	19.9	24.7	13	3.8	1.7
1061	0	1	35	0	1	110	78	0	0	0	0	0	5.35	242	136	4.51	0.42	2.91	1.81	1.607734807	389.0718232	91.9	14	41.5	16.7	0.19	7.7	329	4.68	12.4	46.9	0.96	1.03	16.8	146.1	98.4	111.5	14.4	2.36	1.3	4.23	65.7	299.3	44.8	20.9	19.3	13.6	2.7	8.3
1062	0	1	47	1	1	120	80	0	0	0	0	1	9.3	244	144	4.59	1	5.7	2.1	2.714285714	662.2857143	92	14.5	42.2	15.5	0.2	8.2	342	3.17	10.6	28.9	1.06	0.88	133.4	206.9	162.7	113	22	2.26	1.26	3.78	64.9	173.3	38	26.2	25.8	8.8	2.4	4.7
1063	0	1	71	0	0	130	80	1	0	0	0	0	6.08	187	152	4.73	0.52	4.03	1.31	3.076335878	575.2748092	99.3	14.3	46.9	15.8	0.16	8.6	325	5.12	12	54.3	0.53	1.07	44.7	126.7	111.8	21.6	9.6	2.12	1.3	4.06	64.5	288.4	37.9	26.7	19.1	6.8	2	2.6
1064	0	1	65	0	1	151	82	0	1	0	0	0	10.81	355	150	5.11	0.97	7.45	1.07	6.962616822	2471.728972	89.4	13.3	45.6	16.3	0.29	8.1	328	10.54	16.2	24.7	0.8	1.15	134.56	268	206.3	47.8	1.1	2.46	1.29	4.42	60.1	173.1	43	26.5	17.1	10.9	3.7	4.5
1065	0	1	36	0	1	125	85	0	0	0	0	0	4.53	234	153	4.86	0.7	2.44	1.19	2.050420168	479.7983193	93.8	13.1	45.6	16.1	0.2	8.5	335	4.1	11.1	40.3	1.25	1.08	306.32	161.6	126.4	77.2	8.8	2.3	1.01	4.54	65	158.8	44.1	20.9	39.3	21.9	6	4
1066	1	1	76	1	1	128	69	0	1	0	0	0	8.23	273	136	4.43	0.83	4.44	2.31	1.922077922	524.7272727	93.7	16.2	41.5	16.2	0.22	8	328	6.9	11.2	31.8	0.69	1.17	80.3	241.8	167.4	40.2	17.5	2.33	1.16	4.67	57.1	202.2	35.3	21.8	30.2	19.8	5.6	4.5
1067	0	1	59	1	1	110	75	1	1	0	0	0	6.61	183	155	5.07	0.29	4.03	2.13	1.892018779	346.2394366	87.2	13.6	44.2	11.7	0.18	9.8	351	5.31	12.4	33.9	1.23	1.04	367.6	115	115	52	5.2	2.22	1.44	4.1	74.3	223.8	42.5	31.9	43	11.43	2.26	10.3
1068	0	1	67	1	1	100	60	0	0	0	0	0	20.7	624	92	2.96	0.91	10.22	9.07	1.126791621	703.1179713	94.6	14.7	28	8.4	0.5	8.1	329	4.77	13.1	37.3	1.06	0.74	329.72	165	115	30	14.5	1.86	0.99	4.3	48.7	69.4	18.6	29.6	44	7.08	0.13	6.9
1069	0	0	35	0	1	105	78	0	0	0	0	0	7.05	270	127	4.14	0.48	4.81	1.4	3.435714286	927.6428571	91.1	13.3	37.7	17	0.24	9	336	7.99	13.5	28.9	0.72	1.06	46.8	170.4	129.8	42	1.1	2.31	1.33	3.9	68.6	219.5	37.1	31.5	11.8	11	2.8	1.7
1070	0	0	58	0	1	128	79	0	0	0	0	0	6.57	177	130	4.56	0.37	3.83	2.15	1.781395349	315.3069767	88.8	13.7	40.5	17.5	0.21	12	322	5.99	15.4	32.4	1.16	1.53	691	177.1	139.1	65.7	0.57	2.31	1.49	4.25	68.6	217	38	30.6	17	12.9	3.4	1.7
1071	0	1	34	0	0	130	80	0	0	1	0	0	6.46	246	144	4.98	0.66	3.98	1.69	2.355029586	579.3372781	86	12.6	42.8	16.5	0.21	8.6	336	5.03	9.9	44.8	0.76	0.85	81.2	171.2	106.2	53.9	18.5	2.17	1.23	4.15	71.2	224.1	38.1	33.1	73.9	17.9	5.6	4.7
1072	0	0	59	0	0	120	90	0	0	1	0	0	4.48	376	143	5.04	0.43	2.83	1.12	2.526785714	950.0714286	86.9	14.2	43.8	16.6	0.25	6.6	326	4.04	14.1	36.7	0.78	1.12	431.6	184.7	117.2	87	53.7	2.18	1.21	4.1	82	170	41.1	40.9	40.2	6.4	2.2	3.7
1073	0	1	49	1	1	140	95	0	0	0	0	0	5.05	220	134	4.67	0.35	2.45	1.93	1.269430052	279.2746114	86.9	14.4	40.6	16.8	0.21	9.6	329	5.72	15.5	33.9	0.88	0.87	130.7	155.8	119.8	116.8	11.9	2.4	1.48	4.09	64.1	151.9	42.2	21.9	24.3	10.2	2.7	5
1074	0	1	38	1	1	130	77	0	0	0	0	1	7.83	250	145	4.72	0.68	5.05	1.93	2.616580311	654.1450777	91.1	12.7	43	17.1	0.22	8.9	337	5.59	13.6	55.9	1.08	1.04	206.9	163	103.3	136.3	0.7	2.51	1.02	4.28	65.3	286.6	38.2	26.6	47.4	11.4	2.9	2.2
1075	0	1	27	1	0	124	74	0	0	0	0	0	7.63	283	130	4.24	0.69	4.05	2.49	1.626506024	460.3012048	93.8	13	39.8	15.9	0.26	9.1	326	4.45	12	35.2	0.42	1.28	83.9	153.7	109.3	77.4	12.5	2.4	1.44	4.07	68.8	213.5	42.8	26	9.8	24.5	9.2	4.6
1076	0	1	43	0	0	120	70	0	0	0	0	0	9.16	241	148	5.01	0.72	5.93	1.65	3.593939394	866.1393939	89.8	13.2	45	10.8	0.23	9.7	329	4.38	9.7	43.8	1.39	1.19	275.81	130	97	30	6.2	2.07	1.21	4	60.4	241.2	33.8	25.6	20	10.99	4.11	9.1
1077	0	1	55	1	0	110	70	0	0	0	0	0	12.56	322	112	3.25	0.94	10.21	1.02	10.00980392	3223.156863	106.7	16.2	34.6	16.6	0.22	6.7	323	5.96	11.5	33.9	0.43	0.54	64.1	188.9	136	53	13	2	0.92	4.5	50.3	7	28.5	21.8	14.2	12.3	4.9	3.6
1078	1	1	76	1	0	150	82	1	0	0	1	0	6.94	296	158	4.98	0.39	3.68	2.72	1.352941176	400.4705882	94.7	14.4	47.1	16.6	0.24	7.9	335	5.59	12.9	39.1	0.89	1.21	147.5	159.2	128.3	229	15	2.47	1.23	4.11	72.3	251.1	38.2	34.1	39.1	25.3	7	3.8
1079	0	1	69	1	1	109	68	0	0	0	0	0	14.91	315	107	3.39	1.11	12.55	1.18	10.63559322	3350.211864	98.3	15.1	33.4	15.9	0.26	8.2	320	7.01	11	30.5	0.58	1.35	564.6	323.1	259.1	39.8	24.6	2.14	1.04	4.06	44.7	64.4	26.3	18.4	14.8	17.2	6	2.1
1080	0	1	36	1	0	110	70	0	0	0	0	0	4.89	185	154	4.89	0.36	2.67	1.73	1.543352601	285.5202312	95.2	12.1	46.5	17.4	0.19	10.1	330	4.85	15.4	35.3	1.16	1.46	59.7	166.3	134.6	145.4	8.6	2.4	1.25	3.94	71.7	281.4	43.6	28.1	26	15.7	3.5	2.8
1081	0	1	21	0	1	148	98	0	0	1	0	0	6.18	292	152	4.88	0.78	3.16	1.87	1.689839572	493.4331551	91.1	12.9	44.5	16.3	0.22	7.6	343	5.17	11.4	34.7	0.6	1.18	103.7	189.8	129.5	130.9	12.8	2.48	1.66	3.92	75.7	219.4	42.6	33.1	28.8	7.7	2.6	5.9
1082	0	1	62	0	1	118	89	0	0	0	0	0	7.37	289	143	4.59	0.51	5.22	1.53	3.411764706	986	94.4	13.3	43.3	16.6	0.26	8.9	330	10.06	14.2	42.7	1.06	1.15	128.5	225.3	162.4	90.7	1.58	2.3	1.05	4.69	71.5	283.4	43.3	28.2	27.4	16.1	4.7	3.5
1083	1	1	62	0	1	120	72	1	0	0	0	1	8.11	181	146	4.48	0.91	4.96	2.02	2.455445545	444.4356436	95	13.3	42.5	16.3	0.14	7.7	343	5.62	11.9	33.6	0.55	1.13	38.5	192.4	141.3	145.8	16.3	2.47	1.16	4.07	62.6	213.5	44.2	24.2	32.8	15.8	6.2	1.8
1084	0	1	38	1	0	130	80	1	0	0	0	1	8.55	236	147	5.25	0.48	5.74	2.03	2.827586207	667.3103448	85.7	13.1	45	16	0.29	12.3	327	4.99	13.3	50.7	1.14	0.97	0	131	129	62	4.5	2.35	1.35	4.4	66.1	222	38.1	28.7	32	5.31	3.18	6.3
1085	1	1	42	1	1	125	80	0	0	1	1	0	11.87	200	139	5.05	0.84	9.12	1.42	6.422535211	1284.507042	82.9	13.1	41.8	16	0.19	9.4	331	10.19	10.3	34.5	1.46	0.96	92.1	204.9	146	85.5	18.6	2.32	0.88	3.8	69.5	276.7	37.8	31.7	24.9	18.3	3.7	2.1
1086	0	0	42	0	1	123	77	0	0	0	0	0	5.43	255	135	4.47	0.42	3.63	1.2	3.025	771.375	90.4	12.4	40.4	16.4	0.19	7.4	333	5.42	14.9	36.9	0.77	1.24	159.4	324.3	243.5	48	14.7	2.21	1.24	3.35	64.1	142.3	39.8	24.3	10.5	15.4	4.3	1.7
1087	0	1	32	0	0	135	90	0	0	0	0	0	10.63	224	166	5.49	0.62	7.12	2.72	2.617647059	586.3529412	90.2	13.2	49.5	16.5	0.2	9.1	335	4.71	10.3	34.3	1.14	1.11	32.4	188.3	125	71.5	10.1	2.3	1.24	4.25	75.1	275.7	46.5	30.2	18.8	11.4	2.7	3.3
1088	0	1	56	0	1	121	73	1	0	1	0	0	7.58	181	105	3.17	0.53	4.35	2.39	1.820083682	329.4351464	95.8	12.2	30.4	16.7	0.16	8.9	347	5.45	14.3	35.2	0.71	1.16	59.7	120.6	112	55.8	10.6	2.18	1.2	3.78	45.6	282.5	31.2	15.9	20.8	7.4	2.4	3.8
1089	0	0	60	0	0	140	85	0	0	0	0	0	4.64	232	129	4.29	0.4	2.25	1.72	1.308139535	303.4883721	90.4	13.6	38.8	17.1	0.23	9.7	333	4.18	14	64	0.72	2.07	21.8	163.5	169.5	112.3	13.3	2.33	1.48	4.02	70.9	154.4	38.7	32.4	11.2	11.8	2.8	4.1
1090	0	0	51	0	0	120	72	0	0	0	0	0	5.75	189	138	4.28	0.48	2.42	2.74	0.883211679	166.9270073	92.8	12.9	39.7	16.5	0.17	9.2	347	5.18	13.6	53	1.02	1.18	152.5	190.2	134.9	81.1	8.2	2.43	1.58	3.87	63.9	237	40.6	22.8	19.6	15.6	4.5	7
1091	0	1	71	0	1	125	80	0	0	0	0	0	5.65	234	129	4.07	0.58	2.63	1.82	1.445054945	338.1428571	96	13.8	39.1	16.1	0.17	7.2	329	4.7	14.6	32.8	0.6	1.09	43.4	139.9	109.4	74.7	23.1	2.22	1.08	4.06	62.4	285.9	34.8	27.6	12.6	9.9	3.5	3.4
1092	1	1	61	0	1	136	80	0	1	0	1	0	4.91	147	125	4.22	0.43	3.16	1.22	2.590163934	380.7540984	89.5	13.6	37.7	16.4	0.14	9.3	331	4.28	13.7	31.7	0.78	1.37	196.2	169.8	127	229.6	20	2.26	1.4	3.85	61.8	269	39	22.7	35	11.2	3.1	2.1
1093	1	1	66	0	1	130	70	0	0	0	1	0	3.53	180	100	3.27	0.43	1.96	0.92	2.130434783	383.4782609	94.6	13.9	30.9	16.5	0.13	7.3	325	4.04	13	32.5	0.59	1.23	82	191.2	125.3	131.8	8.6	2.06	1.12	4.1	53.7	99.8	30.4	23.3	8.8	8.5	2.1	2.6
1094	0	1	40	1	1	128	75	0	0	0	0	0	6.15	240	131	4.24	0.6	3.66	1.51	2.42384106	581.7218543	92.3	13.4	39.1	16.1	0.17	7	336	5.72	13.1	38.5	1.11	1.44	84.4	255.5	206	67.6	13.7	2.16	1.48	3.7	60.1	176.9	40	20.1	60.4	6	1.9	1.7
1095	1	1	69	0	1	140	90	1	0	0	1	0	7.03	186	145	4.86	0.46	5.43	0.98	5.540816327	1030.591837	89.9	13.7	43.7	16.5	0.17	9.2	332	5.71	14	24.7	0.69	1.55	799.6	237.5	162	129.8	18.8	2.38	1.2	3.5	59.6	282.5	36.2	23.4	18.1	9	2.8	4.2
1096	0	1	44	1	0	120	70	0	0	0	0	0	4.59	134	125	4.1	0.41	2.89	1.14	2.535087719	339.7017544	92.2	12.9	37.8	16.3	0.11	8.5	331	4.52	13.8	38.3	0.54	0.82	229.5	116.7	93.3	112.6	7.2	2.03	1.16	3	53.7	186.2	33.5	20.2	10.7	12.9	4.1	6.6
1097	0	0	37	0	1	130	90	0	0	0	0	1	8.23	231	139	4.77	0.73	4.27	3.04	1.404605263	324.4638158	86.9	13.7	41.5	16.5	0.19	8.1	335	4.7	11.8	44.3	0.92	1.56	126.1	175.9	127.8	77.7	5.6	2.21	1.41	4.09	67.9	266.9	42.4	25.5	23.4	12.3	3.7	6.6
1098	0	0	36	0	0	110	70	0	0	0	0	0	5.71	244	106	3.57	0.44	2.53	2.51	1.007968127	245.9442231	89.4	13.8	31.9	16.2	0.19	7.9	332	5.02	14.2	21.3	0.86	0.7	262.3	145.7	120.7	41	8	2.35	1.35	3.86	64.4	182.2	36.9	27.7	6	8.6	2.2	1.5
1099	0	1	45	1	1	130	80	0	0	0	0	0	5.63	186	155	4.92	0.6	3.33	1.41	2.361702128	439.2765957	95	14.5	46.8	16.6	0.14	7.4	332	5.66	10.7	46.7	1.12	1.41	249	216.1	164	220.5	23.8	2.25	1.16	4.07	67.2	270.9	42.1	25.3	29.2	13	3.4	1.6
1100	0	1	27	0	0	130	75	0	0	0	0	0	7.51	268	130	4.3	0.8	4.52	1.85	2.443243243	654.7891892	92	13.1	39.5	16.8	0.23	8.4	329	4.37	10.8	42.9	0.67	1.17	94.5	156.9	100.6	73.1	10.4	2.29	1.44	4.03	71	189	40.9	30.1	14.5	9.4	2.8	2.8
1101	0	1	55	1	1	120	80	0	0	0	0	0	5.9	229	132	4.1	0.5	3.1	2.3	1.347826087	308.6521739	91.5	13.1	37.5	16	0.19	8.3	351	4.04	11.8	46.5	1.03	0.95	568.3	179	104	67	1.8	2.21	1.13	3.6	65.2	167.3	39.4	25.2	29.5	14.9	3.8	6.9
1102	0	1	46	0	1	120	90	0	0	0	0	1	5.31	303	145	4.69	0.17	2.55	2.47	1.032388664	312.8137652	89.1	12.6	41.8	9.9	0.28	9.1	347	5.19	12.6	33.6	1.41	1.2	63.1	142	152	123	7.9	2.38	1.52	4.2	78.7	223.8	46.2	31.7	38	16.57	2.93	7.4
1103	1	1	83	0	1	137	66	1	1	0	0	0	9.62	197	123	4	0.33	8.3	0.91	9.120879121	1796.813187	90.8	13.2	36.4	17.5	0.17	8.8	338	8.8	29.6	22.8	0.81	0.51	358.67	212.6	183.7	333.3	46	2.15	1.03	4	56.1	67.7	27.5	30.6	18.3	8.6	3.2	5.4
1104	0	1	43	0	0	105	70	0	0	0	0	0	8.1	300	118	4.7	0.7	4.5	2.7	1.666666667	500	75.3	15.7	35.4	16.1	0.23	7.8	333	3.83	12.8	24.2	0.79	0.86	287	123.8	104.4	56	10	2.39	1.37	3.54	76	92.6	39.3	37	13.7	9.5	2.4	1.7
1105	0	1	44	1	1	123	82	0	0	0	0	0	7.8	230	136	4.92	0.5	6.14	1.06	5.79245283	1332.264151	85.5	13.6	42	16.2	0.19	8.1	323	5.2	12.9	33.6	0.7	1.58	42.6	175.5	119	179.5	11.9	2.28	0.79	4.23	71.1	224.1	39.8	31.3	32.5	13.3	4.1	1.2
1106	0	0	59	0	0	130	90	1	0	0	1	0	5.01	202	142	4.63	0.32	2.72	1.79	1.519553073	306.9497207	90.7	12.2	42	16	0.19	9.5	338	5.47	13.2	57.8	1.32	1.39	75.3	192.7	135.9	148.2	12.6	2.54	1.36	3.98	75.7	243.1	45.3	30.4	11.6	18.5	3.3	2.8
1107	0	1	30	1	1	130	80	0	0	0	0	0	6.36	168	154	4.91	0.59	3.4	2.04	1.666666667	280	92	13.4	45.2	16	0.15	8.9	341	4.57	10.4	30.8	0.47	1.05	57	193.3	132.6	79.7	13.8	2.25	1.49	3.97	59.6	205.3	41.1	18.5	11.3	14	5.2	2.6
1108	0	1	31	0	0	120	80	0	0	0	0	0	5.69	286	146	4.79	0.42	2.51	2.32	1.081896552	309.4224138	93.5	13	44.8	16.4	0.21	7.4	326	4.29	11.4	34.4	1	1.37	362.8	142.6	120.8	87.8	10.1	2.23	1.32	4.08	65.3	262.2	41	24	23.6	6.7	1.8	9.2
1109	0	0	38	0	0	110	75	0	0	0	0	0	8.46	294	128	4.22	0.64	5.82	1.9	3.063157895	900.5684211	88.8	13	37.5	16.3	0.24	8.1	341	5.52	13.3	31.5	0.63	1.5	812.9	238.7	175	90.7	14.1	2.35	1.06	3.9	66.7	229.4	36.6	30.1	23.2	13.9	4.3	3.1
1110	0	1	42	1	1	110	70	0	0	0	0	0	5.83	189	134	4.18	0.35	3.42	1.85	1.848648649	349.3945946	97.3	12.8	40.7	16.2	0.17	8.9	328	4.26	11.9	32.4	0.61	1.21	139.7	124.9	89	65.6	14	2.33	1.43	4.02	64	213.8	39	24.7	10.1	16.1	3.8	2.5
1111	0	0	44	0	0	132	70	0	0	0	0	0	8.98	308	123	4.19	0.42	7.28	1.06	6.867924528	2115.320755	87.6	13.2	36.7	11.6	0.32	10.3	335	4.87	10	39	0.83	0.91	487	202.4	173.1	143.2	11.6	2.3	1.54	3.81	67.4	175.8	32.7	34.1	33.1	3.86	1.5	8.9
1112	0	1	61	1	1	115	80	0	0	0	0	0	5.76	247	157	4.81	0.47	2.98	2.01	1.482587065	366.199005	91.5	13.1	44	11.2	0.24	9.9	357	4.53	10.8	34.6	1.11	1.22	166	146	101	33	5.3	2.31	1.06	4	68.6	244	45	23	16	15.64	4.15	8
1113	0	1	35	0	0	110	65	0	0	0	0	0	5.14	193	146	4.72	0.34	3.29	1.37	2.401459854	463.4817518	92.8	13.2	43.8	14	0.22	11.3	333	4.51	13	39.5	0.74	1.02	306.1	111	109	85	8.8	2.34	1.32	4.6	70	242.5	44.8	24.3	12	26.57	9.15	6.6
1114	0	0	77	1	1	160	100	1	1	0	1	1	3.44	136	120	3.68	0.38	2.07	0.9	2.3	312.8	97.4	13.3	35.8	16.8	0.12	9.2	335	5.5	13.2	31.6	0.84	1.82	255.2	149.2	106.1	38.7	9.2	2.41	1.14	4	61.3	224.3	40.6	20.7	17.7	10.3	2.8	1.1
1115	0	0	44	0	0	100	60	0	0	0	0	0	8.4	207	123	3.88	0.64	4.86	2.62	1.854961832	383.9770992	96.8	13.9	37.5	16	0.17	8.2	327	4.26	11.4	51.6	0.82	1.54	329.4	184.6	146.2	27.5	11.6	2.16	1.37	3.81	63.8	151.9	33.3	30.5	20.8	11.6	3	2.4
1116	0	1	41	1	0	150	100	0	0	0	0	0	8.49	216	152	4.97	0.8	4.81	2.69	1.788104089	386.2304833	92.4	13.2	46	16.3	0.17	7.8	330	4.69	9.1	36.4	0.96	1.25	371.8	221.2	144.4	108	8.9	2.26	1.62	3.95	64.9	220.7	40.8	24.3	30.6	13.8	4	4.4
1117	1	1	60	1	1	115	75	1	1	0	0	0	5.05	256	160	4.73	0.55	3.06	1.28	2.390625	612	107.1	16.8	50.7	16.8	0.17	6.7	315	6.71	19.6	22.6	0.87	0.99	100.5	144.7	104.1	32.7	15.7	2.18	1.03	3.95	69.2	122	33.2	36	58.6	22	7.6	4.8
1118	0	1	51	1	1	130	78	1	0	0	0	0	10.37	284	139	4.62	0.94	8.34	0.96	8.6875	2467.25	89.8	13.7	41.5	16.4	0.23	8.1	335	5.02	13.7	26.2	0.62	0.86	77.9	152.6	98.2	79	5.8	2.19	1.21	3.62	60.6	129.7	34.7	25.9	137.7	10.5	4.6	3.8
1119	0	0	36	0	0	115	75	0	0	0	0	0	8.91	338	128	4.24	0.35	6.15	2.21	2.78280543	940.5882353	90.1	13.4	38.2	11.6	0.34	10.1	335	6.09	11.7	32	1.12	0.89	938.9	85	78	50	4.5	2.19	1.15	4.1	67	201.2	40.1	26.6	11	11.15	1.91	6.5
1120	0	0	23	0	0	100	60	0	0	0	0	0	4.26	177	132	4.38	0.44	2.12	1.49	1.422818792	251.8389262	94.1	13.1	41.3	16.2	0.15	8.7	320	4.72	14.7	29.3	0.66	1.23	4.6	186	135.6	75.6	10.7	2.48	1.71	4.02	73.8	317.9	44.9	28.9	14	14.3	4.3	6.9
1121	0	0	38	0	0	135	80	0	0	0	0	0	6.69	311	146	4.96	0.5	3.65	2.14	1.705607477	530.4439252	87.6	13.3	43.7	16.5	0.27	8.4	335	4.48	12.1	29.3	0.77	1.33	172.3	200.8	112.3	71	9.1	2.36	1.44	3.73	64.4	231.8	39.9	25.8	9.7	7.5	1.99	3.2
1122	1	1	72	0	1	145	85	0	0	0	0	0	5.5	125	120	3.45	0.73	3.16	1.21	2.611570248	326.446281	107.6	15.6	37.1	17.2	0.11	8.7	324	4.31	10.5	47.2	0.64	1.75	38.4	252.9	186.3	69	20.2	1.99	1.06	3.98	59.9	191.4	36.1	24.7	295.7	6.2	3.2	12.8
1123	0	0	70	0	0	130	70	1	1	0	0	0	4.96	228	108	3.46	0.46	2.25	2.08	1.081730769	246.6346154	93.9	13.3	32.5	16.4	0.19	8.4	332	4.5	21.1	40.4	0.79	1.52	31.8	200.4	131.4	131.5	6.4	2.18	1.3	3.73	58.7	207	32.7	26	153.9	15.8	4.9	4.8
1124	1	1	60	0	0	112	70	1	0	0	1	0	6.64	188	140	4.54	0.27	4.76	1.59	2.993710692	562.8176101	93.1	13.2	42.3	16.8	0.15	7.8	331	10.25	12.7	34.1	0.57	1.15	144.1	190	115	117	12.4	2.26	1.23	3.38	54.9	264.6	37.9	15.9	21.1	13.2	3.4	1.6
1125	0	0	88	0	0	130	80	0	1	0	0	0	4.21	167	108	3.47	0.37	2.59	0.88	2.943181818	491.5113636	94.7	13.3	32.9	16.4	0.13	8	330	6.62	16.4	55.8	0.7	1.46	73	217.7	158.2	55.8	10.4	2.25	1.36	3.85	62.5	223.1	39.2	23.3	12.6	13.4	3.8	3.3
1126	0	1	43	1	1	120	85	0	0	0	0	0	7.89	220	150	4.85	0.63	4.85	1.58	3.069620253	675.3164557	95.9	14.3	46.5	16.2	0.18	8.2	322	4.13	10.8	27.5	0.93	1.24	168.2	189.2	123.3	66.9	13.1	2.26	1.49	3.9	58.8	274.3	42.5	21.7	25.4	10.7	2.4	0.8
1127	0	1	73	1	1	127	69	0	0	0	0	0	5.67	226	162	4.92	0.42	4.03	1.08	3.731481481	843.3148148	101.8	13.1	50.1	16.8	0.19	8.4	324	7.09	10.3	28.1	0.99	1.07	107.2	269	189.9	151.7	2.2	2.36	0.78	5.12	67.4	154.1	37.5	29.9	19.6	13.5	4.3	4
1128	0	1	77	1	1	112	72	0	1	0	0	1	5.89	214	133	4.22	0.56	3.81	1.32	2.886363636	617.6818182	95.9	12.6	40.5	16.6	0.16	7.4	329	19.09	23.8	29.2	1.08	1.01	8.1	197.3	136.3	85.4	20	2.32	1.2	4.11	65.5	220	39.8	25.7	15.6	12.5	3.8	4.8
1129	0	1	46	1	1	121	75	0	0	0	0	0	9.11	244	150	4.93	0.84	6.3	1.81	3.480662983	849.281768	92.3	13.1	45.5	16.3	0.18	7.2	331	4.66	11.5	45.1	1.03	0.9	227.2	156.5	105.9	62.7	4.2	2.23	1.36	3.75	65.4	263.7	42.8	22.6	22.4	13	3.8	5.4
1130	0	1	36	0	1	125	80	0	0	0	0	1	8.7	240	132	4.53	0.46	6.37	1.68	3.791666667	910	89.9	13.2	40.8	16.1	0.2	7.8	324	5.08	9.7	26	1.03	1.12	35	173.3	114	80.5	8.8	2.26	1.51	3.78	61.8	361.9	40.8	20	25.4	15	3.9	0.6
1131	0	1	37	0	1	110	70	0	0	0	0	0	5.53	239	138	4.37	0.42	2.79	2.18	1.279816514	305.8761468	94.7	12.5	41.4	16.8	0.18	7.6	334	3.81	13.1	31.5	0.55	1.46	22.3	185.9	125.4	102.8	22.1	2.26	1.34	3.66	68.9	300.4	45.4	23.5	17.5	7.1	3	4.5
1132	0	0	50	0	0	115	80	0	0	0	0	0	5.35	337	122	4.23	0.58	3.88	0.81	4.790123457	1614.271605	86.1	14	36.5	16.2	0.28	8.4	334	4.35	11.6	28.6	0.85	1.49	305.4	157	118	110.5	10.4	2.24	1.39	4.08	68.7	220	40.9	28.4	10.7	12.1	2.7	5.1
1133	0	1	36	1	1	105	70	0	0	0	0	0	5.55	237	153	4.95	0.3	2.89	2.12	1.363207547	323.0801887	87.9	12.7	43.5	11.8	0.25	10.4	352	5.43	13.6	33.5	0.99	1.07	37.6	94	95	251	7.2	2.23	1.38	3.9	66.3	242.1	41.4	25.5	17	9.56	1.51	6.3
1134	1	1	59	1	0	135	80	1	1	0	0	1	5.05	82	141	4.67	0.46	3.14	1.33	2.360902256	193.593985	90.5	12.4	42.3	19	0.09	11	334	7.56	16.4	35.2	0.81	1.15	43	184.3	155.2	109.8	22.4	2.33	1.29	4.6	67	181.6	43.1	21.1	18.9	14.1	4.5	5.3
1135	0	1	39	0	0	120	75	0	0	0	0	0	6.2	206	143	4.71	0.5	3.9	1.6	2.4375	502.125	87.4	13.4	41.2	15.8	0.18	8.8	347	4.64	12	36.3	0.98	0.69	54	132	114.7	99	12	2.36	1.35	3.89	73	281.2	38.9	32.5	11.7	7.5	1.5	4.2
1136	0	1	26	0	0	120	80	0	0	0	0	0	8.79	228	152	4.69	0.78	5.88	1.84	3.195652174	728.6086957	98.7	12.6	46.3	16.2	0.16	7.1	328	4.9	11.7	51.1	0.49	1.03	231	180.9	127.4	99.9	9.8	2.36	1.69	4.35	68.4	199	43.4	25.4	14.6	12.7	5.5	2.4
1137	0	1	55	0	0	120	80	0	0	0	0	0	6.31	243	127	4.24	0.62	4.56	0.95	4.8	1166.4	92.9	12.8	39.4	16.1	0.19	7.7	324	4.45	11.1	28.6	0.86	1.17	47	136.8	81.7	49.9	13.3	2.18	0.93	3.93	56.6	219.5	39.2	17.6	13.1	9.8	2.5	3.4
1138	0	1	59	1	1	109	76	1	0	0	1	0	9.65	236	156	4.65	0.57	5.81	2.94	1.976190476	466.3809524	100.9	13.2	46.9	17.2	0.23	9.9	333	8.31	14.6	42	0.84	1.18	321.3	184.1	128.6	50.5	1.8	2.39	1.25	4.09	72.2	243.1	41.4	30.5	48.7	12.2	3.7	6
1139	0	1	83	1	0	130	70	0	0	0	0	0	8.29	185	126	4.16	0.77	5.59	1.7	3.288235294	608.3235294	93.1	13.9	38.8	16.6	0.16	8.9	326	5.72	14.8	37.8	0.81	1.12	150.1	161.4	108.6	52.8	8.5	2.14	1.16	4.49	58.6	146.4	33.5	25.1	14.8	12.5	3.6	2.5
1140	0	1	58	1	1	115	73	0	0	0	0	0	3.68	135	145	5.03	0.21	2.36	1.06	2.226415094	300.5660377	89.1	14.3	44.8	17.2	0.12	9.1	324	7.51	15.5	23	0.73	1.13	106	152.1	101.2	70.2	1.5	2.28	0.99	3.88	64.8	218.9	42.6	22.2	13.6	25.6	7.8	2.7
1141	1	1	81	1	0	135	70	0	0	0	0	0	7.98	269	102	3.02	0.77	5.14	1.72	2.988372093	803.872093	104.6	17.7	31.5	17.3	0.2	7.3	323	5.21	15.9	19.3	0.59	1.23	97.3	247	198	30	20.3	1.76	0.55	3.36	48.7	69.4	19.6	28	9.7	7.1	2.3	11.2
1142	0	1	61	1	1	148	86	0	1	0	0	0	8.16	203	151	5.02	0.49	5.82	1.59	3.660377358	743.0566038	90	13.1	45.2	17.5	0.18	8.8	334	17.81	17.9	29.8	1.14	1.1	151.7	182.4	131	31	13.2	2.38	1.12	4.38	58.3	187	41.7	23.7	21.6	7.9	2.4	2.6
1143	0	1	39	0	0	120	75	0	0	0	0	1	6.69	181	143	4.74	0.59	4.17	1.7	2.452941176	443.9823529	89.7	13.3	42.6	16.9	0.17	9.2	335	5.11	13.1	27.8	0.83	1.37	431.9	136.4	110.7	106	9	2.23	1.05	4.07	72	277.3	45.5	26.6	29	11.1	3.2	4
1144	0	1	59	1	0	136	86	0	0	0	0	0	6	208	125	3.78	0.37	4.13	1.02	4.049019608	842.1960784	99.5	12.5	37.6	16.6	0.15	7.1	333	5.09	13.9	35.4	0.85	1.07	45.7	151.4	110.4	122.4	8	2.22	1.17	4.21	65.4	285.7	37.7	27.7	20.6	11.9	3.5	4.1
1145	0	0	53	0	0	130	90	0	0	0	0	0	7.22	237	133	4.48	0.21	4.18	2.28	1.833333333	434.5	86.2	13.2	38.6	18.2	0.3	12.6	345	5.68	11.3	31.9	0.91	1.13	0	128	132	51	4.6	2.31	1.2	4.1	69.6	178.6	39.9	30.5	20	6.28	1.33	10.3
1146	0	0	43	0	1	105	63	0	0	0	0	0	4.98	184	121	4.13	0.36	2.45	2.07	1.183574879	217.7777778	86.7	12.7	35.8	11.2	0.18	9.8	338	4.27	13.7	37.1	0.72	1.03	49.1	98.9	84.9	28.6	3.6	2.3	1.34	3.84	64.9	225.5	38	26.9	9.9	4.6	1.8	2.6
1147	0	1	71	1	1	130	70	0	0	0	0	0	7.66	172	158	4.82	0.53	5.51	1.4	3.935714286	676.9428571	96	13.6	46.3	16.9	0.14	8.2	342	5.11	10.6	40.5	1.13	1.05	401.7	156.9	112.6	89	13	2.42	1.48	3.97	72.7	233	40.2	32.5	50.1	11.7	3.4	10.9
1148	0	1	42	1	1	125	74	0	0	0	0	0	4.34	195	143	4.57	0.43	2.3	1.5	1.533333333	299	93.1	12.2	42.5	17.5	0.17	9	335	5.82	10.6	33.6	1.02	1.12	398.1	204.6	150.3	117.1	1.5	2.31	1.37	3.94	71.2	232.6	46.2	25.3	13.5	9.9	2.6	2.5
1149	0	1	56	0	0	130	95	1	0	0	0	0	6.1	351	117	4.12	0.59	4.24	0.93	4.559139785	1600.258065	85.8	12.8	35.3	16.1	0.24	6.8	332	5.9	12.3	29.7	0.93	1.37	47.6	153.6	69	89.3	13.9	2.37	1.29	4.32	62.6	287.3	38.3	24.8	13.9	4.7	1.5	3.6
1150	0	1	27	1	0	110	80	0	0	0	0	0	6.66	173	168	5.47	0.67	4.03	1.75	2.302857143	398.3942857	91.2	13.3	49.8	16.6	0.17	9.7	338	5.29	10.6	46.7	0.89	1.01	144.3	149.2	102	72.7	5.4	2.33	1.63	3.98	64.7	235.5	39.2	25.5	32.4	6.9	2.6	1.9
1151	0	1	71	0	0	110	80	0	0	0	0	0	7.01	184	138	4.09	0.78	4.31	1.61	2.677018634	492.5714286	104.9	15.1	42.9	16.4	0.14	7.7	322	5.3	13.4	26.2	0.68	1.52	335.2	134.2	93	64.5	9.1	2.19	1.33	3.96	58.3	181.3	34.7	23.8	19.2	11.6	3.4	1.4
1152	0	0	74	0	0	120	75	0	0	0	0	1	5.56	174	132	4.35	0.32	3.16	1.97	1.604060914	279.106599	92.2	13.4	40.1	10.9	0.22	9.7	329	8.48	15.3	24.3	0.97	1.04	372.24	148	160	81	11	2.16	1.13	3.9	59.9	249.3	34.1	25.9	12	12.45	3.16	6.5
1153	0	0	46	0	0	110	70	0	0	0	0	0	5.41	229	119	4.52	0.44	2.91	1.82	1.598901099	366.1483516	82.3	15.3	37.2	16.8	0.19	8.4	321	4.19	11.2	88.7	0.37	1.16	180.5	151.8	117.4	49.6	9	2.2	1.36	4.17	63.3	234.3	38.3	25	15	12.4	3.9	2.1
1154	1	0	53	0	1	136	78	1	0	0	1	0	8.19	218	123	4.08	0.34	6.03	1.56	3.865384615	842.6538462	89.7	13.3	36.7	18.3	0.2	8.8	334	13.36	15.7	48	1.46	1.33	173.8	144.1	116.2	74.9	6.8	2.44	1.19	4.17	74.9	235.4	44.4	30.5	27.1	15.2	3.3	2.3
1155	0	1	73	1	1	130	80	1	1	0	0	0	8.39	148	134	4.19	0.81	5.16	2.17	2.377880184	351.9262673	95	13.3	39.8	16.6	0.14	9.3	337	5.56	15.5	40.1	1.15	0.86	195.1	166.1	104	41.7	18.6	2.22	1.04	3.5	58.8	277.6	36.7	22.1	39.6	4.8	2.1	2.8
1156	0	0	56	0	0	120	80	0	1	0	0	1	5.09	252	133	4.13	0.38	2.47	1.94	1.273195876	320.8453608	94	12.3	38.8	16.6	0.19	7.5	344	8.42	16.2	49.6	1.06	1	44.3	161.7	133.3	115.9	7	2.23	1.37	3.49	66.4	269.7	37	29.1	29.6	14.7	3	3
1157	1	1	73	1	0	130	90	1	0	0	0	0	7.21	264	147	4.77	0.68	3.97	2.03	1.955665025	516.2955665	92.3	12.9	44	16.7	0.22	8.2	334	5.7	12.6	27.6	0.59	1.17	58.1	176.2	117	220.4	21.9	2.42	1.11	4.45	68.7	218	31.2	38.8	20.8	7.6	2.4	11.1
1158	0	0	56	0	0	130	100	0	0	0	0	0	6.8	226	127	4.47	0.47	4.24	1.81	2.342541436	529.4143646	88.6	13.5	39.6	15.9	0.2	8.9	321	5.75	11.9	40.1	0.99	1.2	127.3	177.6	127.8	99.8	35.4	2.15	1.24	3.8	67	214.7	36.7	30.3	17	9.4	2.5	3.8
1159	0	1	70	0	0	140	90	0	0	0	1	1	7.05	234	137	4.47	0.61	4.4	1.77	2.485875706	581.6949153	94.1	13.5	42.1	16.6	0.16	7	325	4.75	12.7	42.3	1.16	1.28	503.4	129.5	101	129.8	8.8	2.18	1.32	4	59.5	269.7	37.3	22.2	20.2	13.6	2.7	1.4
1160	0	1	34	0	1	130	85	0	0	0	0	0	5.11	245	152	5	0.37	2.91	1.52	1.914473684	469.0460526	87.7	12.6	43.8	16.6	0.22	9.1	346	5.5	13	37.9	1.38	1.25	167.2	157.3	122.4	81	13.8	2.42	1.73	3.75	62.6	226.9	41.2	21.3	42.4	31.1	7.5	9.8
1161	1	1	69	1	1	140	80	0	1	0	1	0	4.5	281	119	3.94	0.54	1.47	2.14	0.686915888	193.0233645	88.8	13.7	35	11.4	0.28	10	340	4.7	17	36.1	0.72	1.01	28.7	117.6	84.1	45.9	8.6	2.28	1.42	4.03	68.2	193.3	34.5	33.7	28.3	8.8	2.5	1.1
1162	0	1	78	0	1	116	84	0	0	0	0	0	6.59	140	136	4.3	0.66	3.71	1.89	1.962962963	274.8148148	93.8	12.8	40.3	16.9	0.14	9.8	336	5.04	15.7	28	0.71	0.87	19.3	161.9	130.7	337.6	12.3	2.25	1.34	4.22	69.2	221.1	43.5	25.7	18.4	18.4	5.8	4.4
1163	0	1	25	0	0	105	70	0	0	0	0	0	7.61	257	151	5.12	0.72	4.44	2.23	1.99103139	511.6950673	90.5	12.7	46.3	15.9	0.2	7.8	326	4.01	12.6	44.1	0.96	1.43	104.6	137.3	122.9	66	19.7	2.25	1.77	3.86	60.2	275.7	39.1	20.5	23.3	20	4.8	7.6
1164	0	0	35	0	0	130	70	0	0	0	0	0	5.53	242	119	4.01	0.24	3.52	1.64	2.146341463	519.4146341	88.8	12.4	35.6	11.6	0.25	10.1	334	5	13	52	0.68	1.03	161	146	113	21	5.3	2.16	1.51	3.5	57.9	197.3	38.5	20.2	6	9.88	2.11	7.2
1165	1	1	58	0	1	109	78	1	1	0	1	0	8.37	278	109	3.63	0.57	5.62	1.93	2.911917098	809.5129534	89	12.2	32.3	11.3	0.29	10.4	337	10.22	18.5	18.5	0.62	1.51	64.1	151.8	105	104	11	2.47	1.24	5.52	66.8	289.1	39.3	27.5	13.6	11.2	3.3	8.1
1166	0	1	58	1	1	120	80	0	0	0	0	0	7.15	210	150	5.03	0.75	4.09	2.01	2.034825871	427.3134328	89.5	12.8	45	16.2	0.18	8.7	333	5.4	12.8	52.8	0.81	1.01	35.1	149.6	98.6	166.8	12.7	2.27	1.31	3.94	60.1	210.7	38.4	21.7	40	16.4	4	3.6
1167	0	0	81	0	0	120	80	0	0	0	0	0	5.84	342	136	4.81	0.31	3.57	1.63	2.190184049	749.0429448	85.4	14.7	41.1	11.7	0.34	9.9	331	4.82	12.9	35.6	0.97	1.23	60.5	208	186	70	4.4	2.46	1.17	4	78.1	221.5	46.7	32.2	31	18.54	2.06	6.6
1168	0	1	54	1	1	100	65	0	0	0	0	0	8.41	347	115	3.93	0.73	5.7	1.88	3.031914894	1052.074468	88.9	13.7	34.9	16.5	0.23	6.6	330	5.14	18.3	20.7	0.7	1.01	499.5	211.4	135	44.6	11.7	2.17	1.33	4.1	58.8	122.6	28.3	30.5	9.8	6.4	2.1	1.9
1169	0	0	32	0	1	120	80	0	0	0	0	0	5.11	256	113	3.36	0.43	2.74	1.78	1.539325843	394.0674157	96.8	15.7	32.5	16.2	0.18	7	348	4.02	14.7	35.5	0.6	1.35	299.5	129.5	105.8	45	10.2	2.2	1.18	3.91	65.4	170.4	36.8	28.6	14.4	9.5	3.2	1.2
1170	0	1	87	1	0	150	70	0	0	0	0	0	3.54	115	150	4.52	0.55	2.34	0.63	3.714285714	427.1428571	99.2	13.6	44.8	16.8	0.09	7.9	334	5.94	12.1	38.3	0.58	1.17	110.8	219	164	245	15.1	2.12	1.02	3.98	68.2	237.8	38.1	30.3	19.8	7.9	2.8	16.6
1171	0	0	53	0	1	130	80	0	0	0	0	0	8.66	193	119	4.03	0.54	6.37	1.33	4.789473684	924.3684211	89.1	13.1	35.9	16.1	0.24	12.3	331	5.2	14	35.9	0.76	0.95	246	149	114	32	8.8	2.07	1.48	3.2	55.7	169.5	34.2	21.9	6	16.42	3.56	7
1172	0	0	29	0	1	115	60	0	0	0	0	0	4.99	217	134	4.21	0.23	3.34	1.3	2.569230769	557.5230769	94.3	12.6	39.7	16.1	0.17	8	336	5.78	13	44.6	0.57	1.57	41	145.1	110.9	70.9	0.33	2.32	1.37	3.68	61.2	147	39.7	21.5	10.5	11.2	3.1	1.4
1173	0	0	48	0	0	105	60	0	0	0	0	0	4.83	315	118	3.59	0.68	2.47	1.24	1.991935484	627.4596774	99.2	13.4	35.6	15.9	0.25	8	330	3.69	9.4	42.9	0.88	1.29	80.3	224.6	162.3	32.5	5.4	2.13	1.69	3.71	53.5	198.3	33.3	20.4	10.6	8.4	1.9	2.2
1174	0	1	36	1	0	130	70	0	0	1	0	0	5.96	189	146	4.89	0.57	3.52	1.62	2.172839506	410.6666667	91.4	13.1	44.7	16.9	0.19	9.9	327	5.4	12.8	26.1	0.66	0.95	83.4	181.8	117.7	81.9	7.6	2.22	1.39	3.88	70.1	180.6	41.1	28.9	37.9	9.9	3.5	3.4
1175	0	1	23	1	1	102	71	0	0	0	0	0	4.51	211	155	4.88	0.44	2.55	1.29	1.976744186	417.0930233	97.8	14.5	47.7	16.8	0.2	9.6	325	5.12	14	23	0.57	1.09	441.8	143.5	93.7	71.9	1	2.44	1.49	4.28	70.1	235.8	46.9	23.2	12.5	13.5	5.5	4.7
1176	0	1	69	1	0	125	80	1	0	0	0	0	5.34	226	141	4.52	0.48	3.02	1.35	2.237037037	505.5703704	95.5	13.7	43.1	16.4	0.17	7.3	326	4.63	13.6	35.6	0.58	1.19	50.7	146.5	108	87.8	13	2.25	1.23	3.99	59.8	219.1	36.3	23.5	17.3	14.7	4.4	3.5
1177	0	1	46	0	0	110	80	0	0	0	0	0	6.46	313	141	4.83	0.4	3.82	1.85	2.064864865	646.3027027	89.2	13.1	43.1	11.3	0.3	9.7	327	4.47	13.1	36	1.08	0.81	94.9	151	134	46	7.5	2.34	1.29	4.2	67.6	222.4	32.6	35.3	23	9.71	2.06	8
1178	0	0	20	0	0	80	60	0	0	0	0	0	6.43	253	135	4.61	0.45	2.8	2.83	0.989399293	250.3180212	86.8	12.8	40	14.1	0.29	11.6	338	4.72	12.6	22.8	0.69	1.1	343.8	172	165	119	10	2.43	1.89	4.1	69.4	168.3	38.9	30.6	11	5.22	1	8.6
1179	0	0	25	0	1	120	70	0	0	0	0	0	6.98	328	83	3.65	0.43	4.43	1.93	2.295336788	752.8704663	69.7	14.8	25.4	16.9	0.27	8.1	327	5.06	12.6	34.9	0.48	0.91	20.4	235.4	168	67.4	13.7	2.32	1.48	3.9	62.7	215.2	38.7	24	12.1	6.2	2	4.1
1180	0	0	44	1	1	110	80	0	0	0	0	0	6.57	294	128	4.49	0.37	4.12	1.85	2.227027027	654.7459459	84.4	14.8	37.9	12.2	0.32	10.9	338	6.03	9.9	40	1.29	0.88	88.88	111	83	35	6.2	2.28	1.62	3.8	62.1	197.7	40.1	22	21	7.48	2.4	7
1181	0	1	39	1	0	130	80	0	0	0	0	0	5.16	203	155	4.89	0.35	2.87	1.59	1.805031447	366.4213836	92.8	12.7	45.4	16.2	0.2	9.7	341	5.05	11.7	34.4	0.67	1.31	43.3	170.4	145.8	76.7	6.7	2.27	1.05	4.27	69.5	197.7	42.9	26.8	21.2	21.6	5.6	2.3
1182	0	0	40	0	0	120	80	0	0	0	0	0	13.33	533	103	4.04	0.84	9.86	2	4.93	2627.69	78.5	13.1	31.7	10.1	0.49	9.2	325	5.23	12.4	28.9	0.89	0.96	1213	152	103	45	7.1	2.13	1.13	4.7	66.5	139.5	34.4	32.5	14	8.19	2.45	7.3
1183	0	1	45	1	1	160	110	1	0	0	0	0	7.57	273	109	3.6	0.57	5.06	1.61	3.142857143	858	89.5	18.5	32.2	17	0.22	8.2	337	6.38	10.5	52	1.09	0.76	93.6	224.2	178	126.2	8.5	2.12	1.37	3.83	69.3	167.7	41.3	28	89.5	30.1	11.5	2.5
1184	0	1	39	1	1	120	75	0	0	0	0	0	6.44	242	153	5.3	0.59	3.82	1.7	2.247058824	543.7882353	87.3	13.2	46.3	15.9	0.19	8	331	4.83	12.2	33.8	1.06	1.01	230.4	117.5	95.9	80	12	2.39	1.57	3.74	72.7	252.3	42.3	31.1	17.7	13.7	2.6	2
1185	0	1	36	1	1	140	110	1	0	1	1	0	6.08	277	148	4.74	0.33	3.56	1.55	2.296774194	636.2064516	97.8	12.8	46.4	16.5	0.21	7.6	320	5.36	12	39.5	1.07	1.48	132	187.1	150.1	92.5	12.6	2.35	1.11	3.89	68.4	282.7	42.8	25.6	13.6	7.2	1.9	6.3
1186	0	1	55	1	0	120	80	0	0	0	0	0	8.21	225	149	4.56	0.62	5.05	2.34	2.158119658	485.5769231	98.2	13.8	44.8	15.7	0.17	7.5	334	4.91	15.3	46.3	0.97	1.35	121.4	204	130.6	79.3	14.4	2.18	1.14	3.71	60	277.8	37.7	22.3	43.2	16.4	4.9	2.6
1187	0	0	73	0	0	125	75	0	0	0	0	0	5.12	201	117	3.79	0.36	3.08	1.58	1.949367089	391.8227848	93.8	13.2	35.5	16.4	0.16	8.1	331	5.81	15.7	60.8	1.56	1.14	465.5	192.5	166.3	45	9	2.39	1.57	4.23	64.9	221.5	37.2	25.9	35.7	13.4	2.5	2.9
1188	0	0	28	0	1	90	60	0	0	0	0	0	6.4	236	117	4.46	0.97	3.31	1.85	1.789189189	422.2486486	80	15.5	35.7	15.9	0.2	8.5	327	5.27	11.4	33.3	0.63	1.29	19.1	154.5	102	48.1	13.6	2.08	1.58	4.02	60.9	199.3	34.6	26.3	8.5	4.1	1.4	3
1189	0	1	62	0	0	110	75	0	0	0	0	0	6.98	227	146	4.7	0.57	4.79	1.09	4.394495413	997.5504587	91.9	12.7	43.2	11.6	0.23	10	338	4.1	11	37.1	1.16	0.87	258	144	129	66	6.3	2.28	0.93	3.6	54.5	222.2	35.3	20.5	14	12.4	2.02	9.1
1190	0	1	58	1	1	120	70	0	1	0	0	0	5.8	180	119	3.78	0.4	3.7	1.6	2.3125	416.25	91.7	12.3	34.7	15.8	0.15	8.2	342	11.86	35.1	26.3	0.78	0.9	26.2	134.9	110.3	39	10	2.3	1.38	4.21	68.3	186	34.7	33.4	45.4	12.6	4.5	4.8
1191	0	1	61	1	1	130	78	1	0	0	0	0	10.16	334	124	4.75	0.74	6.65	2.53	2.628458498	877.9051383	81.3	15.3	38.6	16.2	0.26	7.7	322	4.49	13.4	30.5	0.72	1.15	47.7	143.5	115	110.5	11.3	2.11	1.49	3.3	63.1	161.6	39.3	23.4	8	6.6	4.91	3.7
1192	0	1	41	1	0	136	86	0	0	0	1	0	6.59	254	154	4.96	0.4	4.42	1.7	2.6	660.4	91.8	12.4	45.6	16.7	0.21	8.1	339	9.19	13.6	51.8	1.16	1.38	280.9	221.5	158.5	111.2	2.3	2.44	1.44	4.04	73.5	300.1	44.8	28.7	22.3	14.4	5.8	8.8
1193	0	1	70	1	1	165	110	1	0	0	1	0	8.47	263	157	4.77	0.42	5.96	1.51	3.947019868	1038.066225	94.3	13	45	13.7	0.29	11.2	349	4.78	11.8	64.7	1.29	1.03	88	174	133	29	5.3	2.25	1.54	4	68.7	222	41.6	28.7	18	9.61	2.84	8.2
1194	0	1	62	1	1	120	70	0	0	0	0	0	8.47	278	146	4.35	0.57	4.87	2.5	1.948	541.544	104.2	13.9	45.4	15.8	0.23	8.3	322	4.41	12.5	44.1	0.88	1.26	105.5	163.1	109.2	101.9	16.6	2.33	1.17	4.32	67.2	143.1	42.4	24.8	22.5	12.2	3.6	11.2
1195	0	1	89	1	1	135	65	1	1	0	1	0	5.17	217	134	4.33	0.2	2.77	1.86	1.489247312	323.1666667	90.8	12.8	39.3	11.4	0.22	10	341	6.83	13.7	44.7	1.22	1.05	183.1	128	120	84	5.8	2.4	1.14	4.7	65	246.9	38	26.4	30	11.34	2.25	13.8
1196	0	0	31	0	0	105	70	0	0	0	0	0	5.73	215	137	4.45	0.45	3.11	2.04	1.524509804	327.7696078	90.6	12.2	40.3	11.3	0.21	9.9	340	5.6	13.1	38.3	0.72	1	587.2	122	114	49	9.5	2.27	1.14	4.2	69.3	284.4	42.5	26.3	8	16.4	3.38	8.7
1197	0	1	67	1	0	115	70	0	0	0	0	0	7.14	160	132	4.23	0.31	4.31	2.27	1.898678414	303.7885463	89.8	12.7	38	15.7	0.19	11.7	347	5.04	12	31.7	1	1.06	603.5	112	105	41	6.6	2.27	1.09	4.1	62.6	186.3	36.6	25.9	10	7.3	1.59	7.5
1198	0	1	35	1	1	128	84	0	0	1	1	1	7.72	205	165	5.36	0.62	4.05	2.7	1.5	307.5	89.9	13.5	48.2	17.8	0.18	8.9	343	10.59	17	41.5	1.24	0.99	62.2	170	111.1	104.7	8.6	2.45	1.39	4.25	77.5	279.4	47.6	29.9	43.6	12.8	3.8	3.3
1199	1	1	64	1	1	120	80	1	1	0	1	0	6.71	251	144	4.37	0.43	4.79	1.27	3.771653543	946.6850394	97.4	12.7	42.5	17.5	0.23	9	339	11.83	16.8	38.2	0.88	0.84	69.7	184.5	125.4	67.3	6.4	2.33	1.55	4.35	65.6	271.9	43.6	22	26.7	12.9	4.6	2.8
1200	0	0	31	0	0	115	70	0	0	0	0	0	7.8	262	156	5.92	0.45	4.87	2.32	2.099137931	549.9741379	78.1	12.4	46.9	16.5	0.22	8.4	333	5.22	12.2	40.9	0.88	1.53	114.6	135.8	100.7	79	7.1	2.4	1.49	4.39	76	308	51.9	25.8	10.1	15	2.9	3.4
1201	0	1	80	1	0	140	80	0	0	0	0	0	7.19	279	118	3.94	0.61	4.74	1.09	4.348623853	1213.266055	90.9	16.4	35.8	16.5	0.22	8.1	329	4.38	12.2	30.7	0.87	0.9	102.3	190.7	132.4	47	10.2	2.09	1.13	4.64	63.9	87.9	33	30.9	12	6.1	2.2	7.9
1202	0	1	36	1	1	130	85	0	0	0	0	0	8.13	225	165	5.43	0.51	4.62	2.57	1.79766537	404.4747082	88.6	12.8	48.1	10.7	0.22	9.6	343	4.13	11.7	25.5	0.75	0.91	234.3	245	115.6	48	31	2.35	1.07	4.18	66	149.1	42.3	24.2	11	16.4	5	3.9
1203	0	1	69	1	1	110	70	0	0	0	0	0	6.84	190	129	3.89	0.58	4.52	1.53	2.954248366	561.3071895	96.9	12.9	37.7	16.2	0.15	7.7	341	5.37	12.1	40	0.72	1.16	96.1	170.8	116.9	48.6	5.6	2.05	1.01	4.12	57.1	142.5	34.4	22.9	13.9	10.6	3	2.4
1204	0	1	39	1	0	120	80	0	1	0	0	0	3.9	118	141	4.8	0.45	2.09	1.2	1.741666667	205.5166667	89.7	14.5	43	16.8	0.11	9.6	328	7.85	36.3	19	0.36	1.16	71.6	154.3	104.8	101.6	33.9	2.11	1.16	3.76	62.5	118.3	34.5	28.3	19.3	18.2	7.3	22.9
1205	0	1	28	0	0	115	75	0	0	0	0	0	5.58	186	140	4.33	0.5	3.18	1.82	1.747252747	324.989011	98.2	13.3	42.5	16.1	0.18	9.7	329	4.58	11.7	30	0.64	1.47	174.3	156.1	117.1	80.5	10	2.32	1.47	4.24	66.3	197.2	45.8	21.4	14.3	15	3.5	49.1
1206	0	1	37	0	1	105	78	0	0	0	0	0	4.46	189	143	4.56	0.45	2.28	1.57	1.452229299	274.4713376	88.4	13.7	40.3	17.1	0.15	7.7	354	4.8	11.6	30	0.67	0.88	8.8	247.7	161	96.7	24.4	2.3	1.05	3.89	60.3	193.9	41.2	19.8	13	16.8	5.69	2.3
1207	0	0	64	0	1	120	80	0	0	0	0	0	6.1	207	126	4.13	0.6	4.12	1.32	3.121212121	646.0909091	91.6	13.9	37.9	16	0.16	7.8	333	4.61	11.8	64.7	0.93	1.57	32.9	136.6	107.4	62.8	15.5	2.33	1.23	4.34	79.6	144.6	42.5	37.8	48	13.5	3.7	7.9
1208	0	1	21	0	0	120	80	0	0	0	0	0	7.58	273	147	5.05	0.61	3.38	3.3	1.024242424	279.6181818	89.2	12.9	45	16.2	0.22	8	327	4.79	10.9	34.6	0.47	1.15	275.2	218.6	162.9	137.6	25.4	2.3	2.07	4.07	66.4	301.5	42.9	23.5	28.9	7.9	3.1	2.6
1209	0	1	40	1	0	135	85	0	0	0	0	0	10.8	212	154	5.15	1.21	6.92	2.26	3.061946903	649.1327434	92.6	14.9	47.7	16.9	0.21	9.8	322	4.86	10.6	34.6	1.19	1.5	52.3	243.9	185.6	71.5	12.4	2.42	1.36	4.2	60.2	189.6	38.3	22.6	80.5	10.9	2.8	1.4
1210	0	0	73	0	0	120	70	0	0	0	0	0	4.66	176	129	3.97	0.24	2.16	1.76	1.227272727	216	95.8	12.3	38	16.7	0.14	8.2	338	4.58	12.6	54.1	0.99	1.12	110.2	220.2	184.3	51	19	2.36	1.14	3.82	62.3	268.9	37	25.3	18.7	12	2.5	4.2
1211	0	1	69	0	0	110	70	0	1	0	0	1	8	261	120	3.83	0.7	5.5	1.3	4.230769231	1104.230769	92.4	14.2	35.4	15.7	0.2	7.8	340	4.24	18.4	46.4	1.03	0.99	154.5	138.9	113.2	132	14	2.35	1.21	3.84	59.8	163.2	33.8	24.7	31.7	13.2	2.8	3.1
1212	0	1	34	0	0	120	80	0	0	0	0	0	3.66	82	151	4.86	0.37	2.16	0.95	2.273684211	186.4421053	94.5	12.8	45.9	17.8	0.09	11.4	329	4.96	11.1	46.3	0.48	1.12	75.7	133.3	118.3	73.1	8.5	2.21	0.94	4.15	63.4	235.5	41.1	22	20.1	13.1	4	7.5
1213	0	0	36	0	1	140	84	1	1	0	0	0	11.94	327	99	3.71	0.97	8.59	2.23	3.852017937	1259.609865	82.6	13.3	30.7	16.7	0.28	8.6	323	7.61	16.5	44.1	0.76	0.82	155.8	140.3	76.5	54.4	8.1	2.29	1.21	5	63.4	100.3	32.8	30.6	13	6	1.4	1.4
1214	0	1	25	0	1	120	80	0	0	1	0	0	6.92	316	161	5.77	0.36	4.43	1.96	2.260204082	714.2244898	79.7	12.7	46	10.5	0.3	9.5	350	4.66	11.7	31.1	1.1	0.91	1.2	169.3	124.7	148.4	7.2	2.52	1.47	4.27	67.3	267.6	43.2	24.1	53.4	13.3	3.8	1.6
1215	1	1	81	1	1	150	70	1	1	0	0	0	7.34	210	110	3.65	0.86	4.98	1.07	4.654205607	977.3831776	91.1	14.8	33.3	16	0.19	8.9	331	6.91	15.2	21.2	0.51	1.3	125.1	170.6	113.9	96.3	10.6	1.95	1.15	3.58	56.4	175.8	30.4	26	48.7	8	3.1	12.1
1216	0	0	52	0	0	104	76	0	0	0	0	0	7.24	290	130	4.2	0.44	4.09	1.94	2.108247423	611.3917526	91.3	12.1	38.3	16.2	0.22	7.6	340	9.33	12.7	44.6	1.06	1.23	208.5	191.9	128	66.7	8.4	2.14	1.3	3.3	65.1	317	36.5	28.6	10.3	12.1	2.4	1.1
1217	0	1	40	1	0	128	78	0	0	0	0	1	7.38	210	149	4.86	0.44	3.66	2.92	1.253424658	263.2191781	89.7	12.9	43.6	17.4	0.26	12.4	342	4.81	13.4	47.9	1.09	0.94	106.7	116.4	98.6	52	8	2.12	1.25	3.69	58.6	178.6	32.6	24.7	74.5	7.93	2.3	6.4
1218	0	1	38	0	0	110	70	0	0	0	0	1	6.48	111	134	4.69	0.5	4.57	1.19	3.840336134	426.2773109	86.5	13.5	40.6	16.9	0.09	8	329	7.64	17	45.7	0.79	0.91	38.6	247	136	59.5	19.8	2.24	1.28	3.4	66.7	244.1	40.2	26.5	92.8	9.9	3	2.5
1219	0	1	50	1	1	128	80	0	1	0	0	0	6	241	148	4.28	0.5	3.9	1.5	2.6	626.6	98.3	12.8	42.1	16.7	0.19	8.1	352	6.73	13	94.1	1.31	1.3	257.9	108	75	108.9	8.4	2.43	1.41	3.76	71	330.1	45.8	25.2	194.3	9.3	2.2	3.9
1220	1	0	83	0	0	157	85	1	0	0	0	0	6.66	265	133	4.09	0.55	3.9	2.04	1.911764706	506.6176471	99.2	14.1	40.6	16.3	0.22	8.5	327	5.98	14.2	33.1	0.88	1.31	272.5	142.2	97.8	53.7	0.99	2.24	1.13	3.91	69.7	215.1	37.1	32.6	17.7	17.5	5.6	5.7
1221	0	1	30	1	0	128	75	0	0	1	0	0	8.28	204	168	5.73	0.61	4.55	2.65	1.716981132	350.2641509	86.5	12.4	49.6	17	0.19	9.3	340	6.81	12.5	36.6	0.93	1.06	6.3	172.1	141.8	112.2	1.4	2.36	1.48	4.08	68.7	270.2	42.1	26.6	16.9	10.7	3.4	5.7
1222	0	1	67	1	1	140	85	0	0	0	0	0	4.85	162	144	4.28	0.4	2.51	1.79	1.402234637	227.1620112	100.4	12.9	42.9	16.3	0.13	8.1	335	4.34	14.2	38.9	1.04	1.75	52.7	193.2	132.6	136.4	9.1	2.34	1.35	4.02	64.1	291.3	39.7	24.4	14.6	19.3	5.4	4.4
1223	0	1	75	1	0	130	80	0	1	0	1	0	3.91	141	146	4.67	0.28	2.12	1.24	1.709677419	241.0645161	96.5	14.1	45	16.9	0.11	7.8	323	9.33	31.3	27.7	0.72	1.29	564.6	182.4	123.9	232.6	18.7	2.21	0.98	4.33	65.1	246.5	39	26.1	27.7	10.3	3.2	2.4
1224	0	1	37	1	1	120	80	0	0	0	0	0	6.57	219	154	5.03	0.65	3.33	2.26	1.473451327	322.6858407	91.8	13	46.1	16.1	0.16	7.3	333	5.05	10	35.9	0.96	1	152.6	173.3	133.2	51.5	11	2.25	1.05	4.02	61.8	291.6	39.7	21.7	19.5	12.9	3.4	4.2
1225	0	1	74	1	0	110	80	0	0	0	0	0	7.35	135	129	3.82	0.91	5.86	0.56	10.46428571	1412.678571	100.3	13.1	38.4	15.7	0.11	8	336	5.93	16.4	36.7	0.62	0.74	20.6	115	98.4	55.9	6	1.93	0.67	3.88	48.3	100	28.8	19.7	26.2	10.1	4	13.3
1226	0	1	28	0	1	116	79	0	0	1	0	1	7.27	218	145	4.63	0.66	4.73	1.58	2.993670886	652.6202532	94.4	13.2	43.8	17.1	0.19	8.8	332	4.04	10.3	40.7	1.01	1	80.7	137	110.6	54.5	1.2	2.43	1.36	4.15	70.7	224.1	43.6	27.1	20.4	18.8	6.2	8.9
1227	0	1	45	1	0	106	71	0	0	0	0	0	5.61	180	137	4.19	0.6	2.51	2.06	1.218446602	219.3203883	96.3	12.8	40.3	16.8	0.16	8.8	340	4.45	13.7	40.1	0.99	1.3	221.9	186.4	137.5	91.6	8.3	2.21	0.97	3.35	56.3	200	36.6	19.7	12.1	15.3	4.3	2.2
1228	0	0	33	0	1	110	70	0	0	1	1	1	3.92	176	115	3.53	0.27	2.58	0.93	2.774193548	488.2580645	93.8	12.7	33.1	16.4	0.16	8.9	346	4.82	13.2	33.9	0.87	1.23	6.3	176.3	136.3	78.5	6.7	2.3	1.06	3.95	62.3	240.1	40.8	21.5	17.2	8.3	2.4	5.7
1229	0	0	38	0	1	90	57	0	0	0	0	0	5.52	209	116	3.89	0.43	2.94	1.64	1.792682927	374.6707317	91.5	13.9	35.6	17.5	0.2	9.8	326	4.6	12.4	49.3	0.98	1.42	544	126.7	94.5	33.7	8.7	2.25	1.29	4.05	63.5	157.9	39.8	23.7	14.4	11.5	3	2.7
1230	0	1	39	1	1	120	80	0	0	0	0	0	8.77	199	136	4.66	0.66	5.64	2.22	2.540540541	505.5675676	90.4	14	42.1	15.3	0.18	9.1	323	5.21	13.6	39.5	0.88	0.78	203.9	159	110.1	72.9	11.3	2.29	1.69	4.02	64.1	237.8	40.8	23.3	13.3	12.4	3.5	2.9
1231	0	0	33	0	0	105	70	0	0	0	0	0	7.72	200	126	4.36	0.49	4.89	2.31	2.116883117	423.3766234	86.8	13	37.9	16.5	0.2	10.2	332	4.68	14	40.2	0.82	1.17	429.5	143.5	99.3	84	9.8	2.53	1.09	4.14	72	243.9	51.6	20.4	13.1	22.9	5.9	0.5
1232	0	0	66	0	0	120	80	0	0	0	1	0	5.3	188	128	4.22	0.3	3.3	1.5	2.2	413.6	90.4	13	38.2	16.5	0.15	8.1	335	4.65	13.7	43.5	0.98	1.32	546.5	119.1	98.8	52	8	2.37	1.28	4	63.3	267.1	39.9	23.7	11.7	13.1	3.3	4.3
1233	0	1	66	0	0	120	70	0	1	0	0	0	10.49	436	114	4.18	0.54	7.37	2.07	3.560386473	1552.328502	85.9	13.3	35.9	9.6	0.39	8.9	318	6.64	30.2	33.1	0.81	0.75	16.35	138	92	21	5.2	2.2	1.17	4.2	73	115.1	27.9	42.1	50	7.56	2.37	7.1
1234	1	1	77	1	1	135	70	0	0	0	1	1	5.44	110	127	4.15	0.5	3.23	1.08	2.990740741	328.9814815	91.6	16	38	17.5	0.11	10.4	333	5.59	11.9	40	0.58	0.84	16.5	187.6	157.3	96	7	2.18	1.31	3.96	59.3	193.9	36.5	23	18.1	14.8	4.2	3.1
1235	0	0	64	0	0	107	60	1	1	0	1	0	8.91	211	128	4.23	0.48	7.1	1.16	6.120689655	1291.465517	89.5	13.6	38.1	15.7	0.2	9.7	336	5.96	13.9	38.2	0.82	1.16	45.8	133	106.9	34.2	7.9	2.3	1.22	3.8	60.7	237.8	36.9	23.8	17	11.2	3	1.7
1236	0	0	41	0	1	155	101	1	0	1	1	1	10.61	296	129	4.36	0.52	7.01	2.22	3.157657658	934.6666667	87.1	12.7	38	17.1	0.24	8.2	339	4.81	11.7	88.4	1.61	0.96	23.5	234.7	148.8	47.2	10.6	2.39	1.07	4.05	72.8	305.2	45.5	27.3	43.3	19.6	3.8	2.2
1237	0	1	69	1	0	108	70	0	1	0	1	0	9.04	247	131	3.91	0.42	5.97	2.17	2.751152074	679.5345622	101.9	14.6	39.8	16.5	0.22	8.7	329	6.77	19.8	31.6	1.03	1.37	482.9	135.7	107.3	133.4	9.3	2.3	1.27	3.35	64	178.5	40.6	23.4	19.6	9.8	2.5	9.5
1238	0	1	38	0	0	150	90	1	0	0	0	0	8.02	193	140	4.62	0.65	5.79	1.43	4.048951049	781.4475524	91.7	12.8	42.4	15.6	0.17	8.8	330	6.05	10.1	28.3	0.61	1.32	178.1	196	124	61	20.5	2.32	1.41	3.47	64.1	215.4	42.7	21.9	16.7	10.3	3.3	4.8
1239	0	0	70	0	0	140	90	1	0	0	1	1	6.9	352	134	4.27	0.5	3.6	2.5	1.44	506.88	91.4	14.5	39	15.8	0.3	8.4	344	5.25	11.9	54.3	1.58	1.37	132.2	181.6	149.2	52	10	2.44	1.18	4.36	69.2	220.9	40.4	28.8	64.1	9.2	2	1
1240	0	0	35	0	1	98	65	0	0	0	0	0	8.01	249	126	4.12	0.61	4.63	2.63	1.760456274	438.3536122	93.2	13.2	38.4	16.7	0.22	8.8	329	4.83	12.4	33.9	0.7	1.18	708.2	182.2	137.4	70.8	11.1	2.4	1.24	4.22	61.9	129.2	38.3	23.6	16.4	16.7	5.3	0.7
1241	0	1	29	0	1	116	65	0	0	0	0	0	12.1	217	157	5.61	0.78	6.79	2.88	2.357638889	511.6076389	87.6	13.9	49.1	16.9	0.22	10.2	320	4.99	10.3	37.6	0.81	1.22	22.3	277.6	174	257.7	2	2.39	1.41	4.21	64	244	41	23	105.3	9.9	3.6	3.4
1242	0	1	42	1	0	120	80	0	0	0	0	0	6.23	227	163	5.31	0.33	3.66	1.82	2.010989011	456.4945055	88.9	12.6	47.2	13.1	0.24	10.7	345	3.99	10.8	54.3	1.07	1.21	202.3	160	156	86	9	2.26	1.12	3.9	71.7	300.9	45.8	25.8	19	24.44	8.69	11.3
1243	0	1	52	1	1	120	80	0	0	0	0	0	5.03	214	145	4.69	0.53	2.71	1.63	1.662576687	355.791411	94.6	13.3	44.4	15.7	0.18	8.2	326	4.39	12.3	35.9	0.74	1.22	46.9	90.7	79.2	50.7	10.5	2.33	1.3	3.9	62.2	186.5	40.6	21.6	14.8	10.3	2.6	2
1244	0	1	65	0	1	120	85	0	0	0	0	0	5.38	262	133	4.41	0.36	3.08	1.7	1.811764706	474.6823529	88.2	12.7	38.9	10.2	0.24	9.3	342	5.78	12.1	40.8	0.75	1.26	222.3	115	126	34	4.9	2.1	1.17	3.7	58.2	228.1	33.7	24.8	50	7.34	2.9	5.8
1245	0	1	61	1	0	122	85	1	0	1	0	0	7.16	229	147	5.01	0.59	3.77	2.36	1.597457627	365.8177966	91.1	14.1	45.7	16.1	0.16	7	321	4.06	12.1	42	0.8	1.15	15.2	152.3	119.1	24.9	1	2.32	1.31	3.87	61.3	245.1	34.8	26.5	39.6	8.4	3.3	7.8
1246	0	1	85	0	0	138	80	0	0	0	1	1	6.72	209	124	4.17	0.74	3.04	2.65	1.147169811	239.7584906	92.5	14.6	38.5	16.5	0.17	8.3	322	4.93	17.6	50.7	1.54	1.17	153.3	243	176.9	105.1	1.21	2.43	1.05	4.18	66.5	227.2	41	25.5	21.9	11.7	3.6	4.6
1247	0	1	37	0	1	141	96	0	0	0	0	0	7.2	288	127	4.35	0.6	3.16	3.01	1.049833887	302.3521595	85.9	12.4	37.4	17	0.23	8	340	4.52	11.7	30.2	0.93	1.04	113.2	161.4	155.6	47	1.3	2.32	1.3	4.62	64.9	285	37	27.9	14.3	11.7	3.4	3.9
1248	0	1	76	1	1	120	80	0	0	0	0	0	8.26	217	151	4.9	0.48	5.72	1.77	3.231638418	701.2655367	90.2	13.6	44	15.5	0.18	8.5	344	6.24	12.6	88.7	1.16	1.16	114.1	157	110.2	52	11.6	2.24	1.33	4.01	62.2	355.9	40.4	21.5	27.3	8.4	1.8	8.5
1249	0	0	55	0	0	110	74	0	0	0	0	0	5.39	300	130	4.2	0.32	3.84	1.09	3.52293578	1056.880734	93.4	13	39.3	16	0.23	7.7	331	5.89	13.1	45.7	1.14	1.64	218.5	171.5	125.8	60.8	12	2.32	0.95	4.09	66.8	227.1	43.3	23.5	13.6	19.4	4.2	1.5
1250	0	1	31	1	1	135	90	0	0	0	0	0	7.97	175	147	4.66	0.78	4.33	2.65	1.633962264	285.9433962	93	13.3	43.4	16.1	0.17	9.7	339	3.6	11.1	45.1	0.81	0.95	85.1	144.7	121.5	115.2	12.1	2.29	1.6	3.84	59.4	305.2	40.9	17.7	25.1	5.5	0.9	7.5
1251	0	1	46	1	1	120	80	0	0	0	1	0	7.73	181	156	5.01	0.63	4.27	2.63	1.623574144	293.8669202	92.3	13.6	46.2	16	0.17	9.3	337	4.45	14.3	73.9	1.23	1.28	455.7	122.8	96.4	77.9	9.7	2.42	1.09	3.9	67.8	226.7	41.6	26.2	22.6	18.6	4	2.8
1252	0	0	35	0	1	110	70	0	0	0	0	0	5.33	226	121	4.2	0.26	3.65	1.27	2.874015748	649.5275591	88.5	14.3	37.2	16.2	0.22	9.9	325	4.65	12.3	28.8	1.22	1.4	198.5	169	137.7	65.9	10.9	2.23	1.35	3.96	62.1	103.5	37.4	25.7	23	10.8	2.2	1.3
1253	0	1	38	1	0	110	70	0	0	0	0	0	6.98	329	165	5.5	0.26	4.48	2	2.24	736.96	85.6	12.4	47.1	12.2	0.34	10.2	350	5.43	11.8	43.4	1.29	1.14	325.1	127	130	78	9.1	2.28	1.34	4.1	73.5	303.3	43.7	29.4	23	11.83	4	6.5
1254	0	0	73	0	0	120	80	0	0	0	0	0	5.27	257	117	4.03	0.38	3.56	1.27	2.803149606	720.4094488	86.6	13.7	34.9	16.2	0.21	8.1	336	8.41	14.5	37.6	1.18	1.48	76.5	192	108	86	12	2.29	1.33	3.73	61.8	186.5	39.6	22.6	13.5	21.5	3.6	2.5
1255	0	0	44	0	1	190	110	1	1	0	0	0	6.48	452	116	4.54	0.41	4.2	1.67	2.51497006	1136.766467	78.9	16.5	35.8	16.7	0.41	9.2	324	6.07	13.7	39.4	1	1.28	44.6	205.6	155.8	57.6	7.2	2.3	1.15	3.47	70.4	117.3	38.5	31.9	26.5	8.1	2.8	4.8
1256	0	1	41	1	0	135	90	0	0	0	0	0	8.83	244	139	4.72	0.74	4.82	2.9	1.662068966	405.5448276	90.2	14.1	42.6	15.8	0.2	8.4	326	5.35	11.2	45.9	1.04	1.36	225.7	106.3	69.2	59.8	9.9	2.42	1.68	5.02	65.9	213.2	44.3	21.6	21.1	4.9	1.8	4.2
1257	0	1	55	1	1	110	64	0	0	1	0	0	6.08	117	149	4.91	0.42	4.32	1.2	3.6	421.2	90.7	12.5	44.6	17.7	0.11	9	335	11.5	14.4	29.5	0.87	1.26	281.6	142.8	129.4	155.4	9.6	2.36	1.49	3.81	63.8	211.8	39.2	24.5	12	12.34	2.8	3.6
1258	0	1	50	1	0	120	70	0	0	0	0	0	8.84	333	127	4.13	0.81	6.26	1.57	3.987261146	1327.757962	97.3	16.4	40.2	15.8	0.3	9	316	3.99	15.7	31.2	0.77	1.06	77.8	134.8	85.1	30	18.1	2.23	1.79	3.9	58	142.3	32.6	25.4	27.5	10.4	3.7	8.2
1259	0	1	40	1	1	130	70	0	0	0	0	1	9.29	232	152	5.06	0.75	5.95	2.01	2.960199005	686.7661692	92.5	13.2	46.9	16.5	0.18	7.8	324	4.77	9.4	47.6	0.97	1.02	49.5	140.1	94.6	87.3	15	2.3	1.26	4.13	69.7	213.3	43.7	26	95.5	9.9	2.5	1.9
1260	1	1	66	0	1	115	88	1	0	0	0	0	6.32	392	134	4.35	0.25	4.22	1.59	2.65408805	1040.402516	86.2	13.5	37.5	10.8	0.37	9.5	357	5.6	11.6	35.3	0.96	0.97	159.5	113	107	82	3.3	2.26	1.27	3.7	66.9	206.9	39.9	27.9	20	12.42	3.28	8.4
1261	0	1	84	0	1	140	88	0	0	0	0	0	7.34	188	154	5.24	0.51	5.1	1.36	3.75	705	91	13.4	47.7	12.8	0.19	10.3	323	4.83	13.6	40.9	1.26	1.46	691	156	130	46	8.1	2.19	1.01	4.3	68	167.7	41.5	26.3	40	14.6	5.7	8.2
1262	0	0	33	0	0	120	80	0	0	0	0	0	3.18	75	114	3.97	0.31	1.54	1.11	1.387387387	104.0540541	82.5	14.4	32.8	17.8	0.06	8.1	347	4.35	12.4	39.8	0.53	1.24	53.1	137.4	109	173.6	18.9	2.17	1.37	3.78	66.2	167.7	34.1	32.1	14	12.1	3.3	11.2
1263	0	1	42	1	0	140	90	0	0	0	0	0	6.61	207	140	4.41	0.64	4.02	1.6	2.5125	520.0875	97.1	13.3	42.8	16	0.17	8	326	4.35	13.8	45.8	0.83	0.8	70.5	147.4	99.8	73.4	11.1	2.18	1.22	4.01	56.2	150.4	34.7	21.5	15	18.4	5.8	9.7
1264	0	0	67	1	0	146	81	1	0	0	0	0	6.61	262	130	4.56	0.65	4.16	1.46	2.849315068	746.5205479	87.1	13.6	39.7	16.7	0.23	8.6	326	6.29	11.6	52.2	0.71	1.66	54.7	177.4	123.9	38.4	0.8	2.34	1.4	4.16	63.6	191.9	36.6	27	29.5	6.8	2.4	7.6
1265	0	0	34	1	1	94	55	0	0	0	0	0	8.16	179	122	3.86	0.85	4.92	2.19	2.246575342	402.1369863	93.5	13.7	36.1	17.4	0.17	9.7	339	4.15	14.7	45.3	0.72	1.45	79.3	151.9	113.2	41	0.8	2.24	1.55	3.6	64.1	209	39.4	24.7	9.9	10.2	3.2	0.8
1266	0	0	54	0	1	118	80	0	0	0	0	0	3.45	210	119	3.79	0.38	1.68	1.3	1.292307692	271.3846154	95.7	13.4	36.3	16.2	0.15	7.1	328	4.79	12.8	38.5	0.72	1.52	304	159.5	121.9	86.1	12.8	2.19	1.22	4.12	63.3	207.6	38.9	24.4	10.3	14.6	3.6	2.5
1267	0	1	73	1	1	140	70	0	1	0	0	0	9.09	168	140	4.71	0.58	6.98	1.35	5.17037037	868.6222222	88.9	13.1	41.9	17	0.18	10.5	334	15.42	30.7	37.5	0.64	1.4	262.7	242.5	175	494.6	17.6	2.32	1.59	4.32	67.5	173.8	39.9	28.5	61.7	11.4	3.4	2.2
1268	0	1	62	1	1	125	74	0	0	0	0	0	6.49	265	150	4.94	0.46	3.95	1.75	2.257142857	598.1428571	92.1	12.5	45.5	13	0.29	10.9	330	4.2	12.7	36.4	1.22	1.06	594	166	107	77	9.1	2.22	1.1	4.1	67.2	125.1	36.5	31.5	26	8.1	3.8	8.3
1269	0	1	57	1	1	120	80	0	0	0	0	0	9.17	232	153	4.84	0.41	5.88	2.75	2.138181818	496.0581818	93.6	12.4	45.3	13.2	0.25	10.8	338	5.28	11.8	40.6	1.25	0.89	62.8	123	106	89	6.2	2.39	1.45	4.1	64.2	182.1	40.2	23.7	119	7.59	1.66	9.4
1270	0	1	47	1	1	130	80	0	0	0	0	0	10.32	431	125	4.34	0.68	7.12	2.26	3.150442478	1357.840708	86.2	14.4	37.4	16	0.31	7.3	335	5.38	13.7	37.7	1.4	1.07	727.8	248	173	96.3	11.9	2.18	1.43	4.2	74.2	248.7	37.2	37	35.5	8	2.7	4
1271	0	0	34	0	1	118	74	0	0	0	0	0	8.67	218	130	4.45	0.32	5.12	3.17	1.615141956	352.1009464	89.4	13.5	39.8	16.8	0.21	9.5	328	4.58	14.3	46	0.99	1.24	100.7	140.9	107.3	68.9	9.4	2.21	1.26	3.92	61.2	247.2	38.5	22.7	24.9	9.3	2.4	1.3
1272	0	1	57	0	0	130	80	0	0	0	0	1	10.5	268	159	5.55	0.56	6.71	2.83	2.371024735	635.434629	86.9	14	48.3	16.2	0.21	7.8	330	10.88	12.3	72.9	1.42	1.35	50.5	220.6	164	105.7	17	2.34	1.36	3.87	61.9	270.5	40.2	21.9	74.5	12.6	3.3	4.9
1273	1	1	68	1	1	130	80	0	1	0	0	0	5.55	173	129	4.1	0.54	3.24	1.63	1.987730061	343.8773006	93.3	13.4	38.2	16.5	0.14	8	336	5.96	22.5	36.7	1.04	1.13	656.1	164.6	110.4	118.2	7.6	2.14	0.89	3.96	57	130.4	35.5	21.5	24.5	10.5	2.8	6.5
1274	0	1	43	0	1	134	90	1	0	0	0	1	6.78	282	147	4.98	0.47	3.57	2.52	1.416666667	399.5	86	12.9	42.8	16.1	0.2	7.2	342	4.61	16.1	26.6	0.97	1.28	35.6	175.4	120.4	213.2	2.2	2.25	1.18	3.78	72.4	197.2	41.8	30.6	27.7	12.3	3.7	2.7
1275	1	1	79	1	0	135	88	1	0	0	0	1	6.75	114	104	3.6	0.81	4.15	1.13	3.672566372	418.6725664	89.5	16.8	32.2	18.6	0.15	13.5	323	5.17	16.1	42.8	0.65	1.6	414.5	155	128.9	54.7	8	2.05	1.22	3.43	51.9	249.3	32.4	19.4	19.9	10.9	3.1	6.9
1276	0	0	47	0	1	120	82	0	0	0	0	0	8.13	425	139	4.51	0.44	5.94	1.51	3.933774834	1671.854305	93.3	13.5	42.1	16.1	0.38	8.9	330	13.51	22.4	68.5	1.05	1.93	86	111.9	103.9	16.1	10.7	2.34	1.57	4.4	67.3	287.9	41.3	26	14.3	26.8	7.8	2
1277	1	1	75	1	1	120	80	1	1	0	1	0	6.8	184	142	4.81	0.37	3.74	1.32	2.833333333	521.3333333	90	12.8	43.3	16.1	0.15	7.9	328	15.72	24.2	37.9	0.92	1.39	258.7	211	139	141	18.8	2.07	1.14	3.64	62.4	244.3	40.6	22.6	16.5	17.8	5.1	3.6
1278	0	1	35	0	0	125	70	0	0	0	0	0	9.3	534	71	2.88	0.6	7.4	1.2	6.166666667	3293	78.3	18.3	22.5	16	0.32	6	317	3.83	14.3	32.4	0.77	0.58	229.2	83.5	70.9	40	22	2.29	1.28	4.3	72.1	191.9	24.6	44.9	21.1	3.6	1.1	3.4
1279	0	0	40	0	0	105	60	0	0	0	0	0	5.63	349	106	3.66	0.64	3.88	0.77	5.038961039	1758.597403	92.5	15	33.9	16.4	0.27	7.6	314	5.7	13.1	32.6	0.76	1	74.7	627.8	375.3	210.6	6.7	2.21	1.73	4.65	62.1	110.7	28.5	33.6	8.4	3.8	1.3	6
1280	0	1	70	0	1	130	88	0	0	0	0	0	9.24	233	137	4.56	0.71	6.04	2.17	2.783410138	648.5345622	91.7	14.1	41.8	15.8	0.21	8.9	328	4.84	14.2	41.8	1.14	0.93	915.9	204.2	143.5	66.7	11.3	2.29	1.73	4.05	62.4	128	38.1	24.3	22.9	16.1	4.1	1.2
1281	0	1	58	1	1	120	80	0	0	0	0	0	6.54	204	161	4.86	0.52	4.18	1.53	2.732026144	557.3333333	99.7	12.9	48.4	16.7	0.18	8.8	332	5.01	13.1	37.1	1.1	0.79	304.5	195.6	140	101	7.3	2.22	1.19	4	65.4	230.8	41.4	24	17.2	14.6	3.9	3
1282	0	0	40	0	0	110	70	0	0	0	0	0	5.83	238	110	3.79	0.51	3.51	1.6	2.19375	522.1125	87.6	13	33.2	16.8	0.19	8.1	332	5.29	13.2	25.1	0.68	1.52	80.3	170.4	126.8	63.6	15.4	2.22	1.61	4.09	65.4	225.7	38.7	26.7	9.9	11.1	3.2	1
1283	0	1	65	0	0	130	80	0	1	0	0	0	6.71	209	138	3.87	0.65	3.7	2.26	1.637168142	342.1681416	106.1	13.4	41.1	17.3	0.16	7.7	336	8.69	19.8	39.1	1.27	1.58	60	191.5	144.1	127	16	2.41	1.09	3.87	66.9	321.6	39.2	26.8	74.6	11.9	2.6	1.5
1284	1	0	63	0	0	120	70	0	0	0	0	0	10.75	338	121	4.4	1.07	6.52	1.37	4.759124088	1608.583942	84.3	14.6	37.1	15.9	0.24	7.1	325	5.97	13	26.6	0.63	0.96	137.7	260.3	195	50.8	12.7	2.19	1.04	4.3	56.9	115	28	28.9	49.5	17	6.1	1.9
1285	0	1	48	0	0	110	70	0	0	0	0	0	6.64	186	147	4.92	0.59	4.37	1.44	3.034722222	564.4583333	90.5	12.7	44.5	16.2	0.14	7.4	330	4.11	12.5	27.4	0.69	1.22	59.6	177	132.8	55.5	9	2.22	1.21	3.6	62.1	191.4	38.8	23.6	14.7	11.8	3.3	3.7
1286	0	0	61	0	0	125	85	0	0	0	0	1	6.08	262	143	4.57	0.47	3.11	2.22	1.400900901	367.036036	94.8	12.5	43.3	16.3	0.24	9.2	331	5.16	13	32.7	1.03	1.07	49.6	196.5	133.4	227.3	14.4	2.29	1.38	3.66	67.6	236.8	40.1	27.5	25.6	14.5	3.7	9.1
1287	0	1	59	0	1	130	90	1	1	1	1	1	9.59	204	170	5.82	0.74	6.15	2.46	2.5	510	87.2	13	50.8	17.4	0.19	9.5	334	7.74	22.1	39.2	1.26	1.15	299.5	193.6	171	242.9	15.5	2.29	1.15	4.31	66.8	237	42	25.1	26.6	22.5	5.7	2.2
1288	0	0	48	0	1	115	70	0	0	0	0	0	4.95	193	134	4.27	0.33	2.87	1.63	1.760736196	339.8220859	91.3	12	39	14.6	0.23	12.2	344	4.1	13.5	36.8	1.11	1.3	223	148	120	50	6.8	2.09	1.32	3.8	67.1	201.1	40.2	26.6	13	10.3	4.2	6
1289	0	1	49	0	1	134	94	0	0	0	1	0	5.93	346	145	4.57	0.46	3.8	1.61	2.360248447	816.6459627	94.9	14.2	43.1	10.3	0.28	7.7	336	4.64	11.8	32.9	1.12	0.99	374.1	159.3	117.7	89.1	0.59	2.28	1.09	4.38	64.5	296.3	37.2	26.8	28	12.8	3.9	2
1290	0	1	64	1	0	135	80	0	0	0	0	0	7	239	112	3.83	0.6	3.64	2.49	1.46184739	349.3815261	90.3	15.3	34.6	8.3	0.2	8.5	324	3.76	16.1	33.1	0.95	0.95	285	134	103	40	13.1	2.12	1.11	4	59.3	146.4	30.3	28	14	8.01	2.07	13.1
1291	0	1	52	1	1	140	110	0	0	0	0	0	7.95	192	163	5.11	0.53	5.02	2.25	2.231111111	428.3733333	93.8	13.1	48	16.5	0.15	8	339	4.56	12.9	48.4	1.14	0.92	118.3	220.8	171	149.4	16	2.31	1.06	3.5	63.1	288.4	39.2	23.9	34.3	14.5	3.1	1.4
1292	0	0	44	0	1	104	80	0	0	0	0	0	5.41	223	126	3.91	0.46	2.47	2.06	1.199029126	267.3834951	96.5	13.6	37.7	15.9	0.18	8.2	334	4.84	14.3	36.3	0.71	1.88	100.1	141.6	105.3	43.1	3.4	2.26	1.41	3.75	58.3	272.5	39.3	19	8.8	10.3	3.4	1.9
1293	0	1	32	0	0	110	70	0	0	0	0	0	8.93	479	149	5.08	0.71	3.85	3.84	1.002604167	480.2473958	87.8	12.5	44.6	16	0.34	7	333	4.14	12.9	22.6	0.55	1.35	20.6	152.9	104.4	35.9	11.2	2.34	1.46	4.2	64.3	300.1	41.8	22.9	13.6	8.6	2.8	11.8
1294	1	1	64	0	1	124	66	0	0	0	1	0	5.44	131	164	6.31	0.47	2.73	1.84	1.483695652	194.3641304	79.7	12.8	50.8	13.2	0.21	13.1	320	4.71	9.4	34.1	0.65	0.75	40.1	137.8	106.3	67.6	14.7	2.11	1.22	3.84	56	171.4	34.8	21.2	17.7	9.6	3.6	7.5
1295	0	0	54	0	0	120	60	0	0	0	0	0	5.86	195	127	4.14	0.43	3.55	1.59	2.232704403	435.3773585	93.6	14	38.7	16	0.17	8.9	328	4.61	10.2	59	0.86	1.63	140.6	168	140.2	62.8	6	2.03	0.87	3.86	62	175.6	37.1	25.2	28.6	6.1	1.7	8.2
1296	0	1	36	0	1	110	71	0	1	0	0	0	5.85	206	148	4.88	0.31	3.84	1.62	2.37037037	488.2962963	91.1	13.3	44.5	17.5	0.17	8.2	333	8.48	15	30.2	0.9	1	94.3	151.3	116	88.5	1.02	2.4	1.63	4.16	60.1	230.8	41.4	20.7	13.2	10.23	1.9	4
1297	0	1	59	1	1	120	80	0	0	0	0	0	9.22	209	134	4.17	0.64	6.38	1.61	3.962732919	828.2111801	97.4	13.3	40.6	18.4	0.27	13.1	330	4.24	12.6	39	0.79	0.97	77.6	117	108	48	5.2	2.38	0.85	3.9	67.4	135.2	34.7	32.9	81	16.25	3.19	8.4
1298	0	1	53	0	1	126	77	0	1	0	0	0	6.97	214	151	4.71	0.5	4.93	1.4	3.521428571	753.5857143	94	13.2	44.3	17	0.17	7.9	341	9.52	21.7	29.6	0.89	1.08	246	237.6	184	47.7	14.4	2.22	1.19	3.55	58.9	155.6	41.7	21.9	45.2	13.6	4.1	4.4
1299	0	0	29	0	1	100	70	0	0	0	0	0	11.57	332	111	4.27	0.6	7.88	1.79	4.402234637	1461.541899	78.7	15.4	33.6	16	0.24	7.1	330	6.08	14.2	34.8	0.52	0.88	366	250.7	180	57.3	12.8	2.08	1.14	4.03	50.7	246	27.9	23.4	10.1	5.2	1.7	1
1300	0	1	23	0	1	108	73	0	0	0	0	0	6.71	269	131	4.54	0.25	3.21	3.14	1.022292994	274.9968153	89.9	13.9	40.8	16.6	0.25	9.2	322	4.6	16.2	31.9	0.95	1.23	266.8	124	98	56	10.3	2.23	1.54	4.07	68.4	161.2	33.5	34.4	17.4	11.5	3.4	4.6
1301	0	0	71	0	0	110	70	0	0	0	0	1	5.2	271	125	4.34	0.4	3.2	1.5	2.133333333	578.1333333	89	14.2	38.6	16.3	0.21	7.8	324	5.19	12.2	26.1	0.88	0.95	329.1	230	163	70	7.3	2.28	1.4	3.9	61	168.3	40.6	21.7	18	11.4	3.2	4.8
1302	0	1	78	1	1	120	80	0	0	0	1	0	13.66	146	132	4.24	1.24	10.33	1.62	6.37654321	930.9753086	95	14.5	40.3	16.4	0.11	7.8	328	5.67	16.6	19.6	0.45	0.91	60.6	152.3	89.3	87.6	4.5	2.14	1.02	4.13	55.1	121.1	34.3	21.1	16.3	32.5	13.7	5.6
1303	1	1	83	0	0	140	90	1	1	0	0	0	9.8	233	135	4.34	0.7	7.4	1.5	4.933333333	1149.466667	95	12.6	41.2	16	0.22	9.6	328	14.25	29.5	23.3	1	0.89	420.9	164	110	68	12.9	2.28	0.85	4.7	70.6	168.3	39	31.7	41.6	18.5	8.17	11.1
1304	0	1	86	1	0	130	75	0	0	0	0	1	6.32	221	148	4.72	0.46	4.08	1.12	3.642857143	805.0714286	94.6	13.5	44.7	16.5	0.15	7	332	5.44	12.5	35.6	1.17	1.5	211.2	326.6	243	120.6	20.5	2.49	0.94	5.6	73	223.8	42.5	31.3	20.7	11.1	3	7.8
1305	0	1	64	1	1	185	97	1	0	1	0	0	8.49	234	150	4.77	0.62	4.22	3.23	1.306501548	305.7213622	91.9	13.4	43.8	17.4	0.2	8.8	342	6.3	16.8	34.2	0.95	1	49.3	200	144.7	155.3	10.8	2.31	1.3	4	73.8	187.2	42.3	31.5	36.4	11.2	4.1	3.5
1306	0	0	18	0	1	106	62	0	0	0	0	0	5.82	357	100	4.31	0.52	2.12	2.67	0.794007491	283.4606742	73.1	17.6	31.5	16.3	0.29	8.3	316	5.45	11.9	57.3	0.73	1.26	82.8	156.8	101.8	49	1.7	2.3	1.58	4.14	65.6	161.6	41.1	24.5	12.4	7.8	2.2	6.2
1307	0	1	40	1	0	120	80	0	0	0	0	0	7.38	262	144	4.92	0.62	3.69	2.84	1.299295775	340.415493	89.2	13.5	43.9	16.5	0.2	7.5	329	5	11.1	24.1	0.83	1.24	31.1	190.5	127.4	98.4	11	2.26	1.36	4.03	59.9	227.2	40.9	19	43.8	7	2.2	4.4
1308	0	1	64	1	0	130	80	0	0	0	0	0	6.09	201	146	4.8	0.55	3.02	1.88	1.606382979	322.8829787	92.9	13.3	44.6	16.3	0.17	8.4	326	4.96	11.3	43.9	0.85	1.21	29.7	120.3	108.3	59.3	4.3	2.25	1.14	3.98	63.6	244	38.2	25.8	27.7	5.3	1.5	1.2
1309	1	1	75	1	1	116	75	0	1	0	0	0	8.69	164	147	4.97	0.98	6.35	1.17	5.427350427	890.0854701	90.6	13.5	45.1	17.2	0.14	8.6	326	19.86	30.7	28.2	0.81	1.11	53.7	247.7	168	62.8	2.5	2.32	1.13	3.11	65	191.9	41.3	24.3	52.1	10.8	3.4	21.3
1310	0	1	28	0	1	120	80	0	0	0	0	0	6.16	225	157	5.13	0.36	3.75	1.62	2.314814815	520.8333333	91.7	12.1	47	16	0.18	8.2	334	4.38	11.3	31.4	0.57	1.24	107.3	157.8	104.9	157.9	12.7	2.4	1.25	4.11	67.6	252.3	43.5	24.1	20.1	20.4	7.8	6.2
1311	0	1	57	0	0	120	75	0	0	0	0	0	8.9	238	134	4.53	0.6	7.2	0.9	8	1904	89.6	12.8	40.6	17.5	0.2	8.5	331	5.43	13.9	39.8	0.9	0.84	338.3	230.6	156.6	33	17	2.36	1.13	3.88	58.4	158.1	35.2	24.3	87.2	17.5	5.6	1.9
1312	0	0	54	0	1	96	61	0	0	0	0	0	4.1	196	123	3.61	0.44	1.97	1.58	1.246835443	244.3797468	98.5	12.4	35.5	16.3	0.16	8	346	4.15	14.7	33.9	0.69	1.28	38.9	166.5	134.6	91.3	7.8	2.33	1.4	3.95	65.9	243.2	38.3	27.6	13.5	18.2	6.5	2.4
1313	0	1	56	1	0	130	86	0	0	0	0	0	4.54	116	138	4.07	0.52	2.04	1.63	1.251533742	145.1779141	104.6	16.1	42.6	16.3	0.11	9.8	323	3.99	13.9	21.4	0.54	1.28	34.6	157	118.9	65.4	8.4	2.17	1.24	4.21	61	193.9	36.6	24.4	29.2	10.3	3.2	28.9
1314	0	1	31	1	0	105	70	0	0	0	0	0	6.76	281	142	4.5	0.6	3.91	2.02	1.935643564	543.9158416	98.3	14.5	44.2	15.7	0.21	7.6	321	3.52	12.4	43	0.84	1.35	14.6	155.2	117.6	146.4	16.1	2.23	1.4	3.88	60.1	245.8	39.6	19.9	14.5	5	1.6	2.1
1315	0	1	66	1	0	120	70	0	0	0	1	0	6.26	255	146	4.72	0.79	3.75	1.54	2.435064935	620.9415584	93.4	13.8	44.1	16.3	0.26	10.3	331	5.24	14.2	38.9	0.91	1.21	44.5	167.6	120	204.9	10.8	2.35	1.28	3.83	74.4	167.2	44.6	29.8	16.7	17.2	4.8	2.6
1316	0	1	37	0	0	120	80	0	0	0	1	1	5.19	192	148	4.55	0.41	2.63	1.9	1.384210526	265.7684211	95.2	13.6	43.3	15.6	0.18	9.4	342	4.86	11.2	40.5	0.78	0.84	91.7	137.1	100.2	131.7	12.3	2.22	1.39	4.04	62.1	286.7	40.6	21.5	17.2	9	2.7	1.5
1317	0	0	29	0	1	133	99	0	0	1	0	0	6.8	267	145	4.86	0.37	4.6	1.69	2.721893491	726.7455621	88.8	13	43.1	17.2	0.26	9.7	335	4.86	12.1	49.2	0.86	1.3	285.9	197	159.3	83.7	0.74	2.34	1.2	3.94	70.5	266.6	45.4	25.1	18.3	7.5	2.3	0.8
1318	0	1	52	1	1	120	80	1	1	0	0	1	9.14	268	147	4.82	0.44	5.67	2.77	2.046931408	548.5776173	89.8	13.3	43.3	14.9	0.31	11.5	339	4.05	17.1	47.8	1.2	0.88	390.9	226	73.9	86	13	2.24	1.63	4.04	76.1	256.8	43.7	31.9	48.7	4.49	3.72	14.5
1319	0	1	36	1	1	110	82	0	0	0	0	0	5.57	245	156	5.51	0.48	2.79	2.03	1.374384236	336.7241379	86.6	12.5	47.7	16.3	0.19	7.9	326	4.06	12.1	35.5	1.12	1	292.8	160.7	113.7	115.2	6.4	2.28	1.39	3.68	62.4	309.4	40.4	22	29.3	14.8	3.5	4.3
1320	0	0	68	0	1	135	100	0	0	0	0	0	4.32	175	125	4.13	0.35	2.13	1.77	1.203389831	210.5932203	93.6	13.8	38.6	17.6	0.19	10.7	323	4.7	13.3	46	0.75	1.38	59.9	182.7	141.4	91.3	16	2.36	1.29	4.18	64.2	203.7	35.7	28.1	20	14.5	4.8	10.6
1321	0	1	48	1	1	136	85	1	0	0	0	1	4.28	95	143	4.31	0.49	1.82	1.65	1.103030303	104.7878788	101.6	14.7	43.8	18.3	0.12	12.6	326	5.42	11.5	38.1	0.84	1.06	30.6	189.4	137.4	62.6	1.5	2.19	1.22	3.48	66	200.4	41.1	24.9	48.6	18.1	6.2	10.1
1322	0	1	39	0	0	130	80	0	0	0	0	1	5.82	271	130	4.35	0.71	3.62	1.38	2.623188406	710.884058	91.1	13	39.7	16.7	0.21	7.7	328	4.6	12	36.6	0.9	1.32	969.8	139	100.5	57.9	9.7	2.26	1.25	3.8	65.4	172.9	36.3	29.1	35	12.2	3.5	2.6
1323	0	1	69	1	1	137	88	0	0	0	0	0	5.29	206	151	4.66	0.75	3.17	1.04	3.048076923	627.9038462	98.9	14.1	46	17.6	0.2	9.9	328	6.63	12.9	34.4	1.05	1.31	11.9	287.9	196.6	92.3	13.6	2.19	1.17	3.9	61.1	207	37.9	23.2	15.1	8.9	2.4	6.5
1324	0	1	63	1	1	150	90	1	0	0	0	1	6.75	215	127	4.26	0.55	4.59	1.28	3.5859375	770.9765625	91.8	13.2	39.2	16.7	0.18	8.3	324	5.05	15.3	37.2	0.99	0.85	179.2	155.6	95.3	63.3	8.1	2.12	1.53	3.63	61.6	189	39.4	22.2	17.8	4.8	1.5	2
1325	0	0	57	0	0	120	70	0	0	0	0	0	6.57	252	125	4.1	0.5	3.58	2.32	1.543103448	388.862069	91.3	14.2	37.4	16.6	0.22	8.7	334	4.6	12.8	43.1	0.94	1.42	2.7	212	145.3	78	8.4	2.36	1.42	4.16	69.3	213.2	42.7	26.9	70.8	11.1	2.8	2.2
1326	0	1	67	1	1	135	90	0	0	0	0	0	6.25	154	146	4.55	0.42	3.95	1.77	2.231638418	343.6723164	95.2	13.4	43.3	13.8	0.17	11	337	5.57	11.5	40.2	0.88	0.88	59.7	134	125	126	4	2.22	1.17	3.6	68.1	269	42.4	25.8	26	10.38	2.57	9.7
1327	0	0	70	0	1	102	84	0	0	0	0	0	6.42	253	117	4	0.22	5.19	0.88	5.897727273	1492.125	94	17	37.6	12.5	0.27	10.6	311	5.57	14.6	46.6	0.81	1.26	116	135	106	22	7.6	2.13	1.23	3.5	58.7	145.4	32.4	25.5	11	12.7	6.4	6.1
1328	1	1	64	1	1	127	76	0	0	0	1	0	9.29	309	162	5.24	0.43	6.86	1.68	4.083333333	1261.75	92.3	13.2	48.4	16.2	0.26	8.4	335	5.44	12.4	34.8	0.88	1.66	920	195.6	141.4	43.4	0.81	2.33	1.19	4.48	66.7	262.2	41	26.7	39.6	13	4.5	3.9
1329	0	1	49	0	1	126	88	1	0	0	0	0	5.9	319	134	4.47	0.44	3.82	1.31	2.916030534	930.2137405	91.3	13.3	40.8	16	0.28	8.6	328	4.59	14.9	35.7	1.01	0.93	260.3	166.3	124.1	70.5	0.78	2.31	0.94	4.59	71.6	269.7	41.7	30	61.1	6.3	1.8	2.3
1330	0	1	57	1	0	120	80	0	0	0	0	0	6.18	347	135	3.71	0.5	3.95	1.51	2.61589404	907.7152318	107.8	13.7	40	16	0.26	7.5	337	5.11	14.9	20.5	0.52	1.02	155.3	221.8	148.9	36.6	5.1	2.1	1.44	4.12	50.7	139.9	32.3	18.4	16.2	7.2	2.9	7
1331	1	0	65	0	1	150	90	1	1	0	0	0	2.9	183	131	4.61	0.39	1.18	1.24	0.951612903	174.1451613	88.2	15.6	40.7	16.2	0.14	7.7	322	4.38	15.3	32.2	0.65	1.01	38.1	210.5	160.9	106.3	15.8	2.23	1.4	3.45	63.2	147.8	33.1	30.1	19.9	9.9	3.4	5
1332	0	1	50	1	1	139	92	1	0	1	1	0	9.45	183	139	4.65	0.47	7.22	1.51	4.781456954	875.0066225	89.8	12.8	41.8	17.1	0.16	8.8	333	4.9	10	68.5	1.05	0.91	38.9	139.7	112.1	69.8	6.1	2.33	1	4.51	59.9	296	34.7	25.2	20.2	9	2.1	1.5
1333	1	1	72	0	1	161	86	1	1	0	0	0	9.08	237	155	5.14	0.88	5.62	2.19	2.566210046	608.1917808	92.4	14.5	47.4	16.4	0.18	7.4	326	4.44	12.7	34.7	0.81	1.45	136.4	148.1	107	35.4	8.1	2.32	0.95	3.77	68.2	190.4	37.1	31.1	30.7	19.2	7.6	4
1334	0	0	35	0	0	120	80	0	0	0	0	0	5.87	260	130	4.02	0.39	3.78	1.56	2.423076923	630	90.5	13.1	36.4	11.7	0.26	10	357	4.55	9.1	38.9	0.83	1.17	93	132	105	58	8.1	2.28	1.26	4	69.8	245.8	47.3	22.8	12	17.12	6.5	5.9
1335	0	1	39	1	0	135	90	0	0	0	1	0	5.87	173	150	4.79	0.38	3.37	1.79	1.882681564	325.7039106	92.3	13.4	44.2	14.1	0.2	11.3	339	4.55	11.6	48.8	0.85	0.95	48.1	112	122	120	7.4	2.2	1.09	4.1	68.1	250.2	40.7	27.3	20	10.21	1.88	9
1336	1	1	68	1	0	130	85	0	1	0	0	0	5.61	151	138	4.38	0.48	4.06	0.97	4.18556701	632.0206186	95	13.3	41.6	17.3	0.14	9.5	332	8.58	15.2	23.4	0.56	0.97	34.8	119.6	103.8	44.5	14.8	2.33	1.08	4.09	63.9	265.6	40.2	23.7	16.9	10.8	4	4.2
1337	0	1	28	1	1	125	60	0	0	0	0	1	6.7	169	166	5.29	0.6	3.59	2.17	1.65437788	279.5898618	93.8	12.3	49.6	17.3	0.17	10.1	335	4.09	9.6	65.1	0.67	1.48	45.3	171.9	119.2	125.5	9.6	2.41	1.33	4.21	71.4	279.4	47.7	23.7	22.1	7.2	2.2	4
1338	0	1	65	0	1	138	80	1	0	0	0	1	7.37	242	141	4.76	0.54	4.63	2.04	2.269607843	549.245098	89.8	13.1	42.7	16.7	0.19	8	330	6.49	15.2	31.5	0.84	0.94	47	159.5	109.5	101.7	6.6	2.39	1.37	3.96	65.8	328.6	43.9	21.9	26.4	19.7	6.6	4.6
1339	0	1	34	0	0	140	78	0	0	0	0	0	6.52	242	148	4.84	0.38	4.01	1.91	2.09947644	508.0732984	89.9	12.1	43.5	11.9	0.25	10.3	340	4.92	10.9	39	0.73	1.18	487	141	127	88	10.4	2.3	0.91	4.3	69.9	218.9	42.9	26.7	14	10.9	4.9	9
1340	0	1	32	1	1	120	80	0	0	0	0	0	6.46	197	131	4.21	0.54	3.44	2.31	1.489177489	293.3679654	93.6	13.6	39.2	16.6	0.2	9.8	335	4.41	12.2	42.8	0.87	1.03	152.6	146.6	102.1	89.8	7.5	2.22	1.4	3.84	66.1	250.2	38.5	27.3	10.6	5.7	1.59	2.1
1341	0	1	69	0	0	125	80	0	0	0	0	0	6.35	246	142	4.42	0.42	3.08	2.51	1.227091633	301.8645418	96.2	13.8	42.5	16.3	0.2	8.2	333	4.86	14.3	25.1	0.69	1.46	229	132.3	82.5	87	8.8	2.24	1.1	3.88	65.2	237.6	39.5	25.4	20	11.6	3.2	2.4
1342	1	1	63	0	1	162	103	0	0	0	1	0	7.42	252	120	3.83	0.62	4.49	2.07	2.169082126	546.6086957	93.6	13.5	35.8	16.2	0.19	7.4	335	14.25	13.8	26.8	0.62	1.1	68.7	203	156.9	112.6	1.41	2.24	1.35	3.8	62.4	218.4	35.8	26.6	16.8	6.3	2.4	2
1343	0	1	45	0	1	107	87	0	0	0	0	0	6.67	295	152	5.06	0.43	3.57	2.25	1.586666667	468.0666667	90.1	12.5	45.6	11.7	0.3	10.2	333	5.39	11.9	46.7	1.04	1.04	100	153	113	118	10.2	2.24	1.14	3.7	69	174.3	37.9	30.5	28	9.5	4.7	9.7
1344	1	1	63	1	1	128	80	0	1	0	0	0	5.3	261	143	4.4	0.58	2.41	2.1	1.147619048	299.5285714	96.1	13.3	42.2	16.8	0.22	8.3	339	5.06	17.5	32.8	0.85	1.65	978.4	125.5	96.9	81.5	19.1	2.37	1.2	4.11	60.6	201	38.7	21.9	14.8	12.3	3.4	1.8
1345	0	0	51	0	0	110	70	0	0	0	0	0	5.44	228	123	3.98	0.43	3.2	1.53	2.091503268	476.8627451	93.2	13.3	37.1	16.2	0.2	9	331	4.81	13.4	38.4	0.86	1.39	91	144.2	116	56.2	12.5	2.35	1.38	4.49	64.3	157.9	37.8	26.5	12.9	13.2	3.9	5
1346	0	1	61	1	0	116	70	1	0	0	0	0	7.45	350	128	4.33	0.54	4.85	1.93	2.512953368	879.5336788	90.4	14.1	39.1	16.6	0.27	7.6	328	7.98	12.9	34.2	1.17	1.2	334	154.6	135.7	103	1.92	2.26	1.31	3.86	61.3	180.3	34.6	26.7	15.1	15.8	5.9	5.4
1347	0	1	57	1	0	125	80	0	0	0	0	0	6.61	223	142	4.65	0.72	3.92	1.68	2.333333333	520.3333333	93	13	43.2	16.2	0.17	7.8	328	5.08	12.3	42.6	1.14	0.97	577.3	213	138	104.6	4.3	2.18	1.2	3.97	68.6	241.2	39.4	29.2	20.6	9.5	2.1	1.6
1348	0	1	69	0	1	145	74	1	0	0	0	0	6.88	251	116	6.07	0.55	4.73	1.21	3.909090909	981.1818182	60.9	16.9	37	17.6	0.21	8.5	312	6.55	13.7	30.5	0.4	1.14	61.2	182.5	135.3	196.2	2.62	2.23	1.11	3.18	65	187.8	35.2	29.9	58	6.2	2.8	6
1349	0	1	36	1	1	105	75	0	0	0	0	1	6.22	205	155	5.29	0.39	4.39	1.13	3.884955752	796.4159292	87.4	12.4	46.2	18	0.2	9.9	336	4.63	10.5	39.1	1.06	1.45	138.4	192.5	139.7	94	5.9	2.23	1.12	4.25	62.2	275.8	43	20	47.5	11.9	2.6	3.1
1350	0	1	69	0	1	150	95	1	0	0	0	0	4.94	189	143	4.23	0.45	3.38	0.85	3.976470588	751.5529412	103.4	12.8	43.7	16.2	0.16	8.3	327	5.49	11.6	49.1	0.89	1.33	345.9	183.2	147.9	69.4	7.6	2.11	1.15	3.52	60	253.8	39.9	20.2	17.3	17.7	3.6	1.8
1351	0	1	70	1	0	110	65	0	0	0	0	1	6.28	271	147	4.38	0.65	3.84	1.66	2.313253012	626.8915663	99.5	13.6	43.6	16.5	0.18	6.8	336	4.98	12.5	41.6	0.74	0.99	110.5	133.1	103.9	127.5	13.4	2.08	0.86	4.35	67.9	212.1	40.3	27	16.1	9.8	2.8	2.4
1352	0	0	63	0	1	110	70	0	0	0	0	0	9.75	224	108	3.4	0.53	7.39	1.72	4.296511628	962.4186047	95.2	14.3	32.3	16	0.18	7.9	332	4.53	12.5	31.2	0.51	1.01	437.4	181.7	109.4	34.7	8.4	2.17	1.43	4.12	65.5	312.5	31.3	34.1	15	6.1	2.4	1.5
1353	0	0	19	0	1	106	80	0	0	0	0	0	5.52	270	126	3.66	0.52	2.79	1.99	1.40201005	378.5427136	102.9	14.8	37.7	16.1	0.25	9.2	333	4.6	12.6	25.7	0.6	0.66	294.2	117.9	100.5	67.9	10.6	2.21	1.75	3.94	59.6	135.2	37.8	21.9	8.6	18.3	5.2	3.7
1354	0	0	66	0	0	120	80	1	1	1	0	0	5.1	227	127	4.11	0.5	2.8	1.6	1.75	397.25	88.7	13.5	36.5	16.2	0.18	8	347	5.47	34.2	35.7	0.83	1.21	0.5	143.8	138.3	62	12	2.3	1.1	3.83	72.2	254.1	40.3	31.8	21	11.5	2.9	4.2
1355	0	1	40	1	0	122	96	0	0	0	0	0	6.45	369	145	5.09	0.34	3.77	1.83	2.06010929	760.1803279	85.3	12	43.4	12.5	0.38	10.3	334	3.89	12.9	40.9	0.93	1.09	190	229	172	47	15.8	2.17	1.25	4	60.8	220.7	38.7	22.2	8	15.1	7.3	8
1356	0	1	62	1	0	130	88	1	1	0	1	0	10.12	172	153	5.3	0.58	7.07	2.03	3.482758621	599.0344828	84.7	14	44.9	14.6	0.2	11.4	341	5.66	21.3	84.4	1.1	1.21	384	141	107	65	4.3	2.29	1.17	4.3	66.1	240.5	45.9	20.3	16	13.26	3.05	4.8
1357	0	1	35	0	0	110	70	0	0	0	0	0	6.35	157	150	5.28	0.38	4.34	1.34	3.23880597	508.4925373	82.9	13.5	43.8	17.1	0.17	10.6	343	4.72	10.8	50.1	0.87	1.11	86.3	130.5	95.6	108	11.6	2.38	1.47	3.82	68.5	299.3	42.7	25.8	24.1	25	6.4	2
1358	1	1	85	0	1	137	72	1	1	0	1	0	7.78	149	148	4.75	0.49	5.65	1.54	3.668831169	546.6558442	96.3	12.5	45.7	17.9	0.17	11.2	323	16.34	31.3	33.7	0.85	1.16	196.4	209.2	181.5	169.6	15.1	2.37	0.96	4.06	64.4	198.5	37.8	26.6	36.7	20.4	7.3	3.9
1359	0	1	45	1	1	110	80	0	0	0	0	0	9.08	231	161	5.32	0.7	6.09	1.88	3.239361702	748.2925532	91.6	13.4	48.7	16.8	0.22	9.5	330	5.72	13.7	34.4	0.89	1.47	186.1	194.7	121	52.5	9.9	2.53	1.17	4.29	75.5	226.5	47.3	28.2	21.6	26.8	7.4	1.3
1360	0	1	53	0	1	140	88	0	0	1	1	0	4.67	198	130	4.59	0.29	2.62	1.63	1.607361963	318.2576687	85.1	13.4	39	16.7	0.16	8.1	334	4.9	12.8	43.9	0.98	1.02	20	129.5	90	104.9	7.9	2.32	1.38	3.62	66.2	265	39.9	26.3	33.9	14.5	3.8	8.3
1361	0	0	33	0	0	120	70	0	0	0	0	0	6.59	122	138	4.19	0.49	4.48	1.41	3.177304965	387.6312057	100.9	12.2	42.3	16.8	0.12	10	326	5.33	12.1	42.1	0.59	0.74	35	162.7	126.2	97.1	30.8	2.21	0.96	3.86	69.9	113.4	41.4	28.5	24.9	13.6	5	27.7
1362	0	0	44	0	0	90	55	0	0	0	0	0	5.92	298	130	4.29	0.52	2.81	2.13	1.319248826	393.1361502	89.4	12.6	38.4	15.6	0.25	8.3	338	4.2	12.4	34.1	0.69	1.22	96.1	154.9	112.2	82.6	10.1	2.17	1.18	3.97	62.3	139.9	33.9	28.4	10.4	7.7	2.2	1.2
1363	0	1	61	1	0	130	80	1	0	0	0	0	7.17	180	154	4.77	0.42	4.38	2.13	2.056338028	370.1408451	93.1	13.3	44.4	17.8	0.23	12.7	347	5.07	14.7	38.7	1.06	0.98	113.3	128	117	79	9	2.36	0.88	4.1	68.6	228.7	36.8	31.5	79	11.76	2.51	7.5
1364	0	1	42	1	1	180	100	1	0	0	0	0	12.42	268	142	4.45	0.93	9.21	1.54	5.980519481	1602.779221	94.7	12	42.1	16.2	0.21	8	338	4.38	15	39	0.89	0.76	362.9	251.5	176.8	48	14.1	2.17	1	4.14	60.1	140.3	30.6	29.5	27.5	10.2	3.8	2.3
1365	0	1	48	0	1	150	70	1	0	0	1	0	7.7	280	137	4.66	0.45	4.46	2.33	1.91416309	535.9656652	90.7	13.5	42.3	16.7	0.24	8.4	325	5.54	13.2	50.2	1.36	1.34	304.5	145.6	97.3	88.1	7.7	2.47	1.24	4.16	69.5	219.8	42.6	26.9	22.9	8.1	1.7	10.2
1366	0	1	53	1	1	130	75	0	0	0	0	0	5.9	197	135	4.24	0.6	2.9	2.4	1.208333333	238.0416667	97.7	14	41.4	15.9	0.17	8.9	326	5.06	11	42.9	1.1	0.96	96.1	166.7	127.8	89	9	2.37	1.15	3.66	64.3	252.8	40.3	23.4	26.8	13.9	3	3.4
1367	0	1	42	0	0	110	65	0	0	0	0	0	8.31	165	134	4.43	0.63	6.19	1.39	4.45323741	734.7841727	89.8	12.9	39.8	15.5	0.2	12.2	337	4.42	11.5	31.9	1.07	0.91	212.96	127	122	56	6.3	2.17	1.12	3.4	65.8	208.8	38.2	27.4	11	8.91	2.86	8.6
1368	0	1	83	1	0	170	60	0	0	0	0	0	12.14	324	160	5.11	0.95	7.47	3.19	2.34169279	758.7084639	95.4	13.8	48.7	16.1	0.28	8.6	329	4.8	13.1	37.7	0.73	1.19	124.7	146.3	100.4	55	20	2.49	1.44	4.91	70.9	200	40.8	30.8	12.4	9.6	3.4	8.2
1369	0	0	41	0	0	115	75	0	0	0	0	1	8.37	327	118	4.15	0.65	4.87	2.53	1.924901186	629.4426877	84.6	13.5	35.2	16.2	0.27	8.4	335	4.95	14.2	31.9	0.91	1.11	418	185.7	120	119.8	8.3	2.49	1	3.8	67.1	208.9	36.1	31	19.2	12.8	4.2	2.2
1370	0	1	58	1	1	135	95	0	0	0	0	1	8.59	286	159	4.93	0.69	4.78	2.83	1.689045936	483.0671378	97.4	14.7	48	16.6	0.2	6.9	330	5.24	11.7	47.9	1.06	1.35	286.7	147.5	88.6	87	11.8	2.3	1.48	3.88	66.9	251.2	39.8	26.9	66.6	10.6	2.1	4.7
1371	0	1	73	0	1	124	86	0	0	0	0	0	6.07	174	138	4.34	0.38	4.31	1.3	3.315384615	576.8769231	98.8	12.9	42.9	17.1	0.16	9.1	323	6.08	17.8	39.7	1.01	1.51	23.8	194	112	97	10.8	2.27	1.15	4.31	65.1	231	41.1	24.3	8.9	23.2	5.2	17
1372	0	1	50	0	1	131	97	1	0	0	0	0	8.9	376	129	3.91	0.61	5.79	2.23	2.596412556	976.2511211	99	12.3	38.4	16.4	0.27	6.7	336	5.74	10.8	50.7	1.01	1.63	170.3	202.7	164.3	63.7	12.6	2.48	1.15	4.28	66.9	362	46.6	20.9	20.2	9.7	2.8	1.7
1373	0	0	31	0	0	125	70	0	0	0	0	0	8.43	258	131	4.5	1.06	4	1.21	3.305785124	852.892562	88.8	13.5	40	15.7	0.2	7.6	329	4.02	12	75.9	0.56	1.19	33.4	344.4	232.2	93.4	130.1	1.99	1.23	4.27	53.2	131.6	31.7	21.9	131.1	13.2	4.3	2.9
1374	0	1	45	1	1	120	80	0	0	0	0	1	9.69	254	160	5.2	0.74	6.32	2.48	2.548387097	647.2903226	87.7	13	45.6	13.5	0.28	11.1	351	5.26	9.9	70.8	1.24	1	27.9	128	126	55	8.3	2.28	1.41	4.1	69.7	311	41.6	27.9	33	6.2	1.43	10.3
1375	0	1	34	0	0	120	70	0	0	0	0	0	6.66	234	127	4.26	0.35	3.34	2.45	1.363265306	319.0040816	90.8	13.2	38.7	15.6	0.19	8.3	327	4.69	11.5	26.7	0.61	1.18	15.5	275.1	186.3	69.2	20.1	2.2	1.43	4.22	60.6	227.9	41.1	20	12.7	8.6	4	3.6
1376	1	0	66	0	1	106	71	0	0	0	1	0	4.89	247	115	3.68	0.39	2.14	2.26	0.946902655	233.8849558	90.5	13.6	33.3	16.1	0.17	6.9	345	8.25	12.3	44.2	1.29	1.07	89.8	155.6	119.3	97.7	5.8	2.24	1.3	3.95	64.7	167.6	35.8	28.9	13	11.5	2.7	5.4
1377	0	0	45	0	0	110	70	0	0	0	0	0	5.9	279	129	4.77	0.29	3.33	1.99	1.673366834	466.8693467	85.7	14.1	40.9	10.3	0.27	9.5	315	4.83	12.2	59	0.92	1.38	17.03	105	102	88	3.5	2.22	1.45	3.7	61.9	233.9	36	25.5	9	6	1.73	5.5
1378	0	1	35	0	1	120	74	1	0	0	0	1	12.45	300	143	5.05	1	7.72	3.46	2.231213873	669.3641618	90	14	45.5	16.4	0.26	8.6	314	4.81	13.6	36.8	0.91	1.39	28.2	159.7	114.3	70.9	1.9	2.42	1.51	4.11	60.1	201.4	44.2	15.9	21.2	13.6	5.3	2.7
1379	0	0	39	0	1	120	80	1	0	0	0	1	8.8	187	123	4.15	0.56	6.16	1.79	3.441340782	643.5307263	91.5	13.3	38	16.3	0.18	9.8	324	5.24	14	64.7	0.78	1.24	96.5	172.7	125.4	101.7	25.8	2.24	1.17	3.78	59.7	189.6	39.3	20.6	10	12.9	1.25	1
1380	0	1	42	1	1	120	85	0	0	0	0	0	7.03	233	144	4.74	0.39	4.28	2.13	2.009389671	468.1877934	89.5	12.1	42.4	11.3	0.23	9.8	340	5.25	10.4	41.5	1.14	0.94	35.1	111	105	96	8.6	2.2	1.33	4.1	62.4	178.3	37.8	23.2	26	11.65	2.32	7.1
1381	0	0	29	0	1	120	85	0	0	0	0	0	5.21	178	116	3.91	0.36	3.3	1.57	2.101910828	374.1401274	89.2	13.9	35.2	16.8	0.22	11.4	331	4.05	12.7	44.1	0.86	1.16	580	178.3	141.3	86.6	12.3	2.39	1.13	4.1	66.9	87.8	45.8	21.8	16.4	12.1	1.63	7.3
1382	0	1	47	1	1	120	70	0	0	0	0	0	7.03	233	150	4.48	0.74	3.85	2.24	1.71875	400.46875	99.5	13.4	44.5	16.1	0.2	8.4	336	4.72	12.3	37.9	0.74	1.28	151.4	121.6	104.4	141.2	11.5	2.22	1.27	4.33	62.4	263.8	39.7	23.5	20.7	12.9	2.9	2.1
1383	0	1	72	0	1	120	90	0	0	0	0	0	6.41	272	138	4.05	0.54	4.28	1.38	3.101449275	843.5942029	100.8	13.1	40.9	16.7	0.19	6.9	338	5.19	12.4	44.4	1.08	1.27	430.8	199.6	152	79.2	0.92	2.43	1.24	4.4	68.7	213.8	40	28.7	18.8	11.8	2.9	5.9
1384	0	1	86	1	1	140	80	0	0	0	0	0	7.53	190	137	4.21	0.84	4.14	0.98	4.224489796	802.6530612	98.3	12.9	41.4	15.9	0.16	8.6	332	5.1	10.9	47.6	1.02	1.33	103.7	343.7	244.6	82.2	19.9	2.21	1.14	3.77	59.1	144.2	32.7	26.4	15.9	8.1	2.2	5.3
1385	0	0	58	0	0	110	60	0	1	0	0	0	7.06	301	115	3.81	0.55	4.68	1.47	3.183673469	958.2857143	92.4	12.9	35.1	16.5	0.26	8.6	327	8.46	29.6	36.1	1.23	1.12	506.2	125	100.8	58	8	2.29	1.1	4	62.9	214.6	33.2	28.5	13.8	13	2.7	1.2
1386	0	0	73	0	0	110	75	1	0	0	1	1	5.26	187	122	3.93	0.29	2.76	2.13	1.295774648	242.3098592	92.9	13.1	36.5	11.1	0.19	9.9	334	5.18	9.9	37.7	1.09	0.89	411	157	128	53	6.2	2.21	1.35	3.7	63.3	243.2	42.7	21.1	15	10.16	3.52	3.9
1387	0	0	57	0	1	146	84	0	0	1	0	1	8.17	368	114	3.63	0.85	5.59	1.43	3.909090909	1438.545455	96.3	13.5	34.9	15.9	0.29	8	326	5.91	12.7	39.7	0.96	1.22	223.3	341.6	228.8	114.5	2.19	2.15	1.26	4.91	58.8	158.9	34.9	24.1	21.3	6	2.1	3.1
1388	0	1	34	0	0	115	75	0	0	0	0	0	6.79	230	140	4.8	0.67	3.88	1.99	1.949748744	448.4422111	88.5	12.9	42.5	16.1	0.18	7.8	330	5.47	11.7	32.1	0.89	0.93	132.4	127.2	86	158.8	13.1	2.27	1.61	3.96	65.4	227.6	38	27.4	45.3	9.3	3.1	4.7
1389	0	1	35	0	1	130	80	0	0	0	0	0	6.32	183	151	4.68	0.51	3.89	1.72	2.261627907	413.877907	92.9	13.3	43.5	17.2	0.17	9.4	347	5.76	12.6	36.1	0.85	1.06	51.5	122.4	88.9	126.5	1.5	2.48	1.26	4.33	66.2	361.9	42.7	23.3	25.3	12.6	4	4.3
1390	0	1	39	1	0	130	90	0	0	0	0	1	7.14	233	165	5.48	0.47	4.12	2.44	1.68852459	393.4262295	92.8	13	50.8	17	0.21	8.8	325	4.5	11.1	59.2	1.41	0.97	161.4	178.3	120.5	147.4	9	2.4	1.4	3.92	67.2	285.6	45.3	21.8	33.2	18.4	3.5	3.8
1391	0	1	63	1	1	120	80	1	0	0	1	1	7.9	271	144	4.57	0.6	5.3	1.8	2.944444444	797.9444444	94.8	13.9	43.4	16.7	0.24	9	332	3.9	14.5	54.3	1.03	1.25	36	228.5	118.4	75	27	2.38	1.17	3.75	65.6	226.5	40.4	25.7	33.4	16.8	3.8	5.2
1392	0	1	79	0	1	130	85	0	0	0	0	0	8.23	393	132	4.47	0.34	5.93	1.64	3.615853659	1421.030488	88.1	13	39.4	11.8	0.41	10.3	335	5.52	12.4	45.5	1.04	1.39	924	125	95	48	5.7	2.31	0.86	4.5	62.7	184.7	41.3	23.3	12	9.75	2.82	8.1
1393	0	1	30	1	0	115	80	0	0	0	0	0	5.82	271	161	5.29	0.49	3.15	1.92	1.640625	444.609375	91.3	13.3	48.3	16.2	0.22	8	333	4.7	10.4	53.1	0.97	1.13	85.8	175.4	112.4	100.4	12.3	2.2	1.39	4	61.3	283	39.2	21.9	29.4	11.6	3.3	4.9
1394	0	1	81	1	1	140	70	0	0	0	0	0	5.61	249	132	3.97	0.66	2.95	1.53	1.928104575	480.0980392	100.3	13.2	39.9	16.1	0.19	7.6	330	5.21	13.3	24.3	0.79	1.1	275.1	130.2	102.6	109.1	8.1	2.12	1.12	3.98	57.1	203.7	32.4	24.7	13.9	7.4	2.7	5.9
1395	0	1	61	1	1	145	80	0	1	0	1	0	4.77	115	153	4.97	0.26	2.33	2.08	1.120192308	128.8221154	86.9	13	43.2	16.9	0.15	12.8	354	13.51	35.1	65.6	1.11	1.27	0	105	105	56	7.3	2.29	1.19	3.8	63.5	321.6	38.7	24	76	11.03	2.15	10
1396	0	1	52	1	1	130	90	0	0	0	1	0	4.15	91	158	5.18	0.54	1.94	1.56	1.243589744	113.1666667	92.5	12	47.9	17.6	0.11	12.2	330	4.7	13.3	40.9	1.17	1.59	368.7	173.8	133.5	112.5	8	2.26	1.13	4.22	63.2	200.8	39.9	23.3	23.5	13.5	3.5	1.4
1397	0	0	28	0	1	135	70	0	0	0	0	0	6.97	199	116	3.82	0.38	4.52	1.49	3.033557047	603.6778523	91	12.7	34.8	15.8	0.16	8.2	332	4.39	13.7	30.8	0.71	1.14	212.5	145.9	105.3	54.1	6.2	2.16	1.49	3.63	55.6	210.3	35	20.6	7.5	6.7	2	2.8
1398	1	1	67	1	0	142	88	1	1	0	1	0	4.58	154	129	4.39	0.35	2.65	1.41	1.879432624	289.4326241	87.7	12.9	38.5	17.3	0.13	8.6	336	12.07	21.7	50.1	0.79	1.01	247.5	133.4	92.6	50	8.6	2.24	0.99	3.46	62.3	223.7	37.8	24.5	11.3	14.7	5.2	3.4
1399	0	0	36	0	1	119	78	0	0	0	0	0	5.72	174	150	5.04	0.37	3.53	1.69	2.088757396	363.443787	90.1	12.9	45.8	17.2	0.13	8.2	326	6.26	14.5	47	0.9	1.15	257.9	186.7	137	134.7	4.3	2.28	1.35	4.1	71.9	246.5	43.2	28.7	24.6	9	2.8	4.4
1400	0	1	59	0	0	120	80	0	0	0	0	0	7.05	220	133	4.17	0.48	4.95	1.17	4.230769231	930.7692308	98.6	12.3	41.1	15.4	0.2	9	323	4.93	13.4	28	1.04	1	127.3	216.7	132.3	37.3	16.2	2	1.28	3.84	52.1	150.4	28.8	22.5	11.1	6.9	1.6	4.1
1401	0	1	60	0	0	120	60	0	1	0	0	0	8.9	296	133	4.38	0.7	5.3	2.6	2.038461538	603.3846154	88.9	13.5	38.9	16.2	0.25	8.5	342	5.4	14.9	24.3	1.2	1.01	309.8	230.5	166.5	217	18	2.36	1.23	4.12	72.2	169.7	42.9	29.7	39.5	12.5	2.6	1.3
1402	0	0	55	0	1	120	95	1	0	0	1	0	6.99	300	128	4.2	0.36	4.52	2	2.26	678	92	13.6	38.6	16.2	0.25	8.2	332	5.88	12.7	75.2	1.33	1.28	165.8	166.6	108.5	83.8	5.3	2.24	1.21	3.92	66.4	165.6	38.1	28.3	17.1	13.5	2.2	4
1403	0	1	69	1	1	135	90	1	0	1	1	1	5.2	215	149	4.48	0.62	2.5	1.92	1.302083333	279.9479167	95.5	12.5	42.8	12.3	0.23	10.5	348	6.14	13.1	39.4	1.27	1.31	53.1	180.7	132	131	10.7	2.32	1.36	3.73	65.5	265.2	42.3	23.2	36.7	15.9	3.6	15.3
1404	0	1	53	1	1	120	70	0	0	0	0	0	5.39	203	166	4.89	0.5	2.89	1.82	1.587912088	322.3461538	95.5	14.3	46.7	11.9	0.2	10	355	4.85	15.1	44.3	1.09	0.91	92.8	125	126	235	9.2	2.13	1.19	4.3	64.7	279.4	39.9	23.9	19	15.23	2.88	10.7
1405	0	0	38	0	0	111	73	0	0	0	0	0	9.59	221	140	4.52	0.61	6.43	2.33	2.759656652	609.8841202	91.5	12.8	41.4	17.1	0.2	9	339	7.65	11.5	46.2	1.12	1.5	482.3	153.2	129.2	105.5	2.1	2.34	1.35	4.03	60.4	233.9	38	22.4	13.1	13.1	3.9	2.2
1406	0	1	68	1	0	130	70	0	1	0	0	0	6.4	254	128	4.38	0.55	3.6	2.06	1.747572816	443.8834951	89.6	12.5	39.3	16.7	0.17	6.7	325	5.65	21.7	45.6	0.7	1.3	60.5	136.7	87.2	43	12	2.16	1.32	4.05	61.9	274.7	30.6	31.3	37.4	9	3.2	1.6
1407	0	0	21	0	0	126	90	0	0	0	0	0	8.76	332	90	3.93	0.72	5.6	1.94	2.886597938	958.3505155	73.4	18.3	28.8	16.5	0.32	9.6	313	6.42	13.6	21.3	0.65	1.16	110.9	223.1	160	81.5	17.1	2.33	1.6	4.4	71.1	151.7	39.6	31.5	10.9	7.4	2.4	2.7
1408	0	1	43	1	0	150	85	0	0	1	0	0	5.72	327	134	4.41	0.43	2.97	2.21	1.343891403	439.4524887	89.6	13.2	39.5	16.3	0.25	7.7	339	5.21	12	35.4	0.73	0.96	57.2	152.8	90.6	83.8	0.4	2.43	1.41	4.02	68.2	151.6	38.4	29.4	39.9	12	4.6	3.9
1409	0	1	66	0	1	121	75	0	0	0	0	1	4.19	319	141	4.17	0.36	2.07	1.4	1.478571429	471.6642857	100.1	12.4	41.7	16.3	0.26	8.1	337	4.19	13	30.7	0.92	1.4	96.1	305.7	206	361.6	1.2	2.16	1.59	4.03	61.9	160.6	30.5	31.4	17.2	8.3	2.3	3.2
1410	1	1	37	1	1	134	76	1	0	0	1	1	5.64	198	130	4.36	0.65	2.72	2.22	1.225225225	242.5945946	92.7	16.3	40.5	16	0.17	8.2	322	5.47	11.7	37.3	0.76	1.05	51.7	185.4	139.4	74.1	1.69	2.4	1.47	3.64	62.6	273.6	43.9	18.7	44.5	30.7	9.7	2.5
1411	0	0	75	0	1	131	74	0	0	0	0	0	4.75	151	103	2.93	0.36	2.86	1.28	2.234375	337.390625	104.6	16.4	30.6	16.8	0.14	9	338	4.98	12.2	43.1	0.65	1.17	21	195.1	161.1	75.8	10.6	2.18	1.5	4.13	60.6	151.6	37.5	23.8	20.2	11.1	3.4	15.8
1412	0	0	41	0	1	107	68	0	0	0	0	0	3.42	285	84	3.55	0.4	1.45	1.5	0.966666667	275.5	74.3	17.1	26.4	16.6	0.21	7.2	317	4.22	15	29.2	0.74	1.22	401.7	150.7	121.5	61.5	8	2.19	1.4	3.85	66.5	176.9	38	28.5	10.2	8.9	2.5	2.6
1413	0	1	88	0	1	146	78	0	0	0	0	0	4.77	142	129	3.92	0.64	2.49	1.44	1.729166667	245.5416667	94.5	12.9	37	17.9	0.13	9.2	347	4.32	13.8	33.6	0.79	1.33	139.6	183.2	133.5	138.9	11.6	2.13	0.9	3.58	60.1	187.7	34.5	25.6	23.2	13.8	4.1	4.1
1414	0	0	34	0	1	119	66	0	0	0	0	0	7.31	198	128	4.23	0.72	4.61	1.67	2.760479042	546.5748503	91.3	14.5	38.4	16.4	0.19	9.8	332	4.64	12.2	49.1	1.03	1.06	113	132.7	104	40.3	12	2.4	1.18	3.4	61.5	180.1	42.2	19.2	17.6	14.1	3.6	2.8
1415	0	0	45	0	1	100	70	0	0	0	0	0	6.03	169	126	4.06	0.36	3.74	1.76	2.125	359.125	94.5	13.1	38.3	17.3	0.19	11.4	329	4.84	13.4	37.6	0.93	1.5	30	162.9	120.9	91.8	10.6	2.19	1.49	3.87	62.9	225.1	40.6	22.3	6.5	8.8	2	0.8
1416	0	1	42	1	0	110	71	0	0	0	0	0	4.85	195	162	5.3	0.35	1.76	2.53	0.695652174	135.6521739	91.8	13.3	48.6	16.8	0.17	8.6	333	5.51	16	76.5	1.05	1.31	352.78	151.5	129.2	78.7	1.8	2.58	1.3	3.98	68.3	311	46.7	21.6	30.7	25.6	6.6	5.1
1417	0	1	27	0	0	120	70	0	0	0	0	0	9.32	217	153	4.9	0.85	5.83	2.44	2.389344262	518.4877049	97	13.2	47.5	16.3	0.19	8.9	322	4.31	10.8	46.6	0.9	1.39	19.8	174.5	130.6	110.7	21.4	2.44	1.54	3.79	67.6	333.5	47.4	20.2	20.8	14.2	3.6	6.5
1418	0	1	40	0	0	115	80	0	0	0	0	0	9.05	334	130	4.36	0.58	5.8	2.57	2.256809339	753.7743191	93.4	12.4	40.7	15.5	0.25	7.6	319	5.38	16.1	34.9	1.11	0.73	356.9	177.5	98	55.4	10.1	2.32	1.25	3.92	62.8	300.3	36.7	26.1	29.8	11.8	3.4	0.9
1419	0	1	38	1	1	110	70	0	0	0	0	0	8.72	283	140	4.97	0.86	4.96	2.43	2.041152263	577.6460905	86.8	13.4	43.2	15.7	0.22	7.8	325	3.75	10.2	30.3	0.76	1.35	141.9	183.7	119.6	73.1	10.1	2.17	1.59	4.25	63.1	230.3	37.6	25.5	10.4	13.2	3.8	2.8
1420	0	1	33	0	0	110	70	0	0	0	0	0	7.42	248	162	4.98	0.34	5.08	1.94	2.618556701	649.4020619	92.2	13.9	45.9	11.9	0.25	10.1	353	3.96	12.3	35.8	0.98	0.91	87.7	125	114	30	7.6	2.33	1.26	3.6	62.9	253.8	37.7	24.8	27	14.75	3	7.2
1421	1	1	85	1	0	133	70	1	0	0	0	0	5.64	188	153	4.27	0.39	4.15	0.96	4.322916667	812.7083333	107.6	14.6	45.9	17.2	0.13	7.2	332	6.39	13.1	28.4	0.7	1.66	811.8	156.5	107.8	31.3	7.6	2.21	0.92	4.32	65.5	249.1	39.9	25.6	23.3	18.9	6.3	3.9
1422	0	1	57	1	1	135	95	1	0	0	0	0	5.4	193	157	5.26	0.49	2.74	1.86	1.47311828	284.311828	90.4	13.7	47.5	16.7	0.17	8.7	329	5.54	13.8	27.9	0.93	1.25	138	165.1	111.2	131.8	14.9	2.19	1.07	3.96	68	271	45.2	22.8	31.1	9.5	2.8	3.4
1423	0	0	70	0	1	128	78	0	0	0	0	0	5.07	232	130	4.26	0.26	2.21	2.2	1.004545455	233.0545455	91.1	13	38.8	11.1	0.23	9.9	335	4.67	13.6	40	1.43	1.84	58	202	152	196	9.2	2.31	1.15	3.9	71.1	244	42.8	28.3	10	16.01	3.65	8.8
1424	0	1	67	1	1	140	90	1	0	0	0	0	6.36	195	137	4.67	0.71	4.25	1.11	3.828828829	746.6216216	89.6	13.3	41.9	16.3	0.16	8	328	5.42	13.8	30.8	0.57	1.25	56.4	131.6	100.2	162.6	19.9	2.2	1.02	3.79	62.9	324.1	42.5	20.4	20.4	14.7	4.2	3.6
1425	0	0	27	0	0	110	80	0	0	0	0	0	6.29	258	136	4.5	0.54	4.72	0.82	5.756097561	1485.073171	88.8	12.7	40	16.2	0.22	8.5	339	4.44	14	29.8	0.51	0.91	162.6	158.7	115.2	47	7.5	2.32	1.54	4.2	74.6	196.8	43.5	31.1	10.8	9.7	3.5	1.8
1426	0	0	33	0	1	109	78	0	0	0	0	0	6.58	219	120	3.78	0.5	3.94	1.37	2.875912409	629.8248175	94.1	13.5	35.6	16.8	0.18	8.3	337	4.34	12.8	27.8	0.86	1.06	6.3	161.6	123.5	91.3	1.5	2.23	1.33	3.86	61.8	215.2	39.6	22.2	17.1	7.4	2.3	6.4
1427	0	0	66	0	1	120	80	0	0	0	0	0	7.8	224	145	4.58	0.29	4.93	2.36	2.088983051	467.9322034	91.5	12.5	41.9	14.5	0.26	11.7	346	4.92	13.5	47.3	1.1	1.11	437.9	128	137	144	7.6	2.27	1.28	4	64.7	138.8	37.7	27.5	16	6.69	2.36	6
1428	0	0	62	0	0	120	80	0	0	0	1	0	3.81	202	127	4.03	0.23	2.2	1.27	1.732283465	349.9212598	93.5	12.9	37.7	15.5	0.24	12	337	4.8	13	38.3	1.18	1.64	620	186	127.2	110	13.6	2.48	1.17	4.46	77.9	199	45.3	32.5	13.3	9.42	1.92	4.7
1429	0	0	41	0	1	120	70	0	0	0	0	0	5.35	202	113	3.59	0.33	2.83	2.11	1.341232227	270.92891	94.3	14.2	33.8	16.1	0.18	8.7	334	4.57	13.8	22.7	0.8	1.38	132.6	145.1	115.5	73	8	2.34	1.09	3.94	60.7	208.9	35.8	24.7	20.2	12.5	3.2	0.8
1430	0	0	53	0	0	120	80	0	0	0	0	0	7.46	334	136	4.28	0.48	5.05	1.63	3.098159509	1034.785276	95	13.8	40.6	16.3	0.25	7.4	335	4.35	13.6	39.7	0.97	1.33	90.8	144.6	99.2	118	11.7	2.31	1.52	4.37	68.9	294.3	40.1	28.8	13.8	13.8	2.5	1
1431	0	0	61	0	0	110	70	0	0	0	0	0	4.33	150	131	3.93	0.57	2.74	0.68	4.029411765	604.4117647	99.5	13.1	39.1	16.9	0.13	8.6	334	4.22	11.6	34.1	0.75	1.25	166.2	137.9	125.9	53.4	40.2	2.45	0.92	4.13	60	200.1	37.5	23.2	12.8	11	2.7	2.4
1432	0	0	71	0	1	130	70	0	0	0	0	1	4.58	196	114	3.81	0.41	2.52	1.45	1.737931034	340.6344828	90.3	13	34.4	16.3	0.18	9.1	330	5.72	15.5	49.6	0.7	1.2	45.6	184.9	130.7	87.7	29.2	2.25	1.27	3.91	64.4	206.8	38.5	26.1	21.9	7.3	1.9	4.7
1433	0	1	70	1	1	152	84	1	0	0	0	1	4.26	155	131	3.97	0.45	1.94	1.61	1.204968944	186.7701863	99	13.4	39.3	16.1	0.11	7.3	332	4.8	12.9	64.3	1.4	1.51	231.7	181.4	125.1	104.8	2.1	2.28	1.28	4.28	65.6	230.2	38	27.6	56.1	13.9	4.1	3.8
1434	0	1	69	0	0	130	90	1	1	0	1	0	7.02	146	139	4.25	0.64	3.71	1.8	2.061111111	300.9222222	97.6	13.4	41.5	16.6	0.14	9.4	335	6.66	16.5	39.7	1.3	1.03	297.3	148.5	117.8	154.2	9.2	2.45	0.92	4.69	72.3	229.2	47.7	24.6	23.1	16.1	3.7	7.6
1435	0	1	65	1	1	125	90	0	0	0	0	0	13.39	248	151	4.59	1	10.75	1.57	6.847133758	1698.089172	100.8	14.7	46.3	16.7	0.21	8.6	326	5.8	10.9	40	0.92	1.17	100.7	217	145	50	9.4	2.29	1.22	4.02	58.8	210.5	36.6	22.7	14.6	9.8	3	4
1436	1	1	78	1	1	120	80	0	0	0	0	0	6.38	141	145	4.36	0.59	3.73	1.3	2.869230769	404.5615385	98.2	13	42.9	16.6	0.11	8	339	4.56	16.1	29.9	0.63	1.46	173.9	215.8	142.2	90.6	23.6	2.2	1.03	3.83	61.8	218.9	36.8	24.5	53.6	17.7	5.5	15.3
1437	0	0	81	0	0	150	70	1	1	0	0	0	7.25	245	114	3.96	0.44	4.85	1.81	2.679558011	656.4917127	88.5	13.9	35.1	15.8	0.2	8.3	324	5.88	16.4	82.8	1.02	1.49	63.4	132.6	110.4	47.1	14	2.15	1.03	3.91	58.4	193.7	33.3	25.8	14.2	6.9	0.9	2.4
1438	0	0	38	0	0	100	70	0	0	0	0	0	8.4	248	86	2.66	0.63	5.04	2.47	2.04048583	506.0404858	89.5	14.8	24.4	16.3	0.22	9.1	343	7.79	14.4	51.6	0.61	0.83	478.5	158.2	121	81.9	11.3	2.2	1.8	3.3	60.4	312.5	34.8	25.2	16	25.26	7.7	11.6
1439	1	1	69	0	1	143	87	1	1	0	1	0	6.37	216	144	4.56	0.67	4.71	0.95	4.957894737	1070.905263	94.5	13.2	43.1	16.1	0.17	7.7	334	10.49	20.5	31.7	0.54	1.16	84.8	135.6	89.3	52.8	1.3	2.41	0.92	3.64	63.3	229.1	41.2	22.1	21.2	15	5.9	2.8
1440	0	0	44	0	1	115	85	1	0	0	0	0	4.75	196	124	3.91	0.41	2.81	1.47	1.911564626	374.6666667	92.5	13	36.2	16.6	0.16	8.2	343	6.02	14.7	49.3	0.86	1.23	116.4	160.1	126.5	63.1	15.2	2.3	1.2	3.47	67.2	257.4	39.4	27.8	15.9	9.8	3.6	14
1441	0	1	37	1	1	120	86	0	0	0	0	0	7.17	283	149	4.96	0.5	4.42	2.1	2.104761905	595.647619	85.3	13	42.3	16.4	0.21	7.4	351	4.74	13.8	38.8	1.12	1.09	31.7	134.5	118.2	90.4	9.2	2.38	1.33	3.61	71.3	244	43.8	27.5	28.3	14.6	4.1	5.8
1442	0	1	60	1	1	115	80	0	0	0	0	0	9.19	443	84	2.96	0.91	6.56	1.57	4.178343949	1851.006369	92.8	16.5	27.5	17.2	0.27	6.1	306	7	18.8	15.4	0.37	0.62	44.5	200.9	155	65.7	30.1	1.9	0.8	4	52.8	16.2	20.9	31.9	18	8.5	4.9	8.5
1443	0	1	21	1	0	124	90	0	0	0	0	0	6.03	219	154	4.81	0.55	2.98	2.37	1.257383966	275.3670886	98.1	13.2	47.2	16.4	0.18	8.3	326	3.98	13.8	49.1	1.17	1.46	21	184	157.2	134	0.9	2.43	1.54	3.86	67.5	270.6	44.6	22.9	18	8.4	2.1	16.4
1444	0	1	48	0	1	138	100	0	0	0	0	0	5.42	210	152	4.51	0.74	2.63	1.82	1.445054945	303.4615385	93.1	12.3	42	10.9	0.2	9.6	362	4.99	11.7	41.2	0.98	0.98	82.4	218.4	155.3	91.5	5	2.31	1.35	3.64	67.2	224	38	29.2	39.9	12.7	3.6	3.9
1445	0	1	52	0	1	140	90	0	1	0	0	0	7.37	198	159	4.74	0.87	3.65	2.33	1.566523605	310.1716738	97.5	14.1	46.2	11.6	0.2	10.3	344	3	15.5	22.8	0.61	0.89	63.7	115	115	38	17.2	2.21	1.2	4.3	63.8	147.8	32.2	32.2	45	23.38	8.2	13.9
1446	0	1	39	0	1	125	85	0	0	0	0	0	6.69	234	138	4.69	0.43	3.94	2.16	1.824074074	426.8333333	90	14.5	42.2	16.5	0.19	8.2	326	4.39	13.6	43	0.66	1.09	44.9	146.7	105.5	257.1	16	2.26	1.39	4.02	63.5	239.7	40.1	23.5	14.5	9.5	2.4	3.4
1447	0	0	45	0	1	118	60	0	0	0	0	0	4.65	149	112	3.76	0.3	2.17	2	1.085	161.665	91.6	13	34.4	17	0.13	8.7	324	4.86	14.1	26.3	0.56	0.99	53.6	102	79.2	37.1	8.7	2.11	1.09	3.95	63	184.5	37.7	25.3	8.5	6.2	1.9	1.1
1448	0	1	62	1	1	108	64	0	1	0	0	0	7.6	272	122	4.04	0.62	4.32	2.15	2.009302326	546.5302326	92.6	13.4	37.4	17.4	0.24	8.9	326	5.62	16.2	25.9	0.85	1.17	957	145.3	111.3	192.4	2.2	2.33	1.22	4.38	68.2	180.1	39	29.2	30.3	14	4.8	3.2
1449	0	1	40	0	1	115	79	0	0	0	0	0	5.51	166	153	5.06	0.61	3.64	1.16	3.137931034	520.8965517	88.4	13	44.7	17.4	0.17	10	343	4.95	12.6	38.6	0.89	1.64	488.8	145.6	87.4	106.5	3	2.27	1.3	4.06	67.9	197.7	44.9	26.7	14.8	18.4	4.8	2.6
1450	0	1	60	1	1	120	80	0	0	0	0	0	21.48	160	127	4.09	0.35	20.41	0.71	28.74647887	4599.43662	92.6	13.4	37.8	16.8	0.12	7.4	335	10.67	16.4	37.9	0.51	0.91	80	282.2	173.4	65.7	14.4	2.11	0.81	4.07	62.1	145.4	32.8	29.3	193.4	27.2	13	4.1
1451	0	1	56	0	0	130	90	1	0	0	0	0	7.87	206	144	4.7	0.5	5.55	1.75	3.171428571	653.3142857	92.6	13.2	43.5	16.2	0.19	9.3	331	5.04	14.3	43.9	1.06	1.52	54.7	173.9	118.1	150.3	9	2.27	1.17	4.12	69.9	311	49.8	21.2	22.9	9.8	2.3	6.3
1452	0	1	55	1	1	110	85	0	1	0	0	0	7.43	218	146	4.92	0.48	4.75	2.03	2.339901478	510.0985222	88.3	12.8	43.5	16.8	0.18	8.3	336	14.87	23	28.6	1.09	1.27	165.5	141.6	105.2	52	7	2.36	1.37	4.43	70.2	265.6	41.3	29	22.7	17.3	3.6	2.9
1453	0	0	73	0	0	130	80	0	0	0	0	0	8.08	213	134	4.38	0.82	4.9	1.77	2.768361582	589.6610169	94.2	14.7	41.2	16.1	0.18	8.3	324	4.96	12	41.8	1.03	1.16	47.3	188.1	154.3	59.7	20	2.31	1.01	4.45	65	121.6	37.7	27.3	24.4	10.4	3	4.8
1454	0	1	39	1	1	130	85	0	0	0	0	0	5.21	273	133	4.68	0.47	3.28	1.06	3.094339623	844.754717	88.1	12.9	41.3	15.9	0.21	7.8	321	4.65	12.3	30.6	0.94	0.93	26.9	194.2	125.8	57.7	10.8	2.39	1.37	4.11	66	221.5	41.3	24.7	23.1	13.2	3.5	1.4
1455	0	1	75	1	1	130	80	0	0	0	0	0	8.27	382	135	4.36	0.49	5.93	1.65	3.593939394	1372.884848	95.9	12.3	41.8	16.1	0.26	6.9	324	7.14	14.9	26.3	0.51	1.6	197.4	173.9	142.5	100.9	14	2.07	1.33	4.2	57.9	228.6	32.1	26	15.6	7.2	1.9	2.8
1456	0	1	60	1	1	120	80	0	1	0	0	0	7.62	185	148	4.61	0.55	4.52	2.38	1.899159664	351.3445378	97.5	13.6	45	16	0.17	9.4	329	7.06	15.3	46.8	1.08	1.52	6.3	158.9	109.6	107.3	10.1	2.28	1.47	3.74	61.6	299.3	42.3	20.8	53.2	19.5	4.4	2
1457	0	1	55	1	0	120	90	0	0	0	0	1	4.71	139	154	4.68	0.4	2.95	1.19	2.478991597	344.5798319	96.3	12.7	45.1	16.6	0.12	8.6	341	5.82	11.3	35	0.79	1	91.4	167.8	143.8	158	12	2.27	1.32	3.65	62.6	233.7	38.4	24.5	12.8	14.4	3.8	9.9
1458	0	1	28	1	0	124	79	0	0	0	0	0	6.86	248	157	5.02	0.37	4.64	1.75	2.651428571	657.5542857	92.1	13.3	46.2	16.6	0.22	9	339	5.04	13.4	39.7	0.7	1.21	44.4	160.6	131	135.8	0.79	2.52	1.3	4.08	76	305.2	45.4	30.6	72.4	8.3	3	2.5
1459	0	1	35	1	0	120	60	0	0	0	0	0	6.14	310	133	4.16	0.6	3.29	1.93	1.704663212	528.4455959	95.8	13.2	39.8	15.6	0.25	8.1	333	5.95	12	23.3	0.7	0.84	94.1	177.8	148.4	79	11	2.36	1.88	4.09	64.3	237.1	40.4	24.1	19.4	9	2.4	1.8
1460	0	1	68	1	0	120	80	0	0	1	0	0	5.89	112	145	5.13	0.5	4.05	1.05	3.857142857	432	89.5	12.9	45.9	16.2	0.1	8.9	316	4.83	14.3	17.9	0.41	0.78	38.4	108	75.2	37.7	9.4	2.14	0.97	3.89	67.3	180.9	37.6	29.7	23.8	20.2	7.9	4
1461	0	0	60	1	0	140	90	0	0	0	0	0	7.1	274	128	4.16	0.4	4.4	1.6	2.75	753.5	90.9	14	37.8	16.5	0.22	8.2	339	4.71	15.8	43.2	1.16	1.41	211.3	144.3	125.8	37	12	2.34	1.5	3.94	58.1	168.5	35.8	21.9	7.3	8.4	1.6	1.2
1462	0	1	66	0	1	110	70	1	0	0	0	0	7.79	207	155	5.33	0.77	5.55	1.13	4.911504425	1016.681416	87.6	13.6	46.7	16.4	0.14	6.9	332	4.19	10.9	48.8	1.22	1.12	41.7	212.7	141.3	103.8	6.6	2.15	0.99	4.17	56.6	322.7	35.7	21.1	144	15.5	3.6	7.6
1463	0	1	37	1	1	125	80	0	0	0	0	0	8.03	186	147	4.69	0.62	5.15	1.93	2.668393782	496.3212435	92.1	12.8	43.2	14.6	0.2	10.8	340	4.07	13	30.8	1.05	0.91	478.9	145.4	97.3	82	14	2.46	1.07	3.56	61.1	177.9	42.7	18.9	22.4	11.72	4.87	4.7
1464	0	1	53	1	1	140	90	0	0	0	0	0	8.94	301	164	5.13	0.4	5.02	3.26	1.539877301	463.5030675	92.4	12.5	47.4	14	0.35	11.6	346	4.49	10.9	34.4	1.12	0.9	209.26	137	144	73	9	2.43	1.08	3.5	71.8	86.9	44	28.4	37	23.15	6.82	10.4
1465	0	0	38	0	1	120	70	0	0	0	0	0	6.7	231	119	3.75	0.6	3.4	1.8	1.888888889	436.3333333	91	13.4	34.1	16	0.21	9.1	350	4.71	13.4	55.8	1.13	1.08	69.5	160.2	126.1	81	12	2.39	1.48	3.89	63.5	141.2	39.7	23.3	8.4	10.6	1.6	1.6
1466	0	1	27	1	0	141	94	0	0	1	1	0	7.64	295	156	5.25	0.57	4.56	2.33	1.957081545	577.3390558	87.6	14	46	16.8	0.24	8.3	340	4.69	12.8	67	1.05	0.95	46.1	154.2	113.8	98.2	12.9	2.34	1.17	4	66	246.1	38.8	27.2	24.1	9.5	2.4	1.1
1467	0	1	34	0	0	130	85	0	0	0	0	0	7.46	194	160	4.96	0.64	4.18	1.72	2.430232558	471.4651163	98.4	13.4	48.8	16.6	0.17	8.8	327	3.88	11.9	43.1	1.21	1.23	590.2	131.3	110.5	108.5	18.9	2.21	1.66	3.63	62.6	323.5	40	22.2	13.9	14.8	3.2	3
1468	0	1	40	1	1	110	70	0	0	0	0	0	5.75	286	135	4.2	0.36	3.12	1.95	1.6	457.6	96.2	12.2	40.4	15.9	0.24	8.4	334	4.74	14.8	34.9	0.78	1.02	33.7	130	84.6	62.1	7.5	2.24	1.25	4.06	65.2	246.1	43.2	21.9	28.1	14.1	4.5	3.5
1469	0	1	41	1	0	120	90	0	0	0	0	0	7.23	319	126	4.46	0.67	3.95	2.3	1.717391304	547.8478261	87.7	14.1	39.2	16.4	0.23	7.4	321	4.08	11.9	37.1	0.93	0.81	278.1	144.7	104.5	29.9	10	2.17	1.27	4.11	65	229.5	34.7	30.3	15.8	7.4	1.5	2.7
1470	0	1	59	1	1	110	70	0	0	0	0	0	4.46	139	152	4.5	0.21	2.89	1.15	2.513043478	349.3130435	97.1	16.6	43.7	11.9	0.14	10.2	348	5.11	12.8	49.1	0.71	1.56	29	224	178	139	10	2.15	1.45	3.3	60	283.7	38	21.6	589	23.1	11.9	33.9
1471	0	1	28	0	0	130	75	0	0	0	0	0	5.19	161	150	4.34	0.4	2.8	1.82	1.538461538	247.6923077	100.7	11.6	43.6	16.8	0.12	7.7	343	4.83	13.7	31.3	0.55	1.1	65.2	147.6	122	80	18.6	2.37	1.37	3.94	63.7	281.2	44.8	18.9	17	21.8	6.4	6.7
1472	0	1	45	1	0	120	80	0	0	0	0	0	6.7	194	149	4.96	0.49	3.6	2.46	1.463414634	283.902439	90.1	13.2	44.7	13.7	0.22	11.3	333	4.8	12.6	36.9	1.26	0.99	513.8	154	133	56	4.4	2.43	1.21	4.6	66	251.1	42.9	23	25	18.84	2.94	5.6
1473	1	1	78	0	0	135	65	1	0	0	0	1	5.9	205	130	4.31	0.5	4.03	1.25	3.224	660.92	90.3	13.6	38.9	11.9	0.22	10.5	334	4.64	13	43.6	1.02	1.09	88	198	148	234	9.3	2.09	0.83	3.4	64.4	156.2	38.4	24.8	11	14.19	3.38	9.9
1474	0	1	23	0	1	130	74	0	0	1	0	0	7.9	325	164	5.17	0.7	4.89	1.93	2.533678756	823.4455959	96.1	13.4	49.7	16.2	0.28	8.6	330	4.54	10.6	34.7	1.1	0.96	88.8	77.6	55	90.3	11.9	2.45	1.42	4.21	69.2	232.6	43.2	26	27.9	15.7	5.5	3.5
1475	0	1	69	1	1	120	80	0	0	0	0	0	7.63	218	152	4.81	0.64	5.26	1.15	4.573913043	997.1130435	96.4	12.7	46.4	16.4	0.16	7.5	328	6.24	13.1	43.4	1.34	1.34	64.3	185.3	139.1	94.2	10.8	2.36	1.03	4.18	67.5	270.9	40.7	26.8	31.3	14.4	3.3	5.7
1476	0	0	35	0	1	112	80	0	0	0	0	0	5.29	246	97	3.46	0.61	2.96	1.63	1.81595092	446.7239264	86.3	14.7	29.9	15.9	0.24	9.9	324	5.1	11.9	55.3	1.07	1.55	306.3	97.5	68.2	54	5.5	2.19	1.25	3.79	70.4	202.2	39.8	30.6	11.4	6.7	1.2	3.6
1477	0	0	71	0	1	116	70	0	0	0	0	0	8.93	332	110	3.6	0.82	4.65	2.84	1.637323944	543.5915493	94.4	14.1	34	17.1	0.27	8.1	324	4.58	15.4	41.6	0.87	1.6	13	141.7	104.4	27.7	9.9	2.07	1.32	4.47	50.9	91.4	27.9	23	13.6	12.9	4	2.7
1478	0	0	42	0	0	90	60	0	0	0	0	0	4.15	246	73	3.27	0.32	2.3	1.4	1.642857143	404.1428571	72.1	20.3	23.6	17.7	0.23	9.3	309	4.65	13.5	28	0.82	1.44	475.1	114.1	102.1	68.3	6	2.21	1.42	3.89	57.5	179.6	38.7	19.7	7.6	6.9	1.8	4.5
1479	0	1	57	1	1	120	70	0	0	0	0	1	5.07	245	148	4.73	0.42	2.93	1.41	2.078014184	509.1134752	92.2	12.9	43.6	16.4	0.3	12.1	339	4.63	9.9	40	1.27	0.8	64	180	127	59	6.5	2.18	1.13	4.1	70	165.6	44.8	25.5	56	14.4	4.94	7.4
1480	0	1	86	1	1	130	60	0	0	0	0	0	5.91	225	103	3.13	0.34	4.23	1.03	4.106796117	924.0291262	99.4	14.1	31.1	12.4	0.24	10.6	331	4.62	14.7	39.2	0.93	0.96	474	266	192	56	10.1	1.78	0.72	3.9	54.9	55.4	30.9	24	9	5.99	2.15	7.6
1481	0	1	50	1	0	120	80	0	0	0	0	1	5.81	305	131	4.33	0.72	3.49	1.1	3.172727273	967.6818182	92.5	14.1	40.1	15.7	0.22	7.1	327	4.96	12.5	39.8	0.93	1.36	196.6	172.7	116.9	71.9	9.9	2.29	1.34	4	59.2	213.2	36	23.6	20.5	10.9	2.7	6.6
1482	0	1	35	0	0	120	80	0	0	0	0	0	6.68	216	158	5.12	0.7	4.03	1.7	2.370588235	512.0470588	92.9	14.2	47.6	16.7	0.19	9	331	4.32	11.5	35.1	0.64	1.21	24	194.6	159.3	70.7	10	2.3	1.18	3.9	73	188.3	46.3	26.2	48.3	18	5.6	6
1483	0	1	33	0	0	125	80	0	0	0	0	0	5.31	183	134	4.74	0.33	2.66	2.02	1.316831683	240.980198	87.9	12.9	41.6	16.4	0.17	9.4	322	5.24	14.3	41	0.52	1.54	24.2	131.9	87.1	159.4	10.4	2.41	1.4	3.76	70.8	244	44.1	26.7	15.5	7.4	2.3	11
1484	0	1	49	1	0	120	75	0	0	0	0	0	7.6	213	152	5.1	0.56	4.16	2.61	1.593869732	339.4942529	90.2	13.8	46	17	0.2	9.4	330	4.14	12.8	57.9	1.11	1.25	35.3	154.2	103.2	116.3	7.4	2.36	1.22	4.07	65.9	355.4	43.8	22.2	20.2	10.1	2.3	2.4
1485	0	1	64	1	1	148	77	1	0	0	1	0	7.85	240	140	4.28	0.71	4.14	2.57	1.610894942	386.614786	97.8	14.1	41.9	16.5	0.22	9.2	333	4.53	10.3	51	1.54	1.06	924	111.9	92.3	72	2	2.29	1.13	3.68	60.4	277.8	38.4	22	35.2	11	3	2.3
1486	0	1	65	1	0	130	90	0	0	0	0	0	4.92	202	142	4.87	0.19	2.79	1.65	1.690909091	341.5636364	84	12.9	40.9	10.5	0.18	9.1	347	5.86	12.6	44.6	1.2	1.16	154	172	131	74	7	2.19	1.21	3.5	72.9	295.5	36.8	35.5	14	10.97	3.86	7.3
1487	1	1	76	1	1	121	79	1	0	0	1	0	6.17	238	139	4.41	0.66	3.78	1.29	2.930232558	697.3953488	93	12.9	41	16.5	0.18	7.5	339	6.82	14.2	60	1.26	1.18	557.8	190.6	130.5	77.8	12.4	2.26	1.17	3.51	67.3	313.4	33.6	32.9	24.1	13.2	2.9	4.8
1488	0	1	35	0	1	130	90	0	0	0	0	0	5.13	225	156	5.17	0.44	2.84	1.75	1.622857143	365.1428571	90.6	12.8	46.9	16	0.19	8.3	332	4.98	12.4	36.6	0.89	1.14	83.7	183.7	125.4	130.1	9.8	2.3	1.4	3.79	71.5	219.1	44.2	27.2	21.5	20.8	5.5	2.5
1489	0	1	32	0	0	122	75	0	0	0	0	0	8.06	290	157	5.1	0.79	5.01	2.04	2.455882353	712.2058824	91.3	13.1	46.6	15.8	0.23	7.8	337	4.45	12.2	37.3	0.46	1.08	25.9	175.4	128	73.3	12	2.3	1.48	4.25	66.6	277.6	38.7	27.9	23.7	9.7	3.3	1.8
1490	0	0	42	0	0	110	73	0	0	0	0	0	6.13	300	117	3.77	0.38	3.6	2.07	1.739130435	521.7391304	94.4	12.4	35.6	16.6	0.25	8.4	329	4.86	16.7	46.3	0.68	1.59	224.2	110.4	83.9	44.8	9.3	2.34	1.57	4.04	70.1	169.9	39.8	30.3	10.6	14.9	3.9	3.2
1491	0	1	67	1	1	120	96	1	0	0	1	0	5.94	173	150	5.17	0.69	2.78	2.16	1.287037037	222.6574074	87.8	13.9	45.4	17	0.14	8.4	330	4.49	12.3	78.4	1.23	1.11	61.2	146.4	111.2	69.4	16.4	2.32	1.71	3.93	66.6	284.4	38.2	28.4	34.6	9.6	1.9	5
1492	0	1	31	1	1	110	70	0	0	0	0	0	6.25	200	143	5.14	0.51	3.88	1.73	2.242774566	448.5549133	85.7	12.7	44.1	15.8	0.17	8.6	325	4.48	13.4	37.1	0.97	1.44	115.6	155.9	106.4	49	17.9	2.24	1.24	4.12	61.9	324.1	38.1	23.8	19.8	10.2	2.9	9.1
1493	0	1	31	0	1	116	72	0	0	0	0	0	5.08	401	135	4.64	0.56	2.82	1.56	1.807692308	724.8846154	90.2	13.7	41.8	16.4	0.31	7.8	324	4.94	15.1	33.1	0.9	1.01	130.8	164.7	109	118.8	6.5	2.42	1.48	4.23	74.9	98.5	40.3	34.5	17.8	9.4	2.2	4.4
1494	0	0	64	0	1	125	76	0	0	0	0	0	5.41	39	111	3.25	0.43	3.84	1.02	3.764705882	146.8235294	101.6	19.2	33	17.5	0.03	8.9	336	5.43	12.7	40.7	0.67	1.2	71.6	210.6	170.8	56.6	1.5	2.19	0.93	3.48	65.1	147.8	34.2	30.9	62.3	16.3	6.9	32
1495	0	0	41	0	0	110	70	0	0	0	0	0	5.14	233	111	3.52	0.48	1.94	2.31	0.83982684	195.6796537	93.6	12.5	33	15.8	0.19	8.2	336	4.98	14	18	0.45	1.06	154.5	204.5	139.2	42.3	12.1	2.16	1.51	3.86	55.7	209.4	35.5	19.9	9.7	8.4	2.5	3.2
1496	0	1	77	1	1	135	94	1	0	0	0	1	6.87	217	145	4.44	0.55	5.02	1.24	4.048387097	878.5	97.2	13.4	43.1	17.1	0.18	8.2	335	5.51	12.3	43.4	1.13	0.89	431.9	179.6	138.4	63.9	11.4	2.15	0.86	3.86	64.1	153.3	36.3	27.8	40.6	11.9	3.7	2.9
1497	0	0	35	0	1	100	70	0	0	0	0	0	5.58	202	129	4.06	0.23	4.01	1.13	3.548672566	716.8318584	94.9	13	38.5	15.9	0.17	8.5	334	5.45	12.6	38.3	0.74	1.18	464.2	163.4	133.4	64.6	9.7	2.28	1.29	3.92	58.8	153.3	39.8	19	16.4	11.8	3.4	6
1498	0	1	46	1	1	120	80	0	0	0	0	0	6.59	349	119	4.26	0.62	3.81	1.62	2.351851852	820.7962963	88	13.2	37.5	13.3	0.38	11	317	4.61	10.8	28.8	0.7	0.95	249	209	131	63	10.1	2.1	1.39	4.7	50	139.5	27.3	22.3	18	5.4	3.1	5.9
1499	0	0	65	0	0	105	65	1	1	0	0	0	8.9	373	83	2.76	0.6	6.9	1.3	5.307692308	1979.769231	87.9	13.7	24.2	15.9	0.29	7.7	342	5.78	20.5	19	0.69	0.68	371	127.1	99.3	50	5	2.26	0.94	3.41	58.5	110.7	26.5	31.5	15.5	6.7	2.1	1.5
1500	1	1	54	1	1	110	75	1	0	0	0	1	8.5	184	140	4.53	0.68	5.07	2.48	2.044354839	376.1612903	96	12.7	43.5	16.8	0.17	9	322	4.79	12.5	33.7	1.39	1.44	216.9	145.3	103.8	54.7	14.6	2.31	1.19	4.29	75.3	305.2	40.8	34.1	64.3	13.1	2.4	11
1501	0	1	58	1	1	120	70	0	0	0	1	0	7.89	247	148	4.9	0.53	4.72	2.41	1.958506224	483.7510373	89.6	13.6	43.9	14.4	0.29	11.7	337	5	11.5	36.1	0.93	1.02	125.1	148.8	79.6	72	18	2.41	1.76	4.42	70	210.2	46.6	23.9	38.6	5.67	3.98	6
1502	0	1	69	1	1	130	80	0	0	0	0	1	6.78	239	132	4.33	0.56	4.61	1.38	3.34057971	798.3985507	94.5	13.1	40.9	10.4	0.22	9.4	323	5.65	13.4	26.4	1.03	0.75	219.7	142.4	94.1	27	15	2.31	1	4.21	60.4	76.7	34.5	25.6	10.6	11.23	4.73	3.8
1503	0	0	61	0	0	120	80	0	0	0	0	0	4.42	194	129	4.21	0.28	1.93	1.95	0.98974359	192.0102564	92	12.9	38.7	16	0.17	8.8	334	6.12	12.6	79.9	0.72	1.26	1.2	171.3	125.8	180	10	2.19	1.45	3.74	62.6	265	35.9	26.7	19.7	18.8	4.1	1.4
1504	0	1	65	0	0	120	80	0	0	0	1	0	5.96	178	126	4.28	0.39	4.4	1.11	3.963963964	705.5855856	90.1	15.3	38.4	17	0.14	8.3	328	4.49	13.1	34.3	1.13	1.27	427.9	173.9	129.1	60.8	6	2.3	1.14	4.29	63.4	223.8	41	22.1	56.6	13	3.9	1.8
1505	0	0	66	1	1	115	75	0	0	0	0	0	5.36	254	124	4.43	0.4	3.1	1.53	2.026143791	514.6405229	84.9	13.9	37.6	16.9	0.19	7.3	328	4.76	12.4	44.6	1.15	1.3	516.6	160.7	117.1	65.7	15.1	2.14	1.5	3.99	57.6	257.5	35.4	22.2	12.5	9.3	2.8	5
1506	0	1	75	0	1	160	100	1	1	0	0	0	5.93	183	136	4.63	0.36	3.79	1.55	2.44516129	447.4645161	88.5	13.5	41	16.8	0.16	9	332	5	14.1	34.5	0.78	1.4	20	187.4	138.2	149.8	11.4	1.99	1.08	3.76	64.3	290.2	37.8	26.3	12	18.1	2.3	1.3
1507	0	1	46	1	0	130	70	0	0	0	0	0	3.11	209	149	4.47	0.29	1.49	1.26	1.182539683	247.1507937	99.9	13	44.7	16.6	0.17	8	334	4.73	11.7	33.3	0.91	1.34	275.2	150.1	130.5	100.1	1.7	2.27	1.54	3.85	67.8	309.9	42.6	25.3	22.4	16.6	4.3	1.3
1508	0	1	53	0	0	185	90	0	0	0	0	0	8.27	306	149	4.69	0.61	5.31	2.23	2.381165919	728.6367713	96.6	13.8	45.3	15.7	0.23	7.4	329	5.54	12.6	30.7	0.85	0.98	89.1	225.6	165.3	191.6	1.1	2.45	1.38	3.95	64.8	215.1	37.1	27.6	22.8	6.99	1.9	4.8
1509	0	1	41	1	0	110	70	0	0	0	0	0	8.15	234	154	5.07	0.79	4.16	2.86	1.454545455	340.3636364	89.3	12.2	45.3	14.2	0.27	11.4	340	4.39	16.6	44.6	0.75	0.8	325.5	140	120	43	8	2.17	1.19	3.8	64.9	145.4	39.3	25.1	36	16	5.69	10.9
1510	0	1	36	0	0	135	90	0	0	0	0	1	7.16	286	174	5.71	0.41	4.26	2.18	1.95412844	558.8807339	87.4	12.9	49.9	11.2	0.28	9.7	349	4.97	11.9	45.9	1.24	0.86	125	181.5	109.7	67	16	2.49	1.41	4.21	75.7	321.6	48.1	26	56.1	14.2	3.6	2.8
1511	0	1	41	1	1	125	85	0	0	0	0	0	5.31	197	145	4.68	0.41	2.72	1.91	1.42408377	280.5445026	92.5	13.2	43.3	16.9	0.17	8.6	335	4.75	12.9	35.3	1	1.04	152.5	170.8	116.6	106.9	15.6	2.1	1.02	3.81	70.8	221.1	38.6	32.2	24.5	10.1	3.1	6.3
1512	0	1	36	1	0	128	78	0	0	0	0	0	5.77	239	155	5.4	0.43	3.19	1.71	1.865497076	445.8538012	87	14.3	47	16.6	0.2	8.5	329	4.62	14.3	48	1.03	1.67	25.8	190.2	133.8	100.1	1.6	2.43	1.31	4.07	65.6	272.3	42.8	22.8	27.3	14	4.1	2.4
1513	0	0	79	0	0	130	70	1	1	0	0	1	9.04	182	134	4.35	0.74	5.72	2.3	2.486956522	452.626087	91.9	12.9	40	18.2	0.17	9.6	335	5.51	16	74.9	1	1.35	160.1	203.7	176.5	119	16	2.38	1.33	4	62.4	284.4	41	22.1	5.8	20.8	4.7	9.5
1514	0	0	32	0	0	120	80	0	0	0	0	0	5.23	253	114	3.81	0.48	2.77	1.78	1.556179775	393.7134831	90.2	12.7	34.3	16	0.19	7.6	332	4.24	11.8	42.9	0.53	1.33	119.9	190.6	120.8	87.2	23.8	2.3	1.47	4.19	64	272.5	39	25.5	10.4	8.3	2.4	1.7
1515	0	1	36	0	1	106	69	0	0	0	0	0	5.15	235	149	4.77	0.35	3.25	1.47	2.210884354	519.5578231	95.9	12.8	45.8	16.2	0.2	8.4	325	5.18	11.5	51.7	1.35	1.47	176.1	121.3	106	87	6.2	2.27	1.18	4.49	63.5	300.1	40	23.1	31.1	12.7	2.9	2.6
1516	0	1	70	0	0	120	70	1	1	0	1	0	6.84	225	126	4.11	0.68	3.78	2.24	1.6875	379.6875	94.7	13.9	38.9	16.2	0.19	8.4	323	5.42	14.5	29.5	1.06	1.68	532	223	154.3	54.5	14.1	2.11	1.11	4.43	71.3	141.2	37.2	34.1	15	9.8	2.1	3.5
1517	0	1	83	0	1	105	88	0	0	0	0	0	4.76	248	126	3.98	0.73	2.62	1.16	2.25862069	560.137931	96.8	13.5	38.5	16	0.19	7.8	327	4.66	16.2	35.8	1.26	1.45	305.9	239.4	174.7	116.4	11.5	2.24	1.21	3.71	65.9	221	36.2	29.7	18.6	10.4	2.6	1.8
1518	0	1	29	0	1	135	80	0	0	0	0	0	5.6	247	144	4.86	0.34	3.58	1.62	2.209876543	545.8395062	88.9	12.5	43.2	17	0.2	8.2	333	4.8	13.2	47.6	1.07	1.69	280.6	150.5	126.6	79	1.76	2.24	1.42	3.62	67.2	223.8	41.1	26.1	24.9	17.5	4.9	2.4
1519	0	1	59	1	1	125	85	0	0	0	0	0	8.58	231	153	5.14	0.68	4.77	2.27	2.101321586	485.4052863	89.6	13.3	46.1	16.3	0.22	9.7	331	4.75	13.9	31.1	0.86	1.24	188.8	156	103.6	80.4	12.1	2.27	1.19	4.04	61.3	194.5	35.9	25.4	19.9	15.8	4.4	1.9
1520	0	1	77	1	0	130	70	0	1	0	0	0	5.87	204	129	4.39	0.4	4.04	1.12	3.607142857	735.8571429	91.8	12.8	40.3	16.4	0.18	9	321	11.05	32.7	41.3	0.72	1.34	503.6	152.9	140.3	65.2	8.5	2.18	0.95	3.94	64.5	151.6	34.9	28.9	18.9	6.7	1.8	2.4
1521	0	1	41	1	1	120	75	0	0	0	0	0	6.83	233	151	5	0.82	3.65	2.06	1.77184466	412.8398058	92.9	13.2	46.5	15.8	0.21	8.8	325	4.51	13.9	24.2	0.56	0.88	34.6	171.9	112.9	74.8	11.7	2.3	1.37	3.56	62.3	121.6	37.5	24.8	18.7	14	5.2	9.5
1522	1	1	60	1	1	130	90	1	0	0	1	0	5.39	258	113	5.26	0.46	3.09	1.35	2.288888889	590.5333333	71.9	19.4	37.8	16.6	0.23	8.9	299	5.16	12.5	44.9	0.75	1.43	51.7	198.4	141.8	119.8	11	2.43	0.95	4.39	73.8	213.8	45.7	28.1	77.5	11	3.7	3.6
1523	0	1	33	1	1	113	71	0	0	0	0	1	10.68	339	154	4.96	0.81	6.38	3.2	1.99375	675.88125	90.1	13.3	44.7	16	0.25	7.2	344	5.16	10.3	39.2	0.9	1.4	53.1	201.8	181.1	112.7	16.6	2.41	1.37	4.35	65.8	283.4	42	23.8	19.9	6.9	2.2	3.4
1524	0	0	27	0	1	127	105	1	0	1	0	0	5.64	241	137	4.55	0.32	2.92	2.17	1.34562212	324.2949309	87	12.9	39.6	16.7	0.2	8.4	345	4.69	11	78.3	0.47	1.09	93.7	227.8	164.8	232	18.4	2.3	1.39	3.64	64.4	203.7	40.6	23.8	28.2	16.2	5.2	7.6
1525	1	0	69	0	1	149	67	0	0	1	1	0	6.92	222	126	4.05	0.73	4.56	1.33	3.428571429	761.1428571	93.2	12.1	37.7	17.7	0.21	9.6	333	9.28	15.1	30.9	0.67	1.23	233	176.9	150.3	37.4	11.2	2.27	1.47	3.58	61.1	200.1	33.7	27.4	33.4	8.4	3.1	1.3
1526	0	0	37	0	0	115	75	0	0	0	0	0	11.36	228	148	4.53	0.65	9.76	0.83	11.75903614	2681.060241	101.9	12.7	46.1	15.9	0.21	9.4	321	5.81	13	28	0.59	1.1	301.3	199	138	54	12.3	2.22	1.24	3.99	55.4	276.5	34.6	21.7	8.4	22	6.8	1.8
1527	0	1	49	0	1	125	86	0	0	0	1	0	4.97	172	134	3.9	0.49	3.54	0.84	4.214285714	724.8571429	101.4	12.8	39.5	17.1	0.15	8.4	339	5.95	12.8	30.7	0.75	1.33	44.4	169.5	117	131.7	12.1	2.35	1.38	3.84	58.1	221.4	38	20	17.5	18.1	4.1	3.1
1528	0	0	28	0	1	1205	802	0	0	0	0	1	11.01	376	138	5.15	0.81	7	3.05	2.295081967	862.9508197	83.1	14	42.8	15.8	0.33	8.9	323	5.09	10.6	22.5	1	1.2	24	209.7	143.5	139.8	14	2.39	1.5	4.09	69.5	177.9	37.6	31.9	22	11.1	3.3	1.4
1529	1	1	63	1	1	110	75	0	1	0	1	0	5.67	152	142	4.57	0.53	2.94	1.92	1.53125	232.75	92.7	13	42.4	16.7	0.13	8.7	335	5.4	19.9	29.2	0.85	1.18	400	157	114.8	57.7	1.15	2.32	1.17	4.41	62.8	150.9	39	23.8	31.9	26.2	11.4	5.6
1530	1	1	75	1	0	125	80	1	1	0	0	1	4.85	162	130	4.23	0.49	2.42	1.75	1.382857143	224.0228571	91.2	13.3	38.6	16.3	0.13	8	336	5.28	13.6	76.5	0.89	0.99	529.1	175	127.2	53	6.6	2.42	1.55	3.77	62	241.5	40.2	21.4	33	7.7	1.6	1.6
1531	0	1	66	1	1	120	72	1	0	0	0	1	5.64	142	144	4.3	0.44	3.29	1.66	1.981927711	281.4337349	98.6	13.3	42.3	17.2	0.13	9.4	341	4.28	11.9	57.3	0.75	1.55	70.6	194.2	156.5	82.9	2.2	2.33	1.25	3.73	63.3	354.5	41	22.3	71.2	14.4	4	2
1532	0	1	68	1	1	140	80	1	0	0	0	0	8.19	284	109	3.4	0.75	5.38	1.8	2.988888889	848.8444444	97	13.5	32.9	16.6	0.21	7.6	330	6.15	17.3	46	1.43	0.98	329.1	165.9	113.2	68.5	7.1	2.25	1.25	4.4	65.4	325.1	36.3	29.1	19.4	12.2	2.8	3.6
1533	0	0	33	0	0	115	75	0	0	0	0	1	9.26	226	142	5.15	0.64	6.31	1.87	3.374331551	762.5989305	82.2	13.6	42.4	17.1	0.26	11.6	336	7.91	22	34.6	0.86	1.19	132.3	236.6	159.4	53.4	6.9	2.21	1.55	3.78	70.1	165.2	39	31.1	33.9	14.4	3.9	2.2
1534	0	1	32	1	1	120	70	0	0	0	0	0	6.66	154	147	4.69	0.52	3.93	2.08	1.889423077	290.9711538	93	13.6	43.6	17	0.15	9.5	336	4.53	10.6	28.8	0.51	1.22	77.3	141.7	117.9	65.5	9.8	2.33	1.38	3.8	61.4	299.7	45.3	16.9	13.3	12	3.3	2.8
1535	1	1	72	0	0	140	93	1	1	0	1	1	6.15	283	132	4.37	0.38	4.35	1.29	3.372093023	954.3023256	87.4	13.8	38.2	11.7	0.29	10.1	346	8.44	19.6	31.9	1.36	0.87	324.55	111	90	41	6.5	2.23	1.2	3.9	65.2	275.8	32.2	32.9	19	13.7	4.5	6.6
1536	1	1	83	0	0	140	90	1	0	0	0	1	7.67	239	129	4.26	0.72	5.51	1.08	5.101851852	1219.342593	90.7	13.6	38.6	16.3	0.19	7.8	335	5.14	13.6	39.4	0.64	1.06	51.4	147.9	106.6	52.3	7.3	2.25	0.96	4.66	54.9	205.8	30.1	24.8	20.8	15.4	5.2	1.9
1537	0	0	28	0	0	120	80	0	0	0	0	0	6.65	248	113	3.81	0.45	3.44	2.46	1.398373984	346.796748	91	14	34.7	15.9	0.22	8.9	326	4.55	13.6	41.7	0.63	0.95	263.8	154.1	109.8	44.5	6.3	2.36	1.43	4.2	69.9	230.6	34.5	35.4	9.1	7.1	2.1	2.4
1538	0	1	63	1	0	100	65	0	0	0	0	0	5	241	124	4.01	0.32	2.74	1.76	1.556818182	375.1931818	94.5	12.9	37.9	8.6	0.21	8.6	327	5.41	12.9	46.4	0.75	1.09	199	117	125	38	6.2	2.03	1.4	3.6	59.5	317.9	33.2	25.1	12	6	3	9
1539	0	1	39	1	1	125	80	0	0	0	0	0	6.3	208	143	4.75	0.55	3.83	1.61	2.378881988	494.8074534	92.5	12.6	43.9	16.5	0.16	7.9	325	4.36	15	66.1	0.7	1.08	77.3	152.7	144.2	63.4	9.4	2.16	1.36	4.28	70.5	281.2	40.9	29.3	16.9	11.1	2.8	3.5
1540	0	1	61	1	1	110	70	0	0	0	0	0	7.73	355	127	3.93	0.73	5.86	0.76	7.710526316	2737.236842	97.8	13.1	38.4	17.4	0.21	5.8	330	11.76	15.9	24.5	1.04	1.03	398	236.9	149	56	14.1	2.18	1.09	3.56	55.6	162.7	34.3	22.2	24.3	10	2.7	2
1541	0	1	34	1	1	115	75	0	0	0	0	0	7.1	160	133	4.15	0.52	3.59	2.86	1.255244755	200.8391608	95.7	14	39.8	16.3	0.16	10.1	334	4.49	13.7	30	0.7	1.32	19.3	120.7	86.5	76.1	6.9	2.31	1.53	4.14	65.3	265.2	42.2	23.1	13.3	10	3.1	4.2
1542	0	1	39	1	0	120	70	0	0	0	0	0	13.59	422	121	4.04	0.91	10.5	1.65	6.363636364	2685.454545	92.7	12.6	37.5	15.9	0.29	6.8	324	4.58	12.3	39.5	1.06	0.86	573.4	223.3	128.6	26.2	13.5	2.2	1.33	4.08	64.3	104.9	31.9	32.4	19.4	7	2.1	3.5
1543	0	1	55	1	1	135	95	0	0	0	0	0	6.2	155	150	4.69	0.7	4.26	1.14	3.736842105	579.2105263	97.1	12.5	45.6	16.8	0.13	8.4	328	4.14	12.7	32.5	0.75	1.22	140.3	171.8	158.7	55.3	9.5	2.36	1.2	3.99	65.4	270.3	41.6	24.5	19.6	14.3	3.6	1.2
1544	0	1	27	0	0	120	75	0	0	0	0	0	8.61	187	150	4.71	0.85	5.1	2.04	2.5	467.5	95	12.7	44.8	16.6	0.17	9.3	335	4.44	10.9	37.5	0.76	0.99	161.1	147.8	105.6	84.2	13.4	2.37	1.36	3.83	61.7	223.1	39.4	22.3	21.9	22	6.6	3.2
1545	1	1	73	1	0	116	65	1	1	0	0	0	8.08	243	109	3.9	0.81	5.83	1.19	4.899159664	1190.495798	88.4	14.2	34.4	16.9	0.2	8.3	317	6.44	9.3	28	0.57	0.81	153.6	153.4	97.3	23.1	0.8	2.14	1.47	3.86	52.2	94.8	33.3	18.9	11.2	11.4	4.2	14.9
1546	0	0	50	0	1	125	85	0	0	0	0	0	7.12	480	74	2.65	0.5	5.18	1.42	3.647887324	1750.985915	86.1	20.8	22.8	17.5	0.29	6.1	322	4.73	13	37.6	1.37	0.91	39.5	183.1	125	26.6	11.6	2.16	1.7	4.58	63.2	157.9	30.1	33.1	170.5	9.6	3.6	0.7
1547	0	1	44	1	1	135	98	0	0	0	0	0	8.48	250	168	5.32	0.48	4.42	3.39	1.303834808	325.9587021	92.6	14.4	49.2	16.9	0.23	9.3	340	10.01	12	38	1.02	1.1	35.3	224.9	174.7	57.3	1.1	2.51	1.28	4.33	73.9	186.1	35.4	38.4	66.8	8.2	3.5	8.1
1548	0	0	42	0	0	112	68	0	0	0	0	0	7.65	292	116	4.13	0.68	4.1	2.55	1.607843137	469.4901961	85.4	13.9	35.2	16	0.22	7.6	329	4.62	12.9	39.4	0.99	1.12	287.1	150.4	106.6	55	15.2	2.21	1.08	4.06	66.1	262.8	39.1	27	13.1	10.4	2.4	4.2
1549	0	1	34	0	0	130	80	0	0	0	0	1	9.21	216	175	5.9	0.57	5.26	2.97	1.771043771	382.5454545	85.9	13.2	50.7	18.1	0.28	12.7	345	4.33	13.1	46.3	1.29	1.36	378	265	218	130	11.8	2.57	1.4	4.1	76.9	219.4	50	27.5	44	14.37	6.25	8.4
1550	1	1	60	1	1	130	90	1	1	0	1	0	5.94	163	150	4.91	0.29	3.4	2.03	1.674876847	273.0049261	86.6	12.8	42.5	14.8	0.19	11.9	353	15.08	31.3	27.8	1.15	0.96	553.1	398	115	104	17	2.23	1.39	4.1	64.9	137.7	36.7	28.5	23	7.91	3.25	9.2
1551	0	1	68	1	0	110	70	0	0	0	1	0	6.2	242	150	4.72	0.6	4	1.3	3.076923077	744.6153846	93.7	13.8	44.2	16.3	0.19	8	340	5.11	10.5	33.4	0.88	0.9	260	156.9	132.3	76	13	2.33	1.1	3.82	63	175.9	36.3	26.2	30.2	11.7	2.7	1.4
1552	0	1	35	1	1	125	80	0	0	0	0	0	5.17	304	153	4.36	0.56	2.53	1.93	1.310880829	398.507772	96.1	12	41.9	9.7	0.27	8.9	365	4.88	13.9	32.9	0.29	0.89	31.98	111	102	69	5	2.3	1.42	4.6	70.3	230.3	44	27	10	25.26	12.92	8
1553	0	0	67	0	0	138	79	1	0	1	1	0	6.56	330	121	4.28	0.37	4.14	1.76	2.352272727	776.25	85.7	15.5	36.7	17.1	0.23	7.1	330	5.67	9.8	84.4	2.27	1.37	429.2	261.8	193.7	186.3	4.03	2.29	1.23	4.14	63.3	111	34.2	29.1	18.3	11.1	2.4	1
1554	0	1	32	0	0	138	86	0	0	0	0	0	7.77	251	145	4.94	0.61	4.55	2.4	1.895833333	475.8541667	88.6	12.4	43.8	17	0.2	8	332	4.64	9.9	101	0.68	0.87	14.3	153.1	107.4	89.2	9.3	2.36	1.4	3.97	73.2	329.8	43.5	29.7	120.7	21.3	4.9	5
1555	0	1	48	1	0	130	75	0	0	0	0	0	6.67	162	138	4.36	0.64	4.34	1.45	2.993103448	484.8827586	95.8	13	41.8	16.1	0.14	8.3	329	3.93	13.5	35	0.84	1.01	191	156	136.8	67.2	14	2.07	1.39	3.77	61.4	229.3	36.1	24.9	16.1	12.4	3	4.5
1556	0	1	35	0	1	116	78	0	0	1	0	0	7.71	341	157	4.98	0.51	5.59	1.52	3.677631579	1254.072368	92.8	12.5	46.2	16.4	0.26	7.6	339	7.22	13.6	25.3	1.08	1.08	110.3	141	99.6	54.2	0.39	2.61	1.14	3.99	72.2	301.5	45.8	26.4	21.7	13.8	4.1	4.7
1557	0	1	63	1	1	120	80	0	0	0	0	0	5.32	232	144	4.36	0.48	2.71	1.94	1.396907216	324.0824742	101	13.5	44	16.6	0.17	7.2	328	4.7	14.1	47.7	0.97	1.6	46.8	170.3	119.9	413.9	15.4	2.16	1.23	3.68	64.7	328.6	37.2	27.5	12.1	10.3	3	1.8
1558	0	1	35	0	0	110	70	0	0	0	1	0	8.2	185	158	5.26	0.65	5.32	2.05	2.595121951	480.097561	92	12.6	48.4	16.4	0.18	10	326	4.6	9.8	31.8	1.2	1.18	241.2	152.9	114.3	68.4	7	2.41	1.51	4.1	75.5	219.1	46.2	29.4	15.3	14.9	3	1.3
1559	0	1	63	0	0	130	80	1	1	0	0	0	6.27	215	133	4.58	0.36	4.02	1.41	2.85106383	612.9787234	86.8	12.4	39.8	17.8	0.19	8.7	335	5.49	13.6	47.2	1.42	1.31	167.6	138.7	106.3	165.2	11.3	2.39	1.42	4.09	68	210.9	40.7	27.3	43.8	11.3	2.7	3
1560	0	0	66	0	1	105	70	0	0	0	0	0	6.12	256	120	3.9	0.55	3.33	1.94	1.716494845	439.4226804	91	13.2	35.5	16.7	0.22	8.6	337	4.63	13.4	42.3	1.26	1.32	428.9	151.2	115.3	50.5	9	2.19	1.6	3.91	64.5	210.6	40.1	25.4	13.2	7	2	6.8
1561	0	0	26	0	0	100	60	0	0	0	0	0	6.93	174	132	4.53	0.49	3.67	2.57	1.428015564	248.4747082	86.8	12	39.3	16.7	0.17	9.8	335	5.21	14.2	26.4	0.73	1.29	9.9	134.5	92.4	60.4	8.4	2.26	1.53	3.64	70.3	251.1	43.4	26.9	9.2	7	1.9	3
1562	0	1	59	1	1	150	100	0	1	0	0	1	9.08	265	124	4.06	0.6	7.41	0.91	8.142857143	2157.857143	90.1	13.3	36.6	10.8	0.25	9.5	339	12.55	29.8	52	1.04	0.86	274	245	186	59	56	2.21	1	3.6	54.7	99.4	33.7	21.8	20	11.87	5.14	8.6
1563	1	1	66	0	1	157	98	1	1	0	0	0	8.33	150	147	4.57	0.93	6.36	0.97	6.556701031	983.5051546	97.9	13.4	44.7	18.2	0.15	10.2	330	12.25	21.1	53.5	0.92	1.16	211.2	214.5	154.1	242.3	12.2	2.25	0.79	3.87	68	226.5	40.1	27.9	507.2	27.8	15.1	5.9
1564	0	1	27	1	1	120	80	0	0	0	0	0	5.86	231	155	5.22	0.48	2.93	2.29	1.279475983	295.558952	87	12.6	45.4	16	0.17	7.4	341	4.66	11.3	27.8	0.73	1.24	267.9	152.6	100.1	148.2	10	2.31	1.74	4.35	68.3	300.1	46.2	21.5	15.9	12	3.2	3.6
1565	0	1	54	1	0	140	90	0	1	0	0	0	5.01	171	144	4.82	0.44	3.2	1.12	2.857142857	488.5714286	87.5	13.1	42.1	17.1	0.13	7.6	342	6.25	16.2	37.1	0.91	0.9	842.4	183.8	132.7	49.4	12.2	2.29	1.16	3.53	66.8	235.3	39.5	27.3	18.2	15.7	5	4.2
1566	0	0	45	0	1	107	75	0	0	0	1	0	6.9	172	119	4.11	0.46	4.98	0.93	5.35483871	921.0322581	89.7	13.8	36.7	16	0.2	10.3	326	4.72	12.1	38.7	1.04	1.19	512.75	187.1	152	51	13.1	2.22	1.28	4.5	64.9	140.3	30.5	33.3	15.8	6.4	3.72	4
1567	0	0	40	0	0	110	70	0	0	0	0	1	5.62	233	122	3.92	0.41	3.36	1.69	1.98816568	463.2426036	91.2	12.7	35.8	16.6	0.17	7.4	340	4.16	12.3	80.6	1.08	1.68	557.8	143.8	105.6	60.1	4.5	2.2	1.17	3.71	64.2	301.9	41	23.2	16.9	18.9	2.9	0.7
1568	1	1	70	1	0	130	70	1	1	0	1	0	5.72	204	122	3.94	0.61	3.39	1.52	2.230263158	454.9736842	91.4	13.1	36	16.6	0.17	8.4	339	8.62	12.4	29.3	0.83	1.15	46.8	135.4	122.4	75.3	13.1	2.25	1.5	4.18	59.4	224.3	36.9	22.8	17.7	7.6	1.7	3.2
1569	0	0	37	0	0	110	80	0	0	0	1	0	8.37	245	129	4.21	0.67	4.79	2.67	1.794007491	439.5318352	92	12.8	38.7	16.6	0.22	9.1	334	5.43	10.3	30	0.96	1.28	45.8	235	139	73	7.1	2.39	1.45	4.65	69.4	252.3	46.7	23.8	18.3	10.3	2.4	1.3
1570	0	1	69	0	1	140	90	0	0	0	0	0	8.18	188	122	3.9	0.64	6.07	1.38	4.398550725	826.9275362	92.6	14	36.1	16.3	0.15	7.9	338	5.64	16.2	38.4	1.41	0.84	174	169.2	126.2	109.6	12.8	2.4	1.12	4.02	63.8	281.7	33.8	28.8	11.2	11.9	2.2	8.2
1571	0	1	43	1	0	120	85	0	0	0	0	0	6.47	193	150	4.86	0.34	4.04	1.75	2.308571429	445.5542857	89.7	12.6	43.6	11.7	0.2	10.2	344	4.52	13.1	30.6	0.58	0.74	79.15	129	95	36	8.1	2.24	1.27	4.2	59.4	146.9	36.3	23	9	23.54	9.02	5.5
1572	0	0	47	0	0	135	90	0	0	0	0	0	8.07	228	129	4.61	0.61	5.23	1.94	2.695876289	614.6597938	83.8	14.4	38.6	16.4	0.2	8.9	334	4.9	12.2	39.3	0.83	1.3	248.6	157.4	122.6	82.5	10.8	2.36	1.24	3.9	69.9	219.1	39.9	30	25.4	9.2	2.3	3.8
1573	0	0	40	0	1	100	80	0	0	0	0	0	10.83	242	126	4.21	0.41	7.88	2.46	3.203252033	775.1869919	90.4	12.9	38	16	0.2	8.4	333	4.15	13.1	37.3	0.63	1.65	35.2	142.4	101	75.9	6.7	2.31	1.42	3.81	70.4	218.1	38.5	31.9	18.5	14.6	3.7	2.2
1574	0	0	40	0	0	120	85	0	0	0	0	1	5.98	237	137	4.6	0.21	3.69	1.87	1.973262032	467.6631016	88.9	13.4	40.9	12.2	0.24	10.3	335	6.02	12.3	45.7	1.32	1.12	281.3	157	148	45	6.5	2.24	1.22	3.9	71.9	199.9	39.4	31.8	47	11.4	1.94	9.2
1575	0	1	63	1	0	120	80	0	0	0	0	0	6.16	226	110	4.11	0.61	4.46	0.95	4.694736842	1061.010526	83.5	15.6	34.3	13.5	0.24	10.7	321	4.84	16.2	24.1	0.84	0.76	949.9	130	113	46	4.3	2.07	1	4.1	67.8	101.2	30.4	37	22	7.6	1.71	10.1
1576	0	0	69	0	1	116	65	0	0	0	1	0	5.96	417	88	2.9	0.59	3.4	1.73	1.965317919	819.5375723	91.9	15.4	26.7	15.9	0.26	6.3	331	15.42	18	29.4	1.06	1.12	358.67	161.7	138	34.2	6.8	2.17	1.29	4.06	61.7	133.6	29.9	31.8	25.6	9	2.7	1.4
1577	0	1	44	1	0	118	75	0	0	1	0	0	8.1	176	141	4.99	0.44	4.82	2.41	2	352	88.4	13.8	44.1	16.1	0.17	9.6	321	3.47	12.4	43	0.87	1.1	69.3	189.4	153.9	68.9	5.8	2.27	1.31	4.03	56.6	182.1	38	18.9	16.2	4.7	1.6	1.4
1578	0	1	38	0	1	120	84	0	0	0	0	1	13.38	319	137	4.99	1.23	10.57	1.47	7.19047619	2293.761905	82.6	13.2	41.2	17	0.32	9.9	334	7.28	20.7	45.7	0.99	0.58	83	310.3	134.4	87.8	5.7	2.39	1.17	3.54	63.9	67.5	33.1	30.8	455.3	20.5	10.6	14
1579	0	1	71	1	1	140	90	0	1	0	0	1	8.05	198	158	5.17	0.38	5.33	2.1	2.538095238	502.5428571	87.8	12.9	45.4	11.7	0.2	10.3	348	6.36	14.8	43.4	1.06	0.96	73.6	120	129	60	8.1	2.09	1.24	3.7	71.7	237.1	39	33.1	37	24.68	10.38	6.3
1580	0	1	48	0	0	120	80	0	0	0	0	0	4.72	175	140	4.49	0.35	2.91	1.29	2.255813953	394.7674419	94.8	13.3	42.6	15.9	0.14	7.8	328	4.49	13.6	41	0.83	1.24	59.7	141.4	97.3	70.6	14.2	2.18	1.22	3.87	62.8	254.4	38.3	24.5	21.2	12.9	3.3	4.1
1581	1	0	67	0	0	148	90	0	1	0	0	0	5.87	397	128	4.54	0.33	3.01	2.36	1.275423729	506.3432203	88.5	12.8	40.2	11.5	0.39	9.9	318	9.52	11.8	50.4	1.47	0.93	607	117	99	50	12	2.31	1.32	4.4	70.1	162.6	38.1	32.1	14	9.2	3.7	6.8
1582	0	1	74	0	1	120	70	0	0	0	0	0	7.66	309	118	3.35	0.51	4.65	2.33	1.995708155	616.6738197	107.3	15.1	35.9	16.4	0.24	7.6	330	4.15	17.5	28	0.84	0.97	199.7	228.9	175	79.2	11	2.18	1.24	3.92	61	153.6	34.3	26.7	14.8	8.3	2.6	1.2
1583	0	0	64	0	0	120	75	0	0	0	0	0	3.71	283	111	4.63	0.31	1.64	1.59	1.031446541	291.8993711	79.5	18.4	36.8	12.4	0.3	10.6	302	4.72	11.9	37.6	0.82	1.45	218.4	172.2	123.2	66	11	2.28	0.97	3.9	64.2	210.5	37	27.6	7.5	7.1	2	3.9
1584	1	0	82	1	0	155	68	1	0	0	1	0	6.64	203	135	4.36	0.53	3.64	2.29	1.589519651	322.6724891	97.4	14.6	42.5	16.4	0.2	9.8	317	5.62	12.9	36.5	0.91	1.42	137.1	167.7	137.1	70.2	2.17	2.29	0.92	4.19	65.6	275.3	38	27.6	26	12.7	3.9	30.4
1585	0	1	60	1	1	120	70	0	0	0	0	0	6.86	303	150	4.88	0.47	3.95	2.27	1.740088106	527.246696	93.6	12.5	45.7	12.2	0.32	10.4	328	4.82	11.1	114.2	1.43	1.2	331	135	137	62	7.7	2.15	1.3	4	63.1	299.3	41.1	21.4	21	18.4	6.5	9.8
1586	0	1	55	0	1	135	95	0	1	0	0	0	3.56	54	134	4.56	0.22	2.75	0.55	5	270	88.8	13.7	40.5	17.7	0.05	8.8	331	10.15	43.2	23.7	0.81	0.82	50	141.3	100.5	100.1	1.63	2.15	1.09	3.71	54.5	173.6	31.1	23.4	66	28.6	9	6.9
1587	0	0	27	0	1	140	56	0	0	0	0	0	8.19	238	123	4.1	0.41	4.92	2.73	1.802197802	428.9230769	90.2	12.5	37	17.6	0.23	9.6	331	5.16	13.6	46.3	0.64	1	695.8	155.7	108.6	57.9	15.1	2.33	1.2	3.82	54.6	138.6	38.3	16.9	13.4	11.23	3.2	5.5
1588	0	1	59	0	0	140	90	1	0	0	0	1	6.13	224	156	5.13	0.31	4.29	1.35	3.177777778	711.8222222	90.4	13.7	46.4	11.3	0.22	9.7	336	5.53	12.1	62.5	1.57	1.41	74.4	129	131	129	5.7	2.13	1.43	3.8	65.6	305.9	39.4	26.3	47	14.83	5.03	5.3
1589	0	1	29	0	0	120	80	0	0	0	0	0	7.39	183	147	4.94	0.49	3.94	2.33	1.690987124	309.4506438	90.7	12.9	44.8	16.4	0.19	10.1	328	4.13	12.3	31.1	0.96	1.65	14.9	173	118.6	84.6	10.1	2.39	1.41	3.84	68.6	285	49.7	20.2	14.1	10.3	2.6	0.8
1590	0	1	55	0	0	120	80	0	0	1	0	0	4.62	161	142	4.3	0.31	1.98	1.58	1.253164557	201.7594937	98.1	13.7	42.2	16.5	0.14	8.9	336	4.18	11.9	27.4	0.75	0.96	44.4	184.5	125.2	68.5	35.4	2.36	1.15	4.02	62	281.7	38.5	23.5	15.8	25.7	7.5	3
1591	0	0	69	0	0	110	80	0	0	0	1	0	4.67	238	119	3.72	0.37	2.72	1.48	1.837837838	437.4054054	95.4	13.5	35.5	16.2	0.18	7.4	336	5.09	13.9	33.2	1	1.08	90.8	164.3	121.6	71	11.3	2.22	1.27	3.79	65.5	138.8	38.7	26.8	26.1	9	1.4	0.9
1592	0	1	65	1	0	110	60	0	0	0	0	0	7.7	263	126	3.9	0.6	5.1	1.5	3.4	894.2	98.9	13.4	38.6	15.9	0.2	7.8	327	4.64	12.6	33.9	0.8	0.91	163.8	161.6	100.5	48	22	2.13	1.27	4.38	60.8	180.3	34.8	25.5	9.8	3.1	1.1	2.5
1593	0	1	35	1	1	125	90	0	0	0	0	0	7.7	222	150	5.26	0.72	4.04	1.94	2.082474227	462.3092784	88	13.6	46.3	16.2	0.21	9.5	324	4.44	10.9	28.1	1.05	0.87	430.6	152	101.8	34.2	7.4	2.33	1.42	4.3	66.5	203.4	40.6	25.9	34.5	10	3.4	2.2
1594	0	1	68	1	0	118	70	0	0	0	0	0	7.72	237	148	4.78	0.59	3.67	3.23	1.13622291	269.2848297	95.9	14.2	45.8	15.8	0.21	8.8	322	5.15	14.4	33.4	0.96	1.32	55	160.6	123.4	92	10	2.27	1.17	4.23	60.9	302.1	36.9	24	19.6	12.2	3.3	4.1
1595	0	1	34	1	0	120	85	0	0	1	0	1	6.1	195	172	5.76	0.48	3.67	1.79	2.05027933	399.8044693	90	13.1	51.9	17.5	0.16	8.1	331	4.01	11.6	48.1	0.97	1.14	106.1	235.9	170.8	69.3	8.2	2.27	1.25	3.81	65.6	251.2	43.5	22.1	42.1	31.3	7.5	6.4
1596	0	1	35	1	1	110	70	0	0	0	0	0	6.34	195	160	4.82	0.64	3.66	1.88	1.946808511	379.6276596	97.5	13	47	15.9	0.17	8.6	340	4.67	14	30.6	0.93	0.95	875.1	173	140.2	137	11	2.37	1.12	4.06	65.5	215.4	42.1	23.3	23.5	29	7.1	1.7
1597	0	1	56	0	1	125	85	0	0	0	0	0	8.57	272	126	4.12	0.34	6.67	1.49	4.476510067	1217.610738	90.2	13.6	37.2	16.6	0.21	7.6	340	7.01	13.1	33.6	1.07	1.14	57.2	169	108.7	170.6	22.1	2.45	1.06	4.38	72.2	306.5	41.1	31.1	34.6	12.6	3.3	8.1
1598	0	1	67	0	0	130	80	0	0	0	0	1	4.69	247	142	4.74	0.34	2.68	1.34	2	494	87.6	12.8	41.5	10.9	0.24	9.9	342	4.67	14.5	29.3	1.24	1.08	135.3	158	154	87	4.2	1.97	0.92	3.7	61.1	302.1	35.1	24.5	28	8.48	2.26	5.9
1599	0	1	51	0	0	110	70	0	0	0	0	0	11.81	385	125	4.08	0.94	8.78	1.61	5.453416149	2099.565217	95	13.8	38.8	16.2	0.29	7.6	322	4.16	13.4	28	0.77	0.76	100.2	147.5	104.8	42.9	12.5	2.03	1.09	4.18	56.2	101.2	31.4	24.8	14.7	9.6	3.4	1.1
1600	0	1	50	0	1	142	91	1	0	1	1	1	4.93	153	152	4.72	0.32	2.63	1.8	1.461111111	223.55	92.7	12.6	43.7	17	0.12	7.8	347	4.84	12.6	82.8	0.96	0.92	14.8	152.9	108.6	170.3	9	2.27	1.48	3.42	66.8	304.3	43.5	23.3	44.6	18.3	3.3	1.8
1601	1	1	70	0	1	122	70	0	0	0	1	0	8.86	312	123	3.64	0.64	5.96	1.97	3.025380711	943.9187817	96.9	13.3	35.2	16.5	0.23	7.3	328	5.56	14	27.4	0.79	1.17	882.1	146.1	120.9	48.7	9.2	2.14	1.15	4.31	56.2	133.1	30.6	25.6	29.6	10.7	3.9	3
1602	0	1	31	1	1	120	70	0	0	0	0	0	5.9	149	141	4.57	1.08	2.45	2.09	1.172248804	174.6650718	96.1	13.8	43.9	16	0.13	9	321	4.39	10.9	34.9	0.64	1.23	132.1	109.5	89.5	69.3	8.4	2.34	1.4	4.12	63.4	188.8	41.4	22.4	22.6	8.9	2.6	2.9
1603	0	1	39	1	0	121	76	0	0	1	1	0	5.87	215	142	4.53	0.39	3.7	1.46	2.534246575	544.8630137	93.4	13.2	42.3	16.1	0.18	8.3	335	6.88	13.3	56	1.3	0.87	565.4	246.3	157.6	77.6	8.8	2.5	1	3.97	60.8	269.4	40.5	20.3	46.9	11.8	3.1	2.4
1604	0	1	56	1	0	115	80	0	0	0	0	0	4.82	247	156	4.85	0.22	2.56	1.82	1.406593407	347.4285714	96.1	12.9	46.6	11.4	0.25	10.1	335	4.78	10.9	42	0.93	1.12	32	171	137	110	7.7	2.25	1.04	3.9	59	207	40.7	19.4	14	15.49	5.02	7.8
1605	0	1	75	1	1	98	71	1	1	0	1	1	5.87	332	123	4.12	0.33	4.16	1.12	3.714285714	1233.142857	89	12.9	36.6	16.2	0.24	7.1	335	6.24	24.7	28.2	0.57	0.87	275.1	141.6	105.2	48.5	8	2.14	1.25	3.68	58.5	143	34.7	23.8	26.8	11.3	4.3	4.8
1606	0	0	59	0	1	130	80	0	0	1	1	0	9.36	370	133	4.14	0.56	6.47	2.13	3.037558685	1123.896714	98.2	14.7	40.7	16.7	0.28	7.6	327	4.68	11.9	67.6	1.14	1.2	116.6	203.5	145.8	68	33.7	2.39	1.24	4.27	72.8	200.8	42	30.8	11.7	7	1.8	5.1
1607	0	1	53	1	1	103	70	1	0	0	0	0	8.25	307	123	3.76	0.65	4.81	2.19	2.196347032	674.2785388	96.2	13	36.1	17	0.26	8.6	341	4.92	15.1	42.1	0.94	0.92	305	184.1	134.4	34.8	9.9	2.19	1.38	4	61.3	162.6	36.2	25.1	15.1	7.8	2.5	3.2
1608	0	1	59	1	1	118	70	0	0	0	0	0	5.09	232	138	4.62	0.38	3.07	1.51	2.033112583	471.6821192	88.5	13.1	40.9	9.7	0.21	8.9	337	4.25	12.2	35.9	1.23	1.09	13.2	106	106	63	7.7	2.05	1.04	3.8	59.9	285.2	34.2	25.3	13	13.76	4.6	6
1609	0	0	46	0	0	130	85	0	0	0	0	0	4.58	190	125	3.97	0.47	2.3	1.61	1.428571429	271.4285714	96	13	38.1	16.7	0.15	8.2	329	4.66	12.7	34.6	0.61	1.26	89.6	158.3	112.3	55	6.2	2.25	1.38	3.73	64.7	190.4	40.3	24.4	10.8	8.4	2.1	3.9
1610	0	0	71	0	1	150	80	1	1	0	0	0	9.33	339	123	4.27	0.49	5.44	3.26	1.668711656	565.6932515	86.9	12.4	37.1	10.7	0.33	9.6	332	6.92	15.5	40	1.17	1.06	503	188	131	74	4.8	2.19	1.22	3.7	66.9	215.1	38.1	28.4	33	6.7	1.5	8.7
1611	0	0	76	0	0	140	70	1	0	0	0	0	7.29	311	120	4.61	0.29	3.91	2.62	1.492366412	464.1259542	80.9	13.8	37.4	16.1	0.26	8.5	320	5.18	15.1	66.3	0.89	1.46	231.7	157	119.3	50.4	10.9	2.24	1.28	3.98	74.6	182.2	31.8	42.8	13.4	8.7	2.5	6.1
1612	0	1	71	1	0	122	85	0	0	1	1	1	10.08	205	149	4.8	1	7.22	1.64	4.402439024	902.5	95.6	14.9	45.9	17.5	0.19	9.2	325	3.52	11.6	51.3	1.25	1.62	343.8	290.8	225.1	63.2	30.9	2.31	1.1	4.5	57.9	210.5	43.5	21.5	21	11.5	4.1	9.1
1613	0	0	89	0	1	135	80	1	1	0	0	0	6.5	299	126	4.18	0.43	3.69	2.19	1.684931507	503.7945205	92.3	13.4	38.6	12.2	0.31	10.5	326	8.23	14.8	46.5	0.99	0.97	366.77	147	106	34	5.6	2.3	1.2	4.4	64	139.9	39.2	25.1	17	7.57	2.2	11.2
1614	0	0	76	0	1	112	72	0	0	1	0	0	7.04	146	103	3.41	0.63	4.82	1.44	3.347222222	488.6944444	92.9	13.2	31.6	16.7	0.14	9.4	326	5.43	14.6	46.6	1.09	1.48	92.1	151.5	129.3	69.6	8.2	2.33	1.06	4.93	58.4	203.8	35.2	23.2	14	9.6	2.5	3.2
1615	0	1	36	1	0	104	70	0	0	0	0	0	7.7	279	149	5.18	0.44	5.18	1.88	2.755319149	768.7340426	86.8	14.1	44.9	16.4	0.24	8.8	332	4.32	13.6	100.4	0.41	0.87	42.3	179.2	132.6	106.3	12.5	2.35	1.26	3.93	66.3	270.5	40.2	26.1	13.1	11.3	3.9	6.7
1616	0	1	64	1	1	150	80	1	0	0	0	0	9.04	342	133	4.1	0.73	5.49	2.67	2.056179775	703.2134831	96.7	12.9	39.6	16.4	0.24	7	334	5.7	13.6	37.2	0.89	1.23	242.7	188.9	102	62.9	12.1	2.27	0.94	3.5	61.3	145.4	34.4	26.9	34.5	13.2	4.4	2
1617	0	1	26	0	0	120	80	0	0	0	0	0	4.34	184	172	5.15	0.27	2.48	1.39	1.784172662	328.2877698	99.5	12.3	51.2	16.2	0.18	9.8	335	4.51	13.1	24.5	0.54	1.11	28.5	118.7	95.9	93.6	13.9	2.38	1.29	4.34	66	287.2	43.7	22.3	19.5	30.6	9.8	2.3
1618	0	1	82	1	0	120	70	0	0	0	0	0	6.24	198	151	4.68	0.22	4.3	1.64	2.62195122	519.1463415	95.9	12.9	44.9	11.3	0.2	10.1	336	4.93	11.3	24.9	1.18	1.12	727.55	103	108	119	8	2.21	1.01	4	62.2	203.8	38.2	23.6	20	11.21	3.49	6.8
1619	0	1	34	0	0	150	80	0	0	0	0	0	8.28	299	129	4.19	0.63	4.35	3.13	1.389776358	415.543131	95.5	12.3	40	15.7	0.23	7.7	323	5.03	12.5	30.8	0.86	1.27	322.5	131.2	91.7	53.8	6.4	2.21	1.26	4.04	62.2	213.2	41.1	21.1	15.1	3.9	1.3	7.1
1620	0	1	60	1	0	220	122	1	0	0	0	0	7.58	299	136	4.63	0.33	6.11	0.98	6.234693878	1864.173469	90.1	13	41.7	16.2	0.24	8	327	11.04	15.8	36.4	0.84	1.06	152.9	207.2	136	97.2	11.3	2.2	1.13	3.75	63.7	223.7	39.8	23.9	42.5	6.1	1.7	4.5
1621	1	1	88	1	1	110	60	1	1	0	0	0	5.73	204	127	4.23	0.22	4.25	1.25	3.4	693.6	88.9	12.8	37.6	14.2	0.21	10.5	338	11.97	32.7	30.2	0.88	1.06	240.5	376	125	51	14	2.32	0.99	3.7	60.7	147.4	34.5	26.9	15	6.52	2.52	9.2
1622	0	1	47	0	1	130	80	0	0	0	0	0	6.78	235	131	4.54	0.44	4.67	1.42	3.288732394	772.8521127	90.2	13.9	40.9	16.4	0.17	7.1	319	4.34	14.1	31.4	0.86	0.75	370.3	170.6	112.9	49.9	10.8	2.13	1.49	4.22	60.2	193.7	34.8	25.4	12.3	6.7	1.9	0.5
1623	0	1	50	0	0	120	80	0	0	0	0	0	4.92	193	148	5.08	0.27	2.33	2	1.165	224.845	85.2	12.9	43.3	12.1	0.19	9.9	342	4.93	12.6	28.7	1.1	0.94	90	149	112	94	7.6	2.13	1.28	3.6	61.1	275.2	41.9	19	19	10.16	2.81	9
1624	1	1	53	1	1	120	80	0	1	0	1	0	8.16	191	165	5.41	0.4	5.69	1.97	2.888324873	551.6700508	83.2	12.5	45	10.1	0.18	9.3	367	7.81	18.8	31	0.6	0.91	110.3	172.5	127	75	9.3	2.26	1.64	4.1	63.5	305.9	41.3	22.2	48.6	13.6	4	0.9
1625	0	0	72	0	1	135	79	1	0	0	1	0	6.04	292	121	4.01	0.95	4.19	0.78	5.371794872	1568.564103	92.1	12.8	36.9	17.3	0.24	8.1	327	5.16	12.6	50.7	1.15	1.16	318.4	325.5	231.4	315.8	2.3	2.18	1.3	4.16	66.7	200.1	38.7	30.6	19.7	10.3	2.4	2.1
1626	0	1	44	1	1	130	90	0	0	0	0	0	6.69	220	136	4.45	0.59	3.07	2.84	1.080985915	237.8169014	93.1	13.3	41.4	15.9	0.17	7.9	328	4.28	11.8	33.6	0.92	1.34	286.1	146.6	102.9	90.8	12.9	2.21	1	4.04	63.3	175.6	39.1	24.2	16.1	26.5	6.8	3.3
1627	0	1	34	1	1	111	65	0	0	1	0	1	5.89	310	151	4.84	0.43	3.34	2.06	1.621359223	502.6213592	90.1	13	43.6	17.2	0.27	8.8	345	5.13	12.9	31.9	0.81	0.97	72.4	191.4	132.2	85.7	0.49	2.49	1.34	4.26	67.1	300.3	50	24.9	57.4	21.8	6.2	3.2
1628	0	0	34	0	0	110	70	0	0	0	0	0	6.34	362	134	4.03	0.33	3.72	2.06	1.805825243	653.7087379	94.5	11.9	38.1	12.8	0.38	10.6	352	4.88	13	34.9	0.83	1.02	233	99	103	42	6.3	2.41	1.4	4.2	61.2	188.6	39.5	22.5	9	12.42	3.52	8.5
1629	1	1	59	1	1	110	80	1	1	0	1	1	10.2	286	126	4.24	0.7	6.94	2.33	2.978540773	851.8626609	89.3	13.6	37.8	16.4	0.21	7.3	334	16.08	22.4	38.6	0.64	1.13	11.9	164.6	125.1	36.9	2.3	2.39	1.21	5.17	67.7	270.5	43.5	24.2	47.5	9.6	3	1.6
1630	0	1	66	0	1	175	108	1	1	0	0	1	6.37	229	166	5.31	0.81	4.03	1.38	2.920289855	668.7463768	90.4	13.2	48.1	16.9	0.19	8.4	345	6.14	18.1	27.8	0.88	0.92	488.3	146.9	105.6	48.8	11.5	2.31	1.03	4.1	67.5	196.4	41.6	25.9	22.7	15.9	5.2	2.8
1631	0	1	68	1	1	102	70	1	0	0	0	0	5.17	244	130	4.22	0.41	2.6	1.84	1.413043478	344.7826087	94	14	39.6	16.9	0.19	7.7	328	4.69	12.1	47.8	1.31	1.26	605.2	124.3	92	56.1	6.5	2.13	1.33	4.04	60.6	243.1	38.4	22.2	32.7	6.9	1.9	2.2
1632	0	0	75	0	0	140	90	0	0	0	0	0	3.53	171	118	3.86	0.23	2.09	1.04	2.009615385	343.6442308	89.5	13	34.6	16	0.14	8.3	341	4.84	13.3	24.8	0.76	1.54	354.8	135.3	118.2	41.6	8.5	2.28	1.28	4.09	58.8	198.5	36.2	22.9	8.6	11.7	2.6	4.3
1633	0	1	52	1	0	120	70	0	0	0	0	0	6.41	187	161	5.23	0.63	3.52	2.1	1.676190476	313.447619	92	12.2	48.1	16.8	0.17	9.3	335	4.85	13.9	40.9	1.07	1.42	31.4	184.9	166.7	163.2	16.5	2.28	1.45	4.38	67.9	355.9	43.6	24.8	76.3	10.9	3.4	6.2
1634	0	1	54	1	1	138	85	1	0	0	1	0	6.53	196	128	4.03	0.53	3.79	2.03	1.866995074	365.9310345	95.2	14.5	38.3	16.4	0.17	8.8	334	4.18	12.1	42.7	1.04	1.25	67.1	182.1	137.5	129	1	2.33	1.38	3.99	64.7	236.6	35.1	29.6	54.5	8.8	2.7	10.9
1635	0	1	37	0	0	125	70	0	0	0	0	0	5.85	326	126	4.25	0.26	3.01	1.65	1.824242424	594.7030303	89.6	14.4	38.1	10.9	0.32	9.7	331	4.28	12.4	24.2	0.95	0.76	702.9	145	131	50	25.4	2.05	1.17	3.7	54.4	168.1	31.8	21.5	15	13.37	3.14	10
1636	0	1	51	1	1	125	95	0	0	0	0	0	6.35	230	145	4.51	0.34	3.6	2.25	1.6	368	96.6	13.9	43.6	16.9	0.2	8.9	333	5.93	14.6	36.5	1.2	1.04	140	138.5	111.6	148.9	8.6	2.29	1.31	3.69	69	285.6	40.6	28.4	28.9	8.4	2.4	15.8
1637	0	1	79	1	1	130	65	0	1	0	0	0	6.02	151	136	4.32	0.69	3.57	1.35	2.644444444	399.3111111	95.1	12.8	41.1	16.3	0.13	8.9	331	7.08	17.5	31.6	0.84	1.74	118.9	129.9	125.8	57.4	14.1	2.26	1.11	4.18	62.4	265	36.1	25.9	20.9	18.1	3.6	7.6
1638	0	0	37	0	1	109	69	0	0	0	0	0	6.47	244	123	4.11	0.39	4.58	1.31	3.496183206	853.0687023	90.1	13.2	37	17.2	0.25	10.1	331	6.64	17	42.6	0.82	1.59	19.4	168.5	121	72.4	11.9	2.42	1.09	4.13	70.6	196.4	42.3	28.3	14.1	10.8	2.8	3.1
1639	1	1	60	1	1	110	70	1	0	0	1	0	5.01	99	134	3.94	0.65	2.79	1.48	1.885135135	186.6283784	104.8	14.5	41.3	17	0.1	9.6	325	4.73	6.7	36.1	0.49	1.35	71.3	131.8	112.1	48.5	8.7	2.25	1.14	4.39	60.5	250.2	37.4	22.7	230.9	7.1	2.2	3.5
1640	0	0	58	0	0	90	85	0	0	0	0	1	6.77	231	130	4.49	0.32	4.41	1.93	2.284974093	527.8290155	85.5	13.6	38.4	14.1	0.27	11.7	339	5.98	13.9	55.9	1.22	0.85	906	124	126	37	4.3	2.25	1.23	4	64.5	182.3	42.7	21.9	9	10.9	5	6
1641	1	1	80	1	0	130	80	1	1	0	1	1	8.74	242	140	4.56	0.49	6.48	1.52	4.263157895	1031.684211	87.7	12.7	40	11.9	0.25	10.2	350	4.64	11.1	30.5	0.51	0.9	75	112	112	79	11.1	2.31	0.99	4.1	63.6	191.5	39.2	25.8	15	12.35	2.95	6.6
1642	0	1	36	0	0	120	80	0	0	0	0	0	4.41	169	141	4.87	0.52	2.04	1.65	1.236363636	208.9454545	88.2	12.5	42.9	16.4	0.14	8.5	329	4.57	14.5	28.3	0.75	0.95	229.6	167.3	119.2	57.4	11.7	2.22	1.2	4.02	65	173.8	38	27	31.5	7.8	2.9	3.7
1643	0	1	36	1	0	110	60	0	0	0	0	0	5.18	157	125	3.94	0.66	2.92	1.26	2.317460317	363.8412698	95.4	13.3	37.6	16.8	0.16	10.3	334	4.39	12.4	24.2	0.63	1.02	87.5	170.3	112.1	76.5	14.3	2.24	1.28	3.78	59.4	184.5	35.3	24.1	13.3	9.9	3.3	4.3
1644	0	0	79	0	0	130	80	0	0	0	0	0	4.63	219	132	4.37	0.27	2.93	1.38	2.123188406	464.9782609	92.2	13.2	40.3	16.1	0.18	8.3	328	5.09	13.2	56.6	1.38	1.52	768.8	148.5	152.4	47.2	12.7	2.34	1.18	4.2	73.7	243.6	43	31	18.1	15.4	2.6	1.8
1645	0	0	45	0	1	112	71	0	0	0	0	0	5.06	222	116	3.94	0.5	2.87	1.61	1.782608696	395.7391304	86.1	13.2	33.9	16.7	0.2	8.8	341	4.19	11.6	31.6	0.66	0.96	75	145.2	126.5	68	5.3	2.22	1.24	3.68	60.4	168.3	36.8	23.6	8.8	20.9	6.1	3.4
1646	0	1	31	0	0	120	80	0	0	0	0	0	5.16	202	125	4.11	0.3	2.47	2.34	1.055555556	213.2222222	94.2	12.9	38.7	16.5	0.15	7.6	323	3.85	13	19	0.29	1.13	22.6	105.6	81.9	116	10.1	2.4	1.6	4.21	70.3	246.1	46.1	24.2	14.1	31.4	13.6	1.9
1647	0	1	61	1	1	135	88	0	0	0	0	1	7.58	253	139	4.73	0.77	4.72	1.56	3.025641026	765.4871795	87.5	13.5	41.4	12.8	0.26	10.4	336	5.38	10.5	44.9	1.02	0.87	37.4	148	128	139	4.1	2.41	1.48	3.5	63.8	239.7	37.7	25.7	29	14.81	2.13	9.5
1648	0	0	52	0	0	110	70	0	0	0	0	0	11.09	265	122	3.97	0.61	7.91	2.42	3.268595041	866.177686	94.4	13.5	37.5	16.1	0.22	8.2	325	4.1	11.5	31	0.61	1.34	77.6	114	103.1	35.2	5.5	2.2	1.39	3.69	57.1	202.9	35.4	22.4	16	12.5	2.9	2.5
1649	0	1	62	1	0	129	83	0	1	0	0	0	4.61	136	144	4.82	0.4	2.5	1.61	1.552795031	211.1801242	88.3	12.5	42.6	17.4	0.13	9.3	338	11.69	19.5	64.4	1.02	1.02	44.76	127	95.2	46.7	0.53	2.34	1.24	4.3	58.2	255.7	39.8	19.6	15.8	10.1	2.7	2.8
1650	0	1	55	1	1	164	87	1	0	0	0	0	10.31	302	110	3.48	0.64	7.78	1.29	6.031007752	1821.364341	93.1	13.1	32.3	16.2	0.24	8	339	4.64	14.2	28.2	0.88	1.1	373	221.4	121	71	3.2	2.11	1.24	4.16	57.1	159.5	30.9	25.9	22	5.2	1.7	4.9
1651	0	1	62	0	0	110	80	0	0	0	0	0	5.6	220	133	4.66	0.4	3.84	1.17	3.282051282	722.0512821	87.6	13.5	40.8	10.4	0.21	9.4	326	4.52	11.3	40.8	1.24	1.12	577	229	172	103	12.1	2.14	1.21	3.8	58.5	231.8	35.7	22.3	27	12.66	2.66	6.2
1652	0	1	58	0	0	110	85	0	0	0	0	0	6.47	235	127	4.4	0.6	3.4	2.33	1.459227468	342.9184549	88.7	14.4	39	16.3	0.21	9.1	326	5.15	13.9	41.1	1.08	1.15	514.6	114.3	85.8	43.8	3.5	2.16	1.07	4.09	65.6	151.9	39.4	26.2	16.2	12	2.5	5.9
1653	0	1	73	1	1	130	80	0	0	0	0	0	5.45	215	132	4.28	0.43	3.3	1.5	2.2	473	94.7	13.1	40.5	16.2	0.19	8.8	326	4.18	17.6	43.2	1.29	1.02	172.3	133.9	107.4	65	18.2	2.31	1.09	4.27	59.7	223.1	35.6	23.3	14.6	11.7	2.9	2.6
1654	0	1	88	1	1	160	85	1	0	0	0	0	5.01	177	89	2.81	0.44	3.13	1.07	2.925233645	517.7663551	96.9	12.9	27.2	17.8	0.11	6.2	328	6.68	9.3	60.3	0.88	1.25	82	237.8	188	185.7	14.2	2.07	1.35	3.66	46.6	127.1	17	27.8	27.5	5.2	1.6	9.3
1655	0	1	29	1	0	120	80	0	0	0	0	0	6.9	178	157	5.14	0.58	3.93	1.89	2.079365079	370.1269841	90.7	12.7	46.6	16.5	0.15	8.4	336	4.1	12	23.9	0.58	1.05	65.1	106.5	75.2	64.6	16.3	2.3	1.48	3.92	61.5	203	40.8	20.7	13.5	15.3	5.4	3.1
1656	0	0	32	0	0	110	80	0	0	0	0	0	3.9	226	92	4.32	0.43	1.89	1.48	1.277027027	288.6081081	66.6	18.8	28.8	16.9	0.23	10.2	319	4.76	13.6	26.4	0.61	1.11	145	102.4	77.2	52.1	6	2.39	1.46	4.06	73.9	161.2	45.6	28.3	12.8	10.3	3.1	2.2
1657	0	1	63	0	0	138	90	1	0	0	0	0	6.77	199	117	3.8	0.44	4.88	1.13	4.318584071	859.3982301	93.4	12.5	35.5	16.7	0.15	7.7	329	5.08	12.1	39.7	0.51	1.17	29.3	142.1	130.7	67	7.8	2.17	0.93	3.89	62.2	189.4	35.8	26.1	20.3	12.4	3.3	3.1
1658	0	1	37	1	1	135	75	0	0	0	0	1	7.83	234	118	3.77	0.68	4.27	2.32	1.840517241	430.6810345	95.3	13.9	35.9	15.6	0.18	7.8	328	3.77	15.4	40	0.84	1.01	84.4	224	180.5	49.1	10.8	2.16	1.24	3.3	51.2	147.7	32.2	18.9	18.8	11.5	3	1.9
1659	0	1	57	1	1	120	75	0	0	0	0	0	5.25	136	162	5.32	0.26	3	1.91	1.570680628	213.6125654	88.2	13	46.9	13.9	0.15	11	345	5.21	15.5	43.2	1.01	1.08	43.7	112	98	53	6.4	2.27	1.12	3.9	68.7	260.2	41.7	26.7	16.2	11.41	4.14	7.9
1660	0	0	59	1	0	180	110	1	0	1	1	0	6.12	143	148	4.92	0.33	3.18	2.44	1.303278689	186.3688525	89.1	11.9	43.8	16.5	0.15	10.7	338	5.94	11.5	95.8	1.62	1.33	32.6	183.5	119.3	86	9.5	2.52	1.37	3.85	76	284.4	45.5	30.5	130.7	26.5	4.9	2.6
1661	0	0	58	0	0	130	80	1	1	0	1	0	6.03	175	125	3.88	0.38	3.12	1.87	1.668449198	291.9786096	95	12.9	36.8	16.3	0.15	8.6	339	6.27	13.8	124	0.85	0.83	47.6	151.1	124.8	47	15	2.16	1.33	3.87	69.7	279.4	36	32.5	36.3	8.4	2	2.2
1662	1	0	64	0	1	135	81	1	0	1	0	0	4.81	167	130	3.9	0.32	2.48	1.68	1.476190476	246.5238095	99.4	13.9	38.8	17.1	0.14	8.4	335	5.14	13.7	46.2	0.92	1.23	208.8	281.5	186.4	213.9	12	2.38	0.87	4.36	67.5	246	39.8	27.7	99.4	13	4.8	6.8
1663	0	1	28	0	1	141	98	0	0	0	0	0	5.4	215	153	4.7	0.5	2.45	2.05	1.195121951	256.9512195	95.6	12.9	45	16.4	0.16	7.3	340	5.05	10.9	44.3	0.89	0.8	275.2	183.8	142.5	84.1	18.7	2.44	1.5	3.8	66.5	303.1	44	22.5	48.8	7.3	2.8	2.5
1664	0	1	39	0	0	110	70	0	0	1	0	0	6.83	339	157	5.16	0.49	3.94	2.07	1.903381643	645.2463768	91.5	13.1	47.2	16	0.25	7.3	333	4.87	11.4	42.3	0.81	1.49	204.8	196.6	141.2	111.9	11.4	2.43	1.28	4.36	74.5	286.6	45.7	28.8	11.5	23.4	6.1	1.4
1665	0	0	52	0	0	110	80	0	0	0	0	0	5.02	284	104	3.68	0.42	2.5	1.98	1.262626263	358.5858586	88.1	14.3	32.4	15.6	0.21	7.6	319	5.26	13.1	44.3	0.88	1.2	62.5	151.8	105.9	61.3	12.9	2.15	1.15	4.19	64.9	143.8	36.4	28.5	13.9	11.2	2.8	2.8
1666	0	1	44	0	1	145	95	0	0	0	0	0	13.48	380	136	4.98	1.2	9.81	1.71	5.736842105	2180	84.2	12.9	41.9	16.4	0.26	6.9	324	4.66	13.3	39.2	0.85	0.95	181	338.1	212.4	57.1	14	2.21	0.95	3.56	70.8	133.1	38.9	31.9	15.7	13	5.8	1.1
1667	0	0	33	0	0	120	75	0	0	0	0	0	5.01	275	109	4.13	0.28	2.72	1.96	1.387755102	381.6326531	81.4	13.4	33.6	10.4	0.25	9.2	324	4.88	17.2	47	0.82	0.76	131.5	109	101	21	5.7	2.27	1.3	3.9	64.2	219.5	30.1	33.2	13	7.23	1.25	6.6
1668	0	0	81	1	0	110	70	0	0	0	0	0	7.95	214	130	4.28	0.58	6.07	1.17	5.188034188	1110.239316	92.4	13.3	39.6	16.1	0.18	8.2	329	7.94	13.3	38.4	0.89	1.44	1094.2	161.1	128	69.3	11.8	2.37	1.4	3.66	65.7	300.6	40.2	26.9	18.8	12.1	3.1	2
1669	0	0	63	0	1	121	77	1	1	1	1	1	7.27	172	159	4.97	0.52	4.89	1.8	2.716666667	467.2666667	95.9	13.9	47.6	17.5	0.18	10.3	335	5.48	12.9	37.6	0.78	1.46	126.5	195.1	156.7	94	1.19	2.46	1.64	3.48	63.7	224.7	38.8	24.9	24.7	11.3	3.8	1.5
1670	0	1	46	0	0	120	80	0	0	0	0	0	6.18	334	115	4.15	0.48	4.25	1.29	3.294573643	1100.387597	84.1	15.6	34.9	16.9	0.23	6.8	329	5.48	11.1	34.2	0.76	0.74	125	140.3	102.4	21.6	12.5	2.18	1.27	3.9	65.8	117.3	30.7	33.4	29.5	8.7	2.9	1.5
1671	0	0	65	0	1	126	73	1	0	0	0	0	7.42	242	134	4.4	0.36	4.62	2.37	1.949367089	471.7468354	91.9	12.8	40.5	16.6	0.22	9.2	331	5.17	16	28.1	0.74	1.26	56.5	148.4	113.2	59	24.9	2.26	1.37	4.01	58.7	207.6	36.6	22.1	11.2	18.7	5.3	4.3
1672	0	1	36	0	0	125	75	0	0	0	0	0	11.62	265	131	4.31	0.52	8.91	1.87	4.764705882	1262.647059	91.1	12.5	39.2	16.4	0.19	7.4	333	4.64	12.9	33.5	0.78	1.21	19.5	144.1	102.3	171.4	10.9	2.46	1.27	4.03	73.9	270.2	45.6	28.3	30.6	11.5	3.2	1.3
1673	0	0	47	0	0	120	70	0	0	0	0	0	5.22	193	111	3.67	0.37	3.53	1.26	2.801587302	540.7063492	91.4	12.9	33.5	17.3	0.16	8.2	332	4.02	16.2	33.8	0.63	1.35	406.3	114.8	92.1	44.3	6.9	2.11	0.95	3.85	62.5	198.3	32.4	30.2	9.5	10.9	2.7	1.6
1674	0	1	55	1	1	100	60	0	0	0	0	0	6.03	272	124	3.88	0.41	3.16	2.14	1.476635514	401.6448598	95.4	13.6	37	13.6	0.31	11.3	335	5.18	13.5	33.4	1.01	1.26	113.7	86	112	35	3.8	2.29	1.23	3.9	61.3	228.4	37.6	23	15	11.27	3.05	5.7
1675	0	1	59	1	1	125	80	0	0	0	0	1	7.32	215	125	3.98	0.51	5.33	1.33	4.007518797	861.6165414	95.6	13.5	38	16.6	0.19	8.7	328	5.48	15.1	22.8	0.93	1.05	239.5	189	138	64	16	2.33	1.21	3.99	66.9	190.6	36.9	30.8	14.2	13.8	3.2	2.5
1676	0	1	72	1	1	120	75	0	0	0	0	0	4.5	209	121	3.95	0.42	2.93	0.66	4.439393939	927.8333333	96.3	14	38.1	16.5	0.2	9.4	319	4.53	12.1	31.6	0.85	1.7	65.9	170.6	154.4	58.6	9	2.17	1.18	4.14	68.5	203.4	36.1	31.1	13.1	8.7	2	4.3
1677	0	1	74	0	0	150	90	1	0	0	0	0	8.58	242	113	3.93	0.6	5.9	1.57	3.757961783	909.4267516	85.5	13.2	33.6	12.6	0.26	10.7	336	4.72	14.3	38	1.23	0.94	174.5	197.3	132	150.4	13	2.08	1.28	4.36	66.6	135	31.8	34.8	37.6	8.9	3.1	5
1678	0	1	51	0	1	147	94	1	1	0	0	1	6.13	248	122	4.05	0.65	4.13	1.2	3.441666667	853.5333333	92.5	13.5	37.5	17.3	0.27	10.7	325	5.26	20.7	36.8	1.03	1.06	347.6	140	94.1	52	6.2	2.3	1.31	4.23	68.9	188.6	37.9	31	34.6	14.6	4.5	1.8
1679	0	1	38	1	1	142	110	0	0	0	0	0	8.32	303	148	4.7	0.43	4.92	2.67	1.842696629	558.3370787	96.4	12.7	45.3	12.6	0.33	10.9	327	4.65	10.7	22.3	0.68	1.05	167	233	142	70	7.3	2.4	1.3	4.4	71	182.3	44.7	26	23	10.1	5.2	7.5
1680	0	0	41	0	0	120	74	0	0	0	0	0	6.73	271	107	4.62	0.63	4.4	1.62	2.716049383	736.0493827	74.4	18.7	34.4	17.2	0.24	8.7	312	5.06	15.6	29.3	0.74	1.89	186.4	132.7	106.3	90.3	3.8	2.38	1	4.42	78.5	274.6	50.7	27.8	17.1	12.5	3	3.4
1681	0	1	50	0	0	130	70	0	0	0	0	0	5.05	192	133	4.41	0.39	3.08	1.41	2.184397163	419.4042553	91.4	14.4	40.3	16.1	0.16	8.3	330	4.64	10.5	33.3	1.13	1.21	287.7	194.1	150.6	53.7	8.7	2.23	1.38	4.08	67	235.9	41.3	25.1	21.8	12.1	2.8	1.7
1682	0	1	44	1	0	120	70	0	0	0	0	0	6.04	260	127	3.98	0.45	3.79	1.62	2.339506173	608.2716049	94.5	13.5	37.6	16.5	0.22	8.3	337	5.6	17.2	35.1	0.88	1.27	115	126	95.3	199.1	11.5	2.26	1.42	3.71	61	299.3	39.5	21.5	20.2	8	1.9	2.4
1683	0	1	60	1	1	136	86	0	1	1	1	1	9.36	323	130	4.08	0.78	6.51	1.38	4.717391304	1523.717391	93.9	12.4	38.3	16.5	0.25	7.8	340	9.01	31.3	39	0.86	0.88	265.3	156.5	116.9	48.9	9.2	2.21	1.09	4.37	53	104.9	28.5	24.5	18.8	11.7	4.2	2.2
1684	0	1	42	1	1	110	80	0	0	0	0	0	7.34	241	134	5.41	0.66	3.36	3.09	1.087378641	262.0582524	78.1	15.8	42.2	16.3	0.23	9.4	316	4.72	13.6	28	0.62	1.31	42.4	168.8	125.5	138.5	11	2.33	1.21	3.89	67.6	245.1	45.2	22.1	19.5	31.7	10.6	13.1
1685	0	1	57	1	1	133	88	1	0	0	0	0	5.62	126	149	4.94	0.5	4.03	1.02	3.950980392	497.8235294	89.5	13.5	44.2	17.2	0.12	9.4	338	8.56	13	43.4	1.23	1.07	99.3	151.4	137.8	55.4	7.9	2.34	1.12	3.43	64.9	206.9	39.7	25.2	32.3	24	6.6	1.8
1686	0	0	61	0	1	120	70	0	0	0	0	0	5.78	240	119	3.8	0.43	3.61	1.58	2.284810127	548.3544304	94.6	12.9	36	16	0.19	7.9	330	4.69	12.8	36	1.08	1.46	371.4	162.5	118.6	67.9	12.3	2.16	1.05	4	70.8	211.6	38	32.8	20.2	13.7	3.1	1.3
1687	0	1	22	1	0	120	80	0	0	0	0	0	5.89	380	125	4.3	0.42	4.06	1.21	3.355371901	1275.041322	86	13	37	10.5	0.37	9.7	338	4.75	14	15.4	0.84	0.81	301.6	132	123	35	9.9	2.4	1.65	4.1	57.8	161.2	32.2	24.8	7	6.28	1.4	8.9
1688	0	0	60	0	1	116	80	0	0	0	0	1	8.16	248	129	4.09	0.7	5.6	1.71	3.274853801	812.1637427	97	14.9	39.6	16.5	0.19	7.6	325	5.52	9.9	50.3	0.67	1.2	37.1	201.9	192	39.7	12.8	2.29	1.19	3.5	61.6	234.4	36.3	25.3	22.4	7.8	2.6	5.8
1689	0	1	39	1	0	136	101	0	0	0	0	0	6.49	251	115	4.39	0.54	3.38	2.39	1.414225941	354.9707113	80.9	15.9	35.5	16.5	0.19	7.7	325	4.39	13.6	59.1	0.91	0.95	452	135.3	121.4	73.4	4.5	2.4	1.38	4	65.8	213.2	39.7	26.1	28.5	7.8	2.4	1.9
1690	0	1	67	1	1	138	90	0	0	0	0	0	4.47	100	138	4.34	0.44	3.23	0.6	5.383333333	538.3333333	94.3	13.4	40.9	17.1	0.09	9.3	336	5.07	12.1	28.7	0.88	1.01	477.3	161.4	113.8	218.4	9	2.13	1.02	3.3	58.6	188.6	37.2	21.4	18	18.8	4.8	2.2
1691	0	1	36	0	1	120	85	0	0	0	0	0	6.68	226	150	5.16	0.34	4.02	2.2	1.827272727	412.9636364	87.1	12.6	44.9	16	0.19	8.5	335	4.73	12.2	39.5	0.97	1.69	221	149.4	110.4	231.9	9.8	2.26	1.24	4.18	70.8	375.7	39.4	31.1	21.3	17.7	5.1	3.1
1692	0	0	60	0	0	110	70	0	0	1	1	1	5.86	251	125	4.24	0.21	3.43	1.89	1.814814815	455.5185185	86.6	13.3	36.7	9.9	0.23	9	341	5.43	11.9	51.7	1.11	0.99	35.09	203	162	96	8.2	2.29	1.18	3.9	62.1	333.5	39.1	21.9	18	6.78	1.96	8.4
1693	0	1	36	0	0	120	90	0	0	0	0	0	7.92	311	133	4.53	0.2	6.05	1.37	4.416058394	1373.394161	91.1	13.4	41.2	16.4	0.27	8.6	323	4.3	13.1	28.8	0.76	1.07	82.6	208.2	139	92.9	12	2.25	1.35	3.63	63.2	259.5	38.1	25.1	16.8	10.5	3	4.6
1694	0	1	75	0	0	124	80	1	1	0	0	0	6.09	233	143	4.75	0.61	4.14	1.19	3.478991597	810.605042	90.5	13.1	43	15.7	0.19	8.2	333	9.73	19.5	40.8	0.87	1.42	166.3	192.7	113	66	0.86	2.27	1.01	4.3	67.1	138	36.5	30.6	33.1	14.7	4.5	6.3
1695	0	1	46	1	1	98	73	1	0	1	1	1	7.15	254	157	5.18	0.45	4.09	2.11	1.938388626	492.3507109	91.1	13.3	47.2	16.7	0.19	7.6	332	7.01	12.3	35.9	1.17	1.3	160.1	153	124.4	71.4	0.59	2.43	1.25	4.5	62.7	283.1	41.6	21.1	97.8	23.5	6.3	5
1696	0	0	43	0	0	110	70	0	0	0	0	0	4.73	263	104	3.89	0.5	2.37	1.68	1.410714286	371.0178571	85.5	19.1	33.2	16.1	0.23	8.8	313	4.28	9.9	42.6	0.78	1.17	185.8	103.3	83	52.1	22.6	2.38	1.43	3.75	63.3	211.6	36.6	26.7	12.1	8.5	2	0.7
1697	0	1	56	1	1	120	95	0	0	0	0	0	3.82	165	156	5.14	0.41	2.2	0.94	2.340425532	386.1702128	89.2	12.1	45.9	16.5	0.14	8.3	339	4.69	11.7	46	0.96	1.03	194.7	175.2	114.3	31.1	6.5	2.32	1.15	3.95	67.7	279.4	47.8	19.9	32.2	15.7	4.4	5
1698	0	0	43	0	0	120	80	0	0	0	1	1	7.63	259	143	4.56	0.27	3.83	3.42	1.119883041	290.0497076	88.6	12.7	40.4	15.4	0.31	11.8	354	5.03	14.5	70.9	0.66	0.98	41.7	124	109	38	4.9	2.22	1.23	4	67.2	287.9	40.3	26.9	26	6.06	1	5.9
1699	0	1	53	0	1	170	100	1	0	0	0	0	8.2	200	130	4.37	0.7	5.59	1.38	4.050724638	810.1449275	93.8	13.3	41	16.9	0.17	8.3	318	5.86	11.6	42.9	0.98	1.31	510.4	246	132	72	16.4	2.29	1.42	3.6	66.9	178.3	41.5	25.6	41	9.1	2.9	1.2
1700	0	1	36	0	0	135	80	0	1	0	1	0	7.13	303	180	5.43	0.75	5.13	1.1	4.663636364	1413.081818	82.3	12.8	44.7	12.9	0.33	10.8	403	8.4	13.1	0.6	0.02	0.7	255.4	170.7	163	139.9	17.4	2.42	1.01	3.91	69.3	296	46.2	23.1	114.3	9.1	5	7.6
1701	0	1	39	1	0	120	70	0	0	0	0	0	7.41	288	161	5.22	0.53	3.75	2.83	1.325088339	381.6254417	92.9	13.8	48.5	15.7	0.22	7.5	333	4.03	11.5	31.6	1.06	1.28	323.1	170.1	136.8	84.4	7	2.29	1.38	4	67.2	229.8	43.4	23.8	24.2	11.9	3.6	4.9
1702	0	1	44	1	0	130	90	0	0	0	0	0	6.81	274	147	5.03	0.39	4.27	1.81	2.359116022	646.3977901	87.1	13.9	43.8	13.3	0.3	10.9	336	4.51	10.9	50.6	1.09	0.99	40	126	98	36	8.5	2.23	1.32	4.2	64.2	167.4	41.4	22.7	25	11.41	2.63	7.2
1703	0	1	35	1	0	110	79	0	0	0	0	0	5.31	190	151	4.72	0.46	2.73	1.77	1.542372881	293.0508475	94.1	12.8	44.4	17.5	0.2	10.4	341	4.64	13.9	26.6	0.84	1.02	53.7	166.3	129.2	48.6	16.7	2.24	1.52	3.48	60.3	253.8	39.1	21.2	28.1	14.8	5.2	4
1704	0	1	45	1	1	140	80	0	0	0	0	0	5.15	174	133	4.29	0.55	2.92	1.55	1.883870968	327.7935484	93.4	13.1	40.1	15.7	0.16	9.1	331	4.16	14.5	33.1	0.47	1.07	45.4	221.1	160	104.5	21.5	2.27	1.43	3.68	60.1	223.5	37	23.5	9.9	11	3.1	3.8
1705	0	1	37	0	1	120	75	0	0	0	1	1	6.23	176	153	4.92	0.68	3.06	2.39	1.280334728	225.3389121	93.4	12.9	46	16.6	0.17	9.6	332	5.24	11.9	48	0.85	1.14	82.8	165.9	123.9	108.7	8	2.35	1.47	3.97	65	254.9	43.3	21.7	32.1	8.6	2	6.5
1706	0	1	41	1	0	130	80	0	0	0	0	0	10.75	328	169	5.7	0.68	7.69	2.08	3.697115385	1212.653846	90.1	13.3	51.4	16.4	0.31	9.4	328	4.6	10.5	39	0.97	1.39	129.5	227.9	136.4	247.7	12.3	2.23	1.52	4.32	67.1	299.3	42.9	25.4	36.2	12.2	4.1	5.8
1707	0	1	35	0	0	130	80	0	0	0	0	0	8.43	209	154	4.97	0.7	4.92	2.59	1.8996139	397.019305	94.8	12.4	47.1	15.6	0.19	9.1	326	4.36	10.5	41	1.07	1.32	358.4	153.8	112	102.6	6.1	2.34	1.37	4.13	69.6	223.8	46.3	24.5	16.9	12.6	2.9	2.3
1708	0	1	34	0	0	120	70	0	0	0	0	0	8.84	162	129	4.25	0.75	6.2	1.87	3.315508021	537.1122995	84.9	13	36.1	11.8	0.17	10.2	357	4.88	13.6	15.3	0.83	0.82	470.5	472	174	51	4	2.15	1.08	3.3	67.9	115.1	35.3	31.9	12	7.9	1.61	6.7
1709	0	0	62	1	1	110	70	0	0	0	0	0	3.86	247	128	3.73	0.3	2.42	0.98	2.469387755	609.9387755	101.6	13.2	37.9	10.9	0.25	10	338	4.66	9.7	48.3	1.2	1.67	275.78	152	160	69	6.8	2.36	1.43	4.2	60.5	200	36.6	23.9	34	9.78	2.8	10.6
1710	0	1	70	0	1	120	90	1	1	0	0	0	6.88	191	140	4.83	0.56	4.09	2.06	1.985436893	379.2184466	85.5	12.9	41.3	11.9	0.2	10.3	339	5.88	13.7	42.9	0.65	0.79	34	154	131	50	6.3	2.22	1.09	3.1	63.4	233	40.7	22.5	16	12.7	5.9	5
1711	0	1	41	0	0	110	70	0	0	0	0	0	6.48	202	148	4.88	0.32	4.08	1.96	2.081632653	420.4897959	86.1	11.8	42	14.3	0.22	10.9	352	4.85	13.6	30.6	0.61	1.09	67.02	113	100	90	6.5	2.22	1.06	4.2	64.7	227.9	42.5	22.7	19	7.11	1.72	13.2
1712	1	1	64	1	0	120	75	1	0	0	1	0	5.46	284	131	4.67	0.29	3.47	1.5	2.313333333	656.9866667	86.7	14.7	40.5	10.3	0.26	9.2	323	4.68	11.2	48.9	1.06	0.87	323.3	174.2	140.6	56.9	6.2	2.12	1.17	3.77	62.7	229.2	36	25.8	15.1	8.18	2.5	6.9
1713	0	1	63	0	1	160	90	1	0	0	0	0	6.8	174	133	4.27	0.55	4.63	1.41	3.283687943	571.3617021	92	14.3	39.2	16.8	0.15	8.7	339	4.82	14.2	32	0.91	0.81	140	223	163	121.6	9.2	2.28	0.95	4.56	57.5	202.9	36.8	20.7	19.9	20.3	6.2	4
1714	0	1	52	0	1	125	85	0	0	0	1	0	4.32	107	147	4.42	0.45	2.38	1.24	1.919354839	205.3709677	97.4	13.9	43.1	18	0.12	11.4	340	4.92	13	34.1	0.86	1.34	1.3	168.5	139.5	86.5	12	2.19	1.25	3.67	60.9	174.3	40.6	20.2	26.5	8	2.6	3.9
1715	0	1	69	0	0	120	90	1	0	0	0	0	5.38	175	148	4.78	0.37	2.36	2.31	1.021645022	178.7878788	93.3	13.3	44.6	13.7	0.2	11.2	332	4.43	11.7	51	1	1.08	201	215	183	65	7.7	2.26	0.91	4.2	63.6	202.4	42.1	21.7	26	16.04	4.05	10
1716	1	1	69	1	1	135	80	1	0	0	1	0	10.12	435	133	4.69	0.42	7.52	1.84	4.086956522	1777.826087	86.2	14.2	40.5	16.9	0.38	8.8	329	6.08	6.1	51.9	1.89	1.14	904.4	201.6	134.5	132	14	1.95	1.39	4.36	44.3	99.4	17.7	26.6	11.4	6.2	1.1	1.9
1717	0	1	48	1	1	120	75	0	0	0	0	0	4.67	212	149	4.97	0.29	2.97	1.28	2.3203125	491.90625	88.1	12.1	43.8	16.6	0.16	7.5	340	4.73	14.3	33.4	0.77	1.3	296.4	156.3	107	95	12.1	2.16	0.89	3.71	63.5	326.8	39.7	23.9	25.6	20.4	5.8	4.2
1718	0	0	77	0	0	130	75	0	0	0	0	0	6.1	239	129	4	0.5	3.7	1.8	2.055555556	491.2777778	95.5	13.1	38.2	15.8	0.21	8.8	339	5.45	12.4	54	1.69	1.56	348	172.9	136.4	54	16	2.34	1.22	4.36	68.5	252.7	39.4	28.1	15.4	12.1	1.8	2.4
1719	0	0	31	0	0	125	80	0	0	0	0	0	8.34	363	121	4.5	0.37	4.63	3.18	1.455974843	528.5188679	84	14.2	37.8	11.8	0.37	10.2	320	4.54	13.3	29.2	0.93	0.81	75	135	96	27	4.8	2.31	1.66	3.7	64.2	128.4	35.4	28.3	19	11.56	2.55	6.8
1720	0	1	71	1	1	120	80	0	0	0	0	0	8.07	162	142	4.39	0.7	5.72	1.2	4.766666667	772.2	94.3	12.6	41.4	12.3	0.17	10.5	343	5.12	12.3	46.5	1.03	0.98	274.7	150	151	38	9	2.08	1.1	3.9	61.1	174.5	37.4	23.8	25	13.44	3.36	6.6
1721	0	1	56	1	1	161	90	0	0	0	0	1	5.45	205	156	5.19	0.59	3.62	1.11	3.261261261	668.5585586	90.1	12.9	46.8	17.2	0.19	9.1	334	6.79	13.3	32.9	0.86	1.25	218.7	287.7	231.2	199	2.4	2.53	1.34	4.83	69.1	263.7	43.3	25.8	27	14.8	5.2	3.4
1722	0	0	43	0	1	105	70	0	0	0	0	0	3.31	159	111	3.57	0.44	1.85	0.85	2.176470588	346.0588235	93.7	13.2	33.4	16.8	0.13	8.1	332	4.06	13.1	28.6	0.41	1.09	40.8	198.8	151.7	57.7	10.2	2.18	1.13	3.68	59.7	234.3	38.6	21.1	8.3	11.3	3.5	3
1723	0	1	68	1	1	120	75	0	0	0	0	0	7.66	341	137	4.19	0.49	3.91	2.69	1.453531599	495.6542751	99	13.7	41.5	17.3	0.28	8.2	329	5.13	10.9	34.2	1.03	1.05	168.2	133.3	94.6	72.9	11.8	2.24	1.16	4.35	74.3	212.1	38.1	36.2	19	9.5	3.1	9.8
1724	0	1	73	0	1	149	89	1	0	0	1	1	9.23	253	166	5.24	0.94	4.95	2.48	1.995967742	504.9798387	94.2	14	49.4	16.3	0.2	7.8	335	4.22	10.9	63.1	0.84	1.22	54	316.4	270.2	228	2.9	2.42	0.87	3.75	70	320.3	44.4	25.6	23.5	15.6	4.4	14.9
1725	0	1	66	1	1	120	70	0	0	1	0	0	7.51	184	155	4.85	0.49	5.21	1.74	2.994252874	550.9425287	96.7	12.3	46.9	16.7	0.17	9.1	330	5.97	11.4	35	0.87	1.05	355.2	237	133	157	19.2	2.25	1.17	4.26	62.7	254.4	42.9	19.8	33.2	14.2	4.2	1.7
1726	0	1	22	0	0	100	70	0	0	0	0	0	5.8	253	148	4.97	0.5	2.8	2.2	1.272727273	322	89.8	12.9	44.6	16.3	0.23	9.1	333	4.5	11.4	26.4	0.68	1.16	342.7	197.4	153.1	83	27	2.49	1.83	4.6	69.2	224.5	44	25.1	14.1	14.2	3.8	4.6
1727	0	1	38	0	1	130	80	0	0	1	0	0	5.96	187	144	5.23	0.56	2.67	2.51	1.06374502	198.9203187	88	14.4	46.1	16.4	0.19	10	312	4.52	13.1	38.1	0.91	1.16	274	144.4	103.8	132.3	11.4	2.35	1.38	4.16	81.5	270.9	40.2	41.3	21.9	12.8	2.9	5.3
1728	0	1	61	1	1	150	104	1	0	0	0	0	6.02	217	125	3.75	0.57	2.65	1.77	1.497175141	324.8870056	100.7	12.7	37.8	16.3	0.16	7.4	330	5.03	13.6	38.3	0.87	1.47	125.5	114.5	84.6	39.9	11.4	2.06	1.24	3.55	54.7	101.6	31.8	22.9	19.9	8.6	3.3	2.5
1729	0	1	73	0	1	138	76	1	1	0	0	1	5.82	169	145	4.87	0.9	2.4	2.46	0.975609756	164.8780488	90	12.9	43.8	16.9	0.14	8.3	330	17.79	29.5	27.4	0.73	1.12	100.1	208.2	167.3	85.2	1.1	2.41	1.19	4.04	66.7	145.4	38.7	28	38.1	17	7.1	2.6
1730	0	1	65	0	1	124	73	0	0	1	0	0	6	200	143	4.82	0.5	4.02	1.3	3.092307692	618.4615385	88.4	13.5	42.7	17.2	0.18	8.8	335	8.25	12.9	58.5	0.94	1.33	138	185.5	141.3	78.4	2.21	2.35	1.45	3.84	60.1	201.4	39.8	20.3	38.6	15.4	5	7.5
1731	1	1	85	0	1	130	80	1	1	0	0	0	10.2	403	138	4.53	0.48	7.73	1.57	4.923566879	1984.197452	86.3	13.8	39.1	9.5	0.37	9.1	353	5.81	13.7	39.3	1.34	0.88	1002	114	93	23	13	2.12	1.04	4.4	61.4	90.2	29.3	31.6	42	4.76	2.34	5.4
1732	0	1	82	0	0	150	80	0	0	0	0	0	10.8	192	134	4.18	0.4	7.46	2.44	3.057377049	587.0163934	97.4	13.6	40.7	14.9	0.22	11.6	329	4.18	11.8	42.9	0.88	1.14	166.7	182	165	79	13.2	2.11	0.88	3.7	54.7	171.4	35.3	20.4	12	11.26	2.23	6.8
1733	0	1	78	1	1	168	92	1	0	0	0	0	7.37	221	144	4.78	0.66	5.38	1.29	4.170542636	921.6899225	90.8	13.9	43.4	15.8	0.15	6.9	330	7.54	13.8	51.7	0.89	1.28	20.49	176.9	127.8	58.4	13.2	2.39	1.22	4.02	63.4	272.8	40.8	22.6	32.3	12.3	4	4
1734	0	0	56	0	0	104	75	0	0	0	0	0	6.02	247	117	3.93	0.33	3.81	1.69	2.25443787	556.8461538	88.2	13.5	34.7	16.5	0.21	8.5	337	4.56	12.6	24.3	0.79	1.33	133.8	192.4	142.1	89.9	8	2.18	1.19	3.51	59	190.5	40	19.7	12.2	9.7	3.3	4.2
1735	0	1	32	1	1	115	78	0	0	0	0	0	5.18	187	153	5.15	0.34	2.76	1.9	1.452631579	271.6421053	90.5	13.4	46.6	17.3	0.19	10	328	4.53	13.1	51	1.45	1.11	304.5	155	118.8	106	16	2.44	1.53	4.33	65.7	229.1	37.4	27.6	17	9.69	2.7	3.3
1736	0	1	87	1	0	175	120	0	0	0	0	0	17.47	274	151	5.04	1.4	13.47	2.15	6.265116279	1716.64186	89.9	14.2	44.9	17.8	0.24	9.1	337	5.47	11	29.7	1.23	0.77	247.5	444	269.6	50	4	2.47	0.9	4.1	75.1	207.6	42.3	34.2	15.3	15.4	2.3	4.6
1737	0	1	45	1	1	120	80	0	0	0	0	0	6.9	205	166	4.95	0.6	3.5	2.6	1.346153846	275.9615385	97.2	12.5	48.1	16.5	0.16	7.8	347	4.45	11.2	35.9	0.8	0.84	99.4	185.5	159.1	96	8	2.38	1.61	3.74	60.2	240.4	41.1	19.4	25.4	18.7	4.4	3.4
1738	0	1	65	1	1	140	90	0	0	0	0	0	6.06	182	133	4.73	0.42	3.94	1.55	2.541935484	462.6322581	85.8	14.4	40.6	17.2	0.16	8.7	327	5.2	13.7	32.3	0.78	1.07	96.9	110.8	76.8	117.1	9.6	2.22	1.13	4.35	63.9	253.8	39.5	24.4	28.6	19	5.3	2.1
1739	0	1	26	1	1	120	82	0	0	0	0	0	6.73	214	141	4.58	0.41	4.84	1.37	3.532846715	756.0291971	89.7	13.3	41.1	16.9	0.2	9.2	343	6.92	17.8	38.6	1.05	0.97	390.7	174.2	149.3	93.3	13.5	2.28	1.21	3.5	65.9	177.9	36.1	29.8	19.5	10	2.8	3.1
1740	0	0	49	0	0	120	80	0	0	0	0	0	6.62	255	130	4.06	0.79	4.16	1.39	2.992805755	763.1654676	93.3	13	37.8	15.7	0.23	9.1	343	5.72	13.6	45.3	1.14	1.57	508	197.9	143.2	56.7	10.4	2.31	1.21	4.02	70.7	189.6	37.4	33.3	22.7	9.2	2.8	5.6
1741	0	0	76	0	1	130	80	1	0	0	0	0	4.81	175	107	3.71	0.12	4.08	0.56	7.285714286	1275	86.2	12.5	32	17.4	0.15	8.4	334	7.57	14	30.1	0.78	1.19	488.5	184.5	138.8	91.4	6.8	2.19	1.35	4.93	67.2	207	36.8	30.4	41.7	8.4	2.5	6.1
1742	0	0	67	0	0	160	90	0	1	0	0	0	1.2	4	66	1.74	0.09	0.95	0.15	6.333333333	25.33333333	112.6	15.8	19.6	0	0	0	337	17.38	18.8	27.4	0.69	1.16	93.7	697	153	39	12	2.3	0.68	3.8	71.6	203.9	41.1	30.7	140.4	5.7	4.9	8.3
1743	0	1	59	0	1	130	80	1	1	0	1	1	4.98	155	135	4.31	0.25	3.31	1.3	2.546153846	394.6538462	90.6	13	39.1	17.5	0.17	10.8	344	9.13	26.1	31.6	0.89	1.18	171.4	241.8	148.8	101.4	19.7	2.31	1.46	3.81	67.7	233.5	39.6	28.1	109.5	7.9	3.7	11.1
1744	0	0	40	1	0	133	86	0	1	0	0	1	7.16	315	132	4.28	0.35	4.44	1.67	2.658682635	837.4850299	90.3	12.2	38.6	16.1	0.23	7.2	340	11.86	38.5	37.7	1.23	1.21	47.7	133.5	119.6	158.2	187.7	2.23	1.32	3.85	65	194.3	37.7	27.3	22.6	7.5	1.9	6.3
1745	0	0	52	0	0	100	60	0	0	0	0	0	4.3	145	119	3.84	0.4	2.4	1.5	1.6	232	90.5	12.7	34.7	16.5	0.12	8.5	342	3.99	12.4	47.6	0.62	1.11	148.2	120.8	105.7	60	7	2.31	1.24	4.04	68.1	194.5	37	30.6	12.1	11.7	2.7	1.6
1746	0	1	61	1	1	140	80	1	0	0	0	0	3.44	113	129	3.78	0.49	1.33	1.45	0.917241379	103.6482759	103.7	14.2	39.2	16.6	0.09	8.4	330	4.36	12.1	32	0.55	1.63	9.3	130.7	101.2	38.5	24.8	2.08	1.49	3.04	63.8	136.2	27.7	36.1	293.6	15.4	7.7	10
1747	0	0	47	0	0	130	80	0	0	0	0	0	7.62	303	87	3.55	0.67	5.14	1.49	3.44966443	1045.248322	75.9	17.2	27	16.4	0.23	7.7	321	3.85	12.1	38	0.73	1.15	321.3	189.4	140.6	37.9	12	2.19	1.4	3.8	67.5	132.4	32	35.5	19.5	4.9	1.7	2.6
1748	0	1	34	1	0	130	90	0	0	0	0	0	9.99	328	146	4.54	0.89	5.98	2.7	2.214814815	726.4592593	98.9	13.3	44.9	15.9	0.27	8.3	325	5.11	10.5	33.1	0.96	1.2	176.9	186.3	134.1	55	7.6	2.22	1.8	4.13	64.9	210.3	39.7	25.4	35.7	9.2	2.5	2.3
1749	0	0	61	0	0	100	65	0	0	0	0	0	6.38	207	134	4.34	0.15	4.4	1.67	2.634730539	545.3892216	87.8	12.4	38.1	13.3	0.21	10.4	352	4.9	10.8	39.7	0.95	1.2	272	137	108	60	15	2.45	1.26	4.1	60.1	264.9	40.8	19.9	36	10.79	2.92	7.6
1750	0	1	38	1	1	124	71	0	0	0	0	0	7.04	276	154	4.94	0.41	4.03	2.11	1.909952607	527.1469194	92.2	12.9	45.5	16.6	0.24	8.8	338	5.24	11.1	64	1.19	1.08	14.8	272.9	184.4	60.6	11.3	2.3	1.37	4.05	70.5	277.6	42.7	27.8	61.4	12.6	4.2	3
1751	0	0	70	0	0	90	60	0	0	0	0	0	7.1	245	134	4.58	0.44	4.17	1.55	2.690322581	659.1290323	89.1	13.5	40.8	12.8	0.27	10.8	328	5.66	9.7	27.9	0.92	1.08	193.21	116	122	36	5.9	2.1	1.18	4	54.2	153	33.8	25.6	14	5.8	2.09	8.2
1752	0	0	66	0	1	150	100	1	0	1	0	0	4.58	228	116	3.81	0.41	2.79	1.34	2.082089552	474.7164179	95.9	13.5	36.6	16.6	0.17	7.2	317	5.17	12.9	37.2	0.7	0.86	24.1	131.6	80.1	55.8	13.3	2.22	1.42	3.53	69.5	237.8	41.2	28.3	28.6	10.2	3.4	5.9
1753	1	1	64	1	1	125	85	1	0	1	1	0	6.78	235	157	4.94	0.53	3.61	2.44	1.479508197	347.6844262	94.5	13.2	46.7	16.5	0.19	8.2	336	11.97	22.5	33.5	1.07	1.27	32.7	143.2	112.3	120.2	5.9	2.34	1.54	4.89	70.1	229.8	43.4	26.7	59.7	11.5	4	38.1
1754	0	0	87	0	0	150	80	1	0	0	1	0	6.34	232	125	4.23	0.49	4.08	1.64	2.487804878	577.1707317	88.1	13.5	37.3	16.3	0.2	8.6	334	4.43	14.4	41.6	0.91	1.66	1521.4	166.5	122.4	69.7	9	2.22	1.14	4.29	61.3	210.6	36.9	24.4	14.8	13.8	3.1	7.6
1755	0	0	31	0	0	100	60	0	0	0	0	0	6.08	370	113	4.13	0.41	2.7	2.65	1.018867925	376.9811321	82.8	12.5	34.2	9.2	0.32	8.7	330	4.74	15.3	35.4	0.93	0.86	479.4	96	91	44	5.7	2.41	1.34	4.7	67.6	180.3	34.8	31	11	10.58	2.07	8.5
1756	0	1	72	1	0	145	103	0	1	0	0	1	6.44	274	159	5.28	0.9	3.95	1.4	2.821428571	773.0714286	89.9	13	47.5	16.9	0.24	8.8	334	8.22	21.6	36.3	1.1	1	62.8	225.5	171.1	103.5	1.59	2.44	1.3	4.1	67.8	167.4	41.4	26.4	30	10.4	4	6
1757	0	1	41	1	0	120	70	0	0	0	0	0	5.96	229	150	4.88	0.35	3.38	1.99	1.698492462	388.9547739	91.7	12.6	44.8	16.3	0.16	7.2	335	4.8	12.3	34.1	0.88	0.96	235.6	158.1	109.2	65.2	14.2	2.39	1.31	4.06	68.4	300.4	46.1	22.4	8.4	10.1	2.6	2.2
1758	0	0	51	0	0	130	80	0	0	0	0	0	6.38	317	124	4.24	0.39	3.91	1.93	2.025906736	642.2124352	85.9	12	36.4	16.5	0.21	6.6	340	4.85	13.8	42.8	0.88	1.43	120.4	149.5	113	60.5	8.1	2.35	1.44	3.87	73.3	180.6	38.2	35.5	16.8	8.2	2.3	0.7
1759	0	1	21	1	0	129	59	0	0	0	0	0	6.23	241	144	4.74	0.58	3.16	2.33	1.356223176	326.8497854	92.1	13.4	43.6	16.4	0.2	8.4	330	4.71	13.9	30.4	0.85	1.27	96.9	135.5	88.6	91	1.4	2.34	1.5	3.86	76.5	269.5	50.5	26	12.9	16.7	5.3	13.5
1760	0	1	28	0	1	135	75	0	0	0	0	0	9.57	233	130	4.42	0.82	6.44	2.1	3.066666667	714.5333333	89	12.7	39.3	16.4	0.2	8.7	331	4.44	13.1	31	0.83	0.94	887.2	133.9	99.4	246.2	10.7	2.36	1.58	3.72	64.5	212	40	24.5	11.4	14.2	4	4.8
1761	0	1	55	0	1	135	70	0	1	0	1	0	7.49	180	145	4.88	0.76	4.76	1.82	2.615384615	470.7692308	83.6	12.6	40.8	13.1	0.19	10.7	355	7.63	20.9	55.1	1.02	1.01	31.7	196.9	132.4	113.8	7.4	2.36	1.59	4.11	63.4	270.9	39.9	23.5	96.3	11.3	3.3	13.6
1762	0	1	62	0	1	150	100	1	0	0	1	1	8.92	300	159	5.09	0.65	5.47	2.41	2.269709544	680.9128631	96.1	13.2	49	16.7	0.25	8.4	325	4.6	10.9	94.1	1.13	0.99	95.6	136.2	101	154.1	11.3	2.4	1.46	4.1	72.4	422	44.3	28.1	42.2	13.5	2.9	5
1763	0	1	59	1	1	120	80	1	1	1	0	0	9.05	261	141	4.66	0.52	4.54	3.75	1.210666667	315.984	91.8	13.2	42.8	11.6	0.27	10.2	329	5.36	13.9	57.3	0.92	1.06	84	111	107	74	6.9	2.22	1.47	3.6	66.7	304.3	43	22.9	24	6.1	2.8	8
1764	0	1	61	0	1	137	80	0	0	0	0	1	4.4	156	133	4.15	0.49	2.21	1.52	1.453947368	226.8157895	97.1	13.7	40.3	16.5	0.14	9.1	331	5.7	11.4	26.2	0.96	1.06	22	181.9	152.1	179.6	19.9	2.33	1.13	3.92	69.2	228.4	41.5	27.7	27.1	8.2	3	8.8
1765	0	0	71	0	1	150	80	1	1	1	1	1	5.7	143	131	4.3	0.36	3.59	1.64	2.18902439	313.0304878	91.1	12.7	39.2	18.4	0.18	12.3	333	9.91	21.3	41	1.14	1.48	1521.4	242.1	188.8	118.2	12.5	2.43	1.18	4.56	68.5	361.9	44.1	24.4	52.1	16.2	5.3	8.5
1766	0	0	62	0	1	140	80	0	0	0	1	0	5.52	266	120	3.79	0.62	2.4	2.23	1.076233184	286.2780269	97.9	13.3	37.1	16	0.22	8.2	323	5.88	14.4	39.1	1.36	1.17	1067.3	140.2	108.2	66.2	8.5	2.2	1.39	4.03	69	276.7	39.5	29.5	40.1	9.7	2.6	2.1
1767	0	0	32	0	0	120	75	0	0	0	0	0	7.75	477	121	4.13	0.72	4.55	1.97	2.30964467	1101.700508	91	12.9	37.6	9.9	0.43	9.1	322	4.98	13.4	28	0.63	1.04	270.7	113	111	25	6	2.1	1.44	4.3	58.4	184.9	31.9	26.5	11	4.91	1.96	7.1
1768	0	0	68	0	1	132	72	1	1	0	0	0	5.21	307	120	4.12	0.39	2.75	1.89	1.455026455	446.6931217	86.5	13.5	35.6	16.9	0.25	8	336	5.72	16.8	46.3	1.12	1.15	597.9	193.1	145.3	41.9	7	2.29	1.42	4.39	72.9	222.4	37.6	35.3	22.8	9.1	2.5	8.9
1769	0	0	62	0	0	115	75	1	0	0	0	1	5.79	216	124	4.15	0.48	3.93	1.3	3.023076923	652.9846154	91.8	12.8	38.1	16.2	0.19	8.6	325	8.66	15.7	53.6	0.98	1.55	597.9	165.6	134	104.5	11.2	2.39	1.19	4.63	60.1	171.9	37.2	23.3	23.7	11	1.7	3
1770	0	1	54	0	1	118	80	0	0	0	0	0	6.53	293	125	4.48	0.66	3.74	1.91	1.958115183	573.7277487	83.2	13.8	37.3	16.5	0.24	8.1	335	4.96	11.2	30.8	0.72	0.91	186.3	113.1	83	54.2	13.9	2.14	1.27	3.84	69.5	146.4	33.4	36.1	45.6	6.8	2.4	3.2
1771	0	1	33	1	0	110	85	0	0	0	0	0	8.86	252	154	5.02	0.67	5.63	2.24	2.513392857	633.375	91.3	13.4	45.8	16.5	0.19	7.7	336	4.7	10.3	42	1.07	0.87	191	126	98.7	72.2	16.4	2.3	1.32	4.06	65.7	291.6	40	25.7	23.3	30.4	7.4	5.6
1772	0	1	44	1	1	120	80	0	0	0	0	0	8.68	213	156	5.11	0.55	4.57	1.96	2.331632653	496.6377551	90.2	12.9	46.1	12.7	0.22	10.3	338	4.61	10.5	46.5	1.26	0.81	620.68	150	99	56	7.7	2.25	1.12	4.1	56.7	124.8	39.7	18.5	16	13.27	4.55	9.2
1773	1	0	87	1	1	145	85	1	0	0	0	1	6.64	205	126	4.3	0.61	4.12	1.77	2.327683616	477.1751412	88	13.4	37.8	17.3	0.17	8.3	334	5.63	15.9	32.8	0.88	1.54	20.7	226.9	143.7	154.3	9.9	2.29	1.18	3.77	71.5	302.1	38.9	32.6	42.2	10	3.1	3.8
1774	0	1	46	1	0	110	70	0	0	0	0	0	8.35	268	163	5.52	0.43	5.73	2.05	2.795121951	749.0926829	85	12.5	46.9	13.5	0.29	10.7	348	5.28	12.1	39.7	0.79	0.98	151	114	99	85	5.5	2.27	1.17	3.7	61.7	226.7	40.8	20.7	16	18.6	7.9	10
1775	0	1	30	1	1	140	85	0	0	0	0	0	7.58	294	145	4.74	0.6	5.51	1.34	4.111940299	1208.910448	91.7	15	43.5	16.6	0.23	7.9	333	7.34	16.7	37.7	1.11	0.87	124.7	172.2	135	74.9	1.8	2.31	1.37	3.72	68	277.8	41.6	26.4	19.6	21.6	6	3
1776	0	0	69	0	0	145	80	1	0	0	0	0	4.14	229	116	3.59	0.27	1.6	2.04	0.784313725	179.6078431	98.2	14.4	35.3	16.3	0.16	6.9	329	5.45	12.6	51.9	1	1.64	122.7	167.3	122.5	77.9	15.4	2.32	1.36	3.87	74.6	215.7	41.8	32.8	19.5	13.4	3.5	3.5
1777	0	1	39	1	0	130	65	0	0	0	0	0	8.81	239	145	4.27	0.87	5.15	2.23	2.30941704	551.9506726	101.4	15	43.3	15.7	0.19	8	334	4.69	13.3	27.8	0.67	0.8	334.3	156.4	106.7	63.3	10.8	2.47	1.54	4.27	62.5	153.6	37.3	25.2	15.9	8	3	3.8
1778	0	0	45	0	0	110	70	0	0	0	0	0	5.66	203	115	3.61	0.37	3.36	1.82	1.846153846	374.7692308	95.9	13	34.6	16.4	0.17	8.3	332	4.23	15.4	28.9	0.47	1.39	33.1	107.6	78	35	6.6	2.1	1.46	3.75	56.4	185.2	36	20.8	11.8	12.9	3.7	3.5
1779	0	1	58	0	0	120	80	0	0	0	0	0	4.7	258	146	4.58	0.43	2.4	1.74	1.379310345	355.862069	94.8	12.9	43.4	13.4	0.28	11	336	5.09	13.2	40.6	1.16	0.87	429.81	159	112	507	12.4	2.22	1.29	4.2	61.8	265	39.3	21.9	30	12.97	3.26	10.3
1780	0	1	82	0	0	110	70	0	0	0	0	0	7.15	252	121	3.74	0.68	5.11	0.72	7.097222222	1788.5	97.1	13.9	36.3	16.3	0.18	7.3	333	4.76	12	23.8	0.65	0.81	51.1	135.5	93.9	45.5	12.8	2.02	0.87	4.28	54.6	55.4	27.3	27.3	19.4	10.5	3.7	6.7
1781	0	1	79	1	0	130	80	0	0	0	0	0	5.01	567	140	4.36	0.53	2.73	1.23	2.219512195	1258.463415	94.5	14.5	41.2	11.3	0.56	9.9	340	5.12	12.5	19.3	0.93	1.04	115	171	143	90	14.6	2.34	1.17	4.4	65.3	134.7	39.7	26.5	24	13.38	4.12	7.9
1782	0	1	43	0	1	120	80	0	0	0	0	0	6.44	245	139	4.79	0.52	3.39	2.38	1.424369748	348.9705882	86.7	12.6	41.5	16.6	0.2	8.3	335	4.37	12.9	34.8	1.07	0.98	20.4	118.7	82.7	47.3	8.2	2.45	1.4	4.32	65.8	252.7	38.8	27	19.7	12.5	3.3	2.4
1783	0	1	54	0	1	122	85	0	0	0	0	0	2.33	225	152	5.04	0.08	1.22	0.9	1.355555556	305	89.2	13.2	44.9	16.3	0.17	7.4	339	6.02	14.1	30.1	0.81	0.95	11.3	107.3	88.5	40.4	30.9	2.27	0.94	3.78	59.8	289.1	36	23.7	27	8.8	3	2.6
1784	0	1	81	1	0	130	70	0	0	0	0	0	7.94	202	139	4.3	0.6	5.82	1.26	4.619047619	933.047619	97.9	13.1	42.1	16.5	0.18	8.9	330	4.86	15.3	29.5	0.66	0.86	22	169.3	134.9	88.4	16.7	2.18	1.12	4.15	59.8	208.2	35.7	24.1	14.4	18.5	6.5	9.2
1785	0	0	33	0	0	115	75	0	0	0	0	0	8.39	172	121	4.03	0.5	5.39	2.3	2.343478261	403.0782609	92.7	12.9	37.4	16.9	0.14	8.1	323	4.41	13.1	32.9	0.66	1.58	310.3	122.4	87	69.8	7.8	2.28	1.55	4	64	311.8	41.8	22.2	10.5	22.9	6.4	1.4
1786	1	1	88	0	1	120	60	0	1	0	0	0	25.4	250	101	3.34	1.48	23.1	0.8	28.875	7218.75	90.7	14	30.3	11.8	0.26	10.5	333	12.25	18.8	80.6	1	0.91	155.8	224	122	38	6.2	1.85	0.78	2.9	46.6	61.7	25.1	22.2	12.4	5.17	2.38	9.4
1787	0	1	73	1	0	120	80	1	0	0	0	0	4.47	237	123	3.76	0.4	3.01	0.96	3.135416667	743.09375	95.7	12.4	36	11	0.23	9.9	342	5.15	14.4	42.7	0.99	1.07	422	136	103	41	2.4	2.13	0.9	3.1	54.4	139.2	29.7	25.2	23	10.9	4.8	7.5
1788	0	1	70	1	1	130	80	1	1	0	1	1	5.98	217	132	4.11	0.45	3.74	1.59	2.352201258	510.427673	99.6	13.5	41	16.3	0.16	7.5	322	5.23	21.4	32.2	0.62	1.2	231	179.4	121.5	92	5.8	2.22	1.2	3.95	69.1	240.1	43.2	25.9	28.5	12.6	4.3	5.8
1789	0	1	75	0	0	135	75	0	0	0	0	0	9.57	194	153	4.97	0.76	6.64	1.83	3.628415301	703.9125683	94.6	14.8	47	17.3	0.16	8.4	325	5.21	12.6	48.4	1.15	0.93	68.4	181	136.2	116.7	9.6	2.32	0.91	3.85	72.2	310.9	44.9	27.3	23.6	21.8	4.9	7.3
1790	0	1	44	1	0	120	60	0	0	0	0	0	7.59	295	118	3.86	0.74	5.34	1.2	4.45	1312.75	94.9	13.7	36.6	16	0.23	7.7	323	9.61	13.4	26.5	0.75	0.97	205.3	247.2	173	55.4	21	1.98	1.24	3.4	54.9	148.5	30.7	24.2	12.4	5.1	2	4.6
1791	1	1	63	1	1	160	110	1	1	0	0	0	8.63	177	159	4.81	0.53	6.41	1.52	4.217105263	746.4276316	99.2	13.1	47.7	16.4	0.14	7.7	334	8.01	12.3	41.2	0.74	0.78	289.3	1558.8	1430.9	3905.8	366.1	2.22	1.08	4.18	61.8	91.6	39.7	22.1	35.7	10.8	3.8	2.7
1792	0	1	60	1	1	120	70	0	0	0	0	0	5.9	148	126	3.53	0.61	4.67	0.56	8.339285714	1234.214286	107.6	13.5	38	17.2	0.11	7.7	331	5.08	11.2	45.7	0.8	0.77	93.8	255	198	314.9	19.4	2.03	0.89	3.65	58	169.3	35.7	22.3	21.1	6.6	1.9	10.9
1793	0	1	36	0	1	121	75	0	0	1	0	0	4.58	235	147	4.55	0.48	2.41	1.45	1.662068966	390.5862069	94.9	13.7	43.1	16.6	0.19	8.1	340	4.56	12.6	42.7	0.96	0.96	173.9	135.9	117.4	79.5	1.2	2.38	1.48	3.94	63.5	253	43.6	19.9	23.2	20.2	5.2	8.1
1794	0	0	53	0	1	120	80	0	0	0	0	0	5.74	144	123	4.42	0.43	3.99	1.22	3.270491803	470.9508197	87.3	13	38.6	17.4	0.15	10.2	318	6.12	15.5	48	0.97	1.32	174.5	125.7	94.1	47.1	9.1	2.29	1.21	4.04	64.6	235.3	41.4	23.3	11.9	12.5	3.2	4.7
1795	0	1	50	0	1	130	85	0	0	0	0	0	5.75	202	159	5.29	0.25	3.53	1.77	1.994350282	402.8587571	87.3	12.8	46.2	11.2	0.19	9.6	344	4.72	15.6	27.4	0.82	0.74	127.8	106	94	60	3.5	2.31	1.06	3.9	63.5	204.2	38.8	25.2	9	13.61	2.31	7.5
1796	0	1	61	0	0	120	85	0	0	0	0	0	5.96	251	151	5.08	0.61	3.87	1.2	3.225	809.475	93.7	13.5	47.6	12	0.26	10.4	317	4.54	14.2	36.3	1.11	1.36	409	217	145	51	10.4	2.14	1.26	4.5	62.5	235.8	39.2	23.7	10	8.5	3.7	9
1797	0	0	40	0	0	140	90	0	0	0	0	0	7.52	205	144	4.99	0.59	4.17	2.57	1.622568093	332.6264591	87.6	12.5	43.7	14.2	0.24	11.5	330	5.75	15.4	48.8	0.91	1	50	171	136	67	12.5	2.17	1	3.8	66.2	160.6	38.2	27.7	43	17.6	7.3	2.3
[truncated: 888 more rows]
[truncated: 17 more columns]
